# Supplementary material for: Comparative proteomic analysis identifies proteins associated with arbuscular mycorrhizal symbiosis in Poncirus trifoliata
Source: Front Plant Sci. 2023 Nov 23;14:1294086. doi: 10.3389/fpls.2023.1294086 (PMC10704097; doi:10.3389/fpls.2023.1294086)
Supplement: Supplementary file 2 [file Table_1.xlsx]

## Sheet: Sheet1
Supplementary Table 1. list of all identified proteins.
Accession	Description	Score	Coverage	# Proteins	# Unique Peptides	# Peptides	# PSMs	127/(126+127+128+129+130+131)	127/(126+127+128+129+130+131) Count	127/(126+127+128+129+130+131) Variability [%]	128/(126+127+128+129+130+131)	128/(126+127+128+129+130+131) Count	128/(126+127+128+129+130+131) Variability [%]	129/(126+127+128+129+130+131)	129/(126+127+128+129+130+131) Count	129/(126+127+128+129+130+131) Variability [%]	130/(126+127+128+129+130+131)	130/(126+127+128+129+130+131) Count	130/(126+127+128+129+130+131) Variability [%]	131/(126+127+128+129+130+131)	131/(126+127+128+129+130+131) Count	131/(126+127+128+129+130+131) Variability [%]	126/(126+127+128+129+130+131)	126/(126+127+128+129+130+131) Count	126/(126+127+128+129+130+131) Variability [%]	# AAs	MW [kDa]	calc. pI
PtUn001620.1	PtUn001620.1	2506.65	69.92	2	10	10	77	0.931657	77	9.8279	0.920956	77	6.79866	1.08762	77	7.3559	1.096	77	8.94282	1.06855	77	17.5402	0.930995	77	13.5355	133	13.219	9.979
Pt3g000650.1	Pt3g000650.1	1750.73	30.8	2	2	8	100	1.03859	7	11.3829	1.07346	7	5.97673	0.959524	7	6.86702	0.98833	7	7.64004	0.915225	7	5.5526	1.05177	7	2.1189	224	24.0934	5.88428
Pt5g020340.1	Pt5g020340.1	1709.86	41.75	3	2	6	91	0.943793	4	5.7855	1.04546	4	3.60921	0.990974	4	2.78818	1.00148	4	6.48623	1.04592	4	7.95292	0.983942	4	1.01122	194	20.8471	9.90576
Pt5g006160.1	Pt5g006160.1	1679.5	38.04	1	15	15	113	0.965696	113	7.4431	0.96555	113	6.00383	1.03966	113	6.75858	1.05314	113	6.85134	1.038	113	10.9914	0.947691	113	10.8506	347	38.0825	8.41162
Pt2g019480.1	Pt2g019480.1	1666.85	39.07	1	17	17	92	0.993241	92	7.88728	0.98721	92	7.66866	0.994736	92	8.39595	1.02299	92	8.87795	1.03695	92	11.9775	0.962601	92	11.9094	558	59.8602	6.49365
Pt6g006690.1	Pt6g006690.1	1548.82	57.98	2	23	24	125	1.01159	116	11.4202	0.98718	116	9.52641	0.987626	116	12.3347	1.00866	116	11.215	0.998771	116	13.4823	1.01119	116	15.0074	445	47.7584	5.78271
Pt5g005060.1	Pt5g005060.1	1539.82	53.1	1	24	30	181	1.00862	169	6.93595	0.98038	169	5.5827	1.01153	169	5.58812	1.0168	169	6.05085	0.98202	169	9.13723	1.01466	169	6.49729	580	64.4602	4.90674
Pt4g019290.1	Pt4g019290.1	1504.98	43.67	8	6	32	195	0.981011	49	4.71702	0.951198	49	7.21891	1.05564	49	5.22264	1.05565	49	6.02124	0.991707	49	5.19684	0.990325	49	4.27447	648	70.989	5.21143
Pt2g018910.1	Pt2g018910.1	1497.73	62.18	1	10	10	124	0.978577	124	5.35447	0.948173	124	5.63624	1.01791	124	7.22805	1.0418	124	6.5654	0.995213	124	6.53821	1.00265	124	7.10411	156	17.6268	5.8208
Pt7g003560.1	Pt7g003560.1	1496.39	36.6	1	4	13	120	0.899726	25	5.63445	0.936892	25	4.76314	1.08223	25	3.15858	1.13404	25	4.44516	1.14863	25	10.4315	0.8582	25	8.11524	377	41.6829	5.49072
Pt3g000660.1	Pt3g000660.1	1487.42	21.52	2	2	6	88	0.922962	8	2.34155	0.936191	8	2.43966	1.10092	8	2.35844	1.07287	8	3.13315	1.08932	8	4.45942	0.909976	8	6.4284	237	25.4881	5.5542
Pt4g022130.1	Pt4g022130.1	1463.72	24.48	2	4	7	83	0.970117	46	10.2081	0.959966	46	6.56867	1.02313	46	7.67677	1.06127	46	7.70163	1.02704	46	11.7206	0.960195	46	14.9981	286	30.4399	8.63135
PtUn013200.3	PtUn013200.3	1453.64	32.36	1	2	12	111	0.977022	8	9.51146	0.958869	8	14.2197	1.02441	8	13.2987	1.03265	8	8.44436	0.929724	8	10.1836	1.03838	8	13.9402	377	41.5639	5.49072
Pt7g011540.1	Pt7g011540.1	1449.83	16.44	13	7	8	70	0.81441	66	20.5629	0.80349	66	16.6646	1.21269	66	13.3368	1.19361	66	13.0286	1.19991	66	15.0035	0.815812	66	18.2318	584	63.173	8.96826
Pt4g020260.2	Pt4g020260.2	1442.21	32.36	1	1	12	120	1.07051	14	5.13221	1.05176	14	2.33299	0.930808	14	5.81951	0.940883	14	3.28642	0.921203	14	7.12923	1.09866	14	8.08002	377	41.6519	5.57959
Pt8g009970.1	Pt8g009970.1	1362.66	41.23	9	10	31	175	1.01247	43	4.14531	0.973382	43	3.97044	1.01067	43	6.00435	1.01781	43	4.63262	0.967003	43	5.33752	1.0253	43	5.84522	650	71.0951	5.21143
Pt2g013540.1	Pt2g013540.1	1338.66	26.31	1	16	27	152	0.968278	99	6.48699	0.946439	99	6.14826	1.05023	99	5.11941	1.05281	99	5.85568	1.02828	99	7.75165	0.972713	99	6.07691	996	108.558	7.59131
Pt8g010100.1	Pt8g010100.1	1315.38	32.36	1	1	12	103	1.07853	1		1.01143	1		0.953395	1		0.92353	1		0.964242	1		1.07311	1		377	41.6709	5.49072
Pt6g015860.1	Pt6g015860.1	1303.23	36.48	8	5	26	141	1.0217	27	4.55076	0.991512	27	6.6687	0.998626	27	8.78851	1.02862	27	8.20723	0.938741	27	4.25019	1.03051	27	7.37201	647	70.801	5.2876
Pt6g006800.1	Pt6g006800.1	1299.31	56.15	1	19	19	115	1.01055	115	11.7677	1.02564	115	7.94579	0.989585	115	11.1204	0.981457	115	10.738	1.00929	115	13.566	0.999308	115	13.4143	358	38.613	7.91357
Pt4g016880.1	Pt4g016880.1	1275.53	22.92	1	6	23	158	1.00045	73	6.11821	0.984472	73	5.33643	1.01138	73	6.75496	1.03215	73	6.14616	0.981372	73	7.46258	1.0083	73	7.54709	912	100.111	8.646
Pt1g007820.1	Pt1g007820.1	1257.02	45.85	4	23	29	114	0.963461	97	8.93154	0.953035	97	7.46941	1.05726	97	7.17452	1.05206	97	8.78444	1.04473	97	11.9762	0.956249	97	11.2254	591	65.3019	6.49365
Pt3g002260.2	Pt3g002260.2	1198.24	27.05	2	11	12	89	1.02608	77	10.0967	0.980792	77	9.08455	1.00649	77	9.58174	1.00446	77	10.3575	0.994114	77	13.2358	1.00917	77	10.8719	488	53.3665	8.55811
Pt1g016940.1	Pt1g016940.1	1185.44	45.86	2	28	42	199	1.05964	130	7.85986	1.03261	130	5.50601	0.958418	130	7.47216	0.973015	130	7.15344	0.934648	130	9.04402	1.04611	130	9.66281	700	80.0759	5.10986
Pt5g000800.1	Pt5g000800.1	1170.97	39.23	1	14	18	116	0.931095	75	8.66773	0.949558	75	8.79545	1.0773	75	8.33593	1.07354	75	7.95105	1.08313	75	14.5716	0.930567	75	15.4883	492	57.0424	7.23975
PtUn035630.4	PtUn035630.4	1170.08	31.18	1	26	29	130	1.15693	116	8.71154	1.13601	116	7.72651	0.837672	115	9.89214	0.855931	116	10.9579	0.837092	116	14.9721	1.15076	116	11.0375	805	92.1027	6.39209
Pt4g021600.1	Pt4g021600.1	1087.46	15.59	1	26	26	96	0.988398	96	9.16679	0.99553	96	6.87746	1.00909	96	8.71616	1.00658	96	8.11478	1.00032	96	10.7469	1.00308	96	9.53515	1706	193.112	5.42725
Pt3g000810.1	Pt3g000810.1	1084.73	25.11	1	3	5	52	1.02766	36	8.17132	1.02658	36	10.3828	0.952409	36	7.90036	0.935569	36	9.40524	0.965643	36	12.8009	1.04491	36	9.695	223	23.7673	5.52881
Pt3g003460.1	Pt3g003460.1	1081.2	37.93	4	24	27	101	1.09983	69	6.96784	1.07487	69	4.47471	0.90296	69	7.86692	0.914261	69	6.77674	0.880437	69	7.25583	1.11837	69	6.28994	667	73.451	5.21143
Pt2g018940.1	Pt2g018940.1	1080.37	71.24	1	10	10	87	0.937061	87	10.0773	0.915765	87	8.87253	1.09633	87	8.96447	1.08007	87	9.10374	1.05022	87	10.7879	0.952248	87	11.9346	153	17.0827	6.60986
Pt6g006230.1	Pt6g006230.1	1066.09	35.61	2	14	14	75	1.05288	75	7.45507	1.04408	75	5.125	0.939157	75	6.82807	0.955602	75	8.39382	0.936517	75	8.34973	1.05268	75	6.66033	469	51.4819	5.93506
Pt4g022120.1	Pt4g022120.1	1044.51	11.81	2	1	3	49	1.00378	18	8.54556	0.955048	18	6.98821	1.02588	18	5.00716	1.00609	18	5.86267	0.969741	18	12.4226	1.02148	18	17.3796	288	30.6679	7.85498
Pt7g005520.1	Pt7g005520.1	950.069	16.62	7	1	11	71	1.54463	1		1.64732	1		0.340701	1		0.355279	1		0.432454	1		1.59113	1		656	71.7186	5.37646
Pt8g008640.1	Pt8g008640.1	940.994	41.39	2	9	21	110	1.06014	42	10.3237	1.03256	42	6.65834	0.949379	42	12.102	0.95763	42	9.94086	0.94962	42	10.7741	1.06698	42	11.5117	447	49.2906	9.0708
Pt2g001980.1	Pt2g001980.1	919.824	23.19	3	7	22	122	0.847616	48	7.2793	0.822406	48	10.2031	1.18815	48	5.41099	1.17979	48	6.51909	1.13868	48	5.17892	0.863711	48	7.05301	897	101.136	6.41748
Pt6g003150.1	Pt6g003150.1	908.029	40.05	1	12	12	78	1.05087	78	5.30426	0.999969	78	3.20017	0.973374	78	4.27129	0.98751	78	6.00754	0.894152	78	12.63	1.0966	78	11.507	422	46.6225	4.98291
Pt7g007480.1	Pt7g007480.1	877.997	27.81	3	22	22	89	0.96217	89	6.74976	0.952295	89	9.47206	1.04599	89	7.05179	1.05075	89	8.62062	1.00383	89	7.41846	0.96491	89	10.227	802	91.0255	5.94775
Pt4g014300.1	Pt4g014300.1	867.461	9.71	4	16	18	83	1.05454	80	9.78969	1.07514	80	9.76207	0.917622	80	11.0979	0.92764	80	12.8087	0.947409	80	12.655	1.04751	80	9.24106	1575	178.635	7.89893
Pt9g001520.1	Pt9g001520.1	862.761	18.41	2	3	8	44	1.13907	6	10.3486	1.14314	6	16.8834	0.88496	6	16.2131	0.858982	6	15.7414	0.828567	6	13.4808	1.16877	6	5.93194	364	41.6034	6.55127
Pt7g009510.1	Pt7g009510.1	854.448	30.52	5	22	23	76	0.993883	74	8.71002	0.982859	74	7.21565	1.0157	74	8.29215	1.01662	74	6.64384	1.02914	74	11.3611	0.989418	74	8.67962	852	93.9695	5.17334
Pt3g036070.1	Pt3g036070.1	848.713	37.31	1	2	7	40	0.98201	2	7.53914	0.934407	2	8.55192	1.0825	2	6.14714	1.06179	2	5.14136	1.07271	2	17.9548	0.875116	2	17.272	193	22.0055	7.47412
Pt6g006970.1	Pt6g006970.1	846.225	39.86	1	17	18	96	0.964006	84	6.86086	0.960702	84	5.37582	1.04179	84	4.38358	1.04714	84	5.1791	1.02599	84	8.65177	0.966156	84	8.09893	434	47.1065	6.32861
Pt2g016220.1	Pt2g016220.1	839.564	30.24	1	6	6	50	0.943097	50	9.09144	0.942494	50	7.89379	1.03928	50	7.76085	1.03734	50	5.91422	1.06613	50	14.6355	0.987148	50	12.6646	291	30.6609	7.85498
Pt5g007920.1	Pt5g007920.1	813.905	26.63	1	18	18	91	1.02547	91	8.26416	1.00363	91	6.42618	0.974934	91	5.865	0.981621	91	7.56494	0.99385	91	12.7004	1.02152	91	12.3127	721	80.2258	5.79541
PtUn035580.2	PtUn035580.2	813.582	35.62	2	4	5	43	1.04142	29	6.16759	1.06413	29	4.53809	0.942899	29	5.20199	0.947178	29	7.50991	0.884485	29	7.95303	1.09938	29	8.18225	146	14.4731	5.87158
Pt3g019540.1	Pt3g019540.1	810.241	27.34	2	11	23	88	0.938045	38	7.6655	0.944594	38	10.9668	1.09273	38	5.91907	1.06525	38	8.25502	1.04898	38	10.6854	0.941948	38	9.39961	1024	115.985	6.90283
Pt1g013280.1	Pt1g013280.1	806.362	37.44	2	5	8	46	0.93018	36	3.03211	0.930813	36	5.63075	1.06748	36	3.90781	1.09503	36	4.72912	1.07062	36	7.37486	0.942564	36	5.43461	203	21.6589	6.69775
Pt3g009800.2	Pt3g009800.2	805.76	36.73	1	5	7	76	0.94669	28	6.5324	0.938643	28	6.27226	1.05611	28	6.74195	1.07155	28	3.69224	1.05165	28	6.15945	0.939659	28	5.99931	226	24.4493	4.64014
Pt8g004250.1	Pt8g004250.1	798.732	12.36	2	9	9	51	1.66223	51	14.5814	1.67703	51	14.0383	0.304738	47	93.4297	0.338211	48	82.5545	0.318974	48	100.509	1.6131	51	11.7308	785	85.0295	6.84424
Pt8g008290.1	Pt8g008290.1	795.698	15.52	1	4	5	50	0.883684	49	19.742	0.921004	49	14.4341	1.06532	49	12.5589	1.09369	49	13.5196	1.19583	49	15.7837	0.852332	49	18.4086	348	37.3225	9.15869
Pt6g006050.1	Pt6g006050.1	791.321	31.33	1	7	7	43	0.973	43	7.80725	0.989395	43	5.67039	1.01858	43	7.90588	0.990171	43	7.65267	1.0348	43	11.0457	0.995095	43	10.7652	249	27.3518	6.53662
Pt9g007820.1	Pt9g007820.1	790.665	27.31	1	7	7	52	0.934959	52	9.3546	0.925431	52	8.68486	1.05961	52	10.2875	1.06445	52	7.44704	1.04402	52	10.9707	0.970839	52	12.172	227	25.9585	5.49072
Pt3g005700.2	Pt3g005700.2	785.77	29.93	1	13	15	65	0.935973	50	8.88688	0.969213	50	6.51792	1.04401	50	6.71205	1.04177	50	8.56295	1.0362	50	8.12972	0.955966	50	10.4041	538	58.8832	7.25439
Pt3g035230.1	Pt3g035230.1	783.3	19.94	1	1	6	56	0.790403	9	6.02552	0.765509	9	5.55818	1.27861	9	3.48243	1.22936	9	8.02591	1.17714	9	2.13586	0.799885	9	5.01288	336	36.5073	5.89697
Pt6g011010.1	Pt6g011010.1	736.927	19.55	1	17	17	62	0.988386	62	6.81118	0.989074	62	6.84009	1.01506	62	7.99403	1.00037	62	8.1355	1.00144	62	9.88173	0.995054	62	8.03918	890	98.8866	6.85889
Pt8g007670.1	Pt8g007670.1	728.586	30.24	3	6	24	85	0.975741	33	7.54269	1.02021	33	6.76687	1.02833	33	7.15073	0.995794	33	8.25396	0.997436	33	7.81229	1.01693	33	9.95932	807	89.4475	5.2876
Pt4g002420.1	Pt4g002420.1	723.051	17.41	1	7	7	57	1.03241	57	8.78405	0.998039	57	7.36137	0.986552	57	9.12083	0.994855	57	8.84031	0.954472	57	10.4612	1.01405	57	8.57943	471	52.5243	7.63525
Pt2g008460.1	Pt2g008460.1	722.417	52.68	3	6	8	74	0.975608	26	9.59317	0.99162	26	4.54336	1.01678	26	7.02042	0.996219	26	8.06224	0.987809	26	10.1202	1.00648	26	12.5895	224	24.2332	4.91943
Pt5g015570.2	Pt5g015570.2	701.45	51.69	1	13	15	59	1.07557	55	7.12743	1.06933	55	4.82251	0.928223	55	8.16539	0.936423	55	8.19395	0.922451	55	12.4484	1.0916	55	11.1247	325	34.5032	5.80811
Pt3g005530.1	Pt3g005530.1	701.165	17.12	1	6	6	36	0.939441	36	4.63505	0.899166	36	7.34612	1.06919	36	6.5855	1.08348	36	6.22341	1.07945	36	6.22749	0.943172	36	6.32024	473	51.2018	6.30322
Pt2g023730.1	Pt2g023730.1	696.337	31.76	4	2	13	49	0.837577	9	8.3906	0.903568	9	5.63294	1.11593	9	5.11587	1.14718	9	3.09355	1.1868	9	1.80965	0.843157	9	7.39059	444	49.8438	4.93213
Pt5g007000.1	Pt5g007000.1	686.23	36.05	4	6	10	59	1.02814	20	6.01785	1.00499	20	5.10287	0.98987	20	3.82177	0.995888	20	5.48404	0.960233	20	4.73772	1.0336	20	4.75322	380	41.0737	6.52197
Pt4g001820.2	Pt4g001820.2	686.225	31.17	2	6	13	39	0.920134	17	6.43676	0.975787	17	5.57529	1.03343	17	4.12806	1.03911	17	3.71428	1.0836	17	9.31249	0.925096	17	10.3082	385	41.8435	9.70068
Pt9g021550.1	Pt9g021550.1	684.774	38.4	1	18	18	95	1.02182	95	7.27857	0.980562	95	6.95854	1.00521	95	7.88695	0.998564	95	7.37608	0.958836	95	7.52698	1.03371	95	6.02421	401	42.2515	6.29053
Pt3g013220.2	Pt3g013220.2	680.9	25.18	1	15	28	112	0.976215	56	7.25003	0.962153	56	6.93244	1.05166	56	5.52961	1.05386	56	7.3511	0.998279	56	7.73202	0.98599	56	6.84093	969	110.876	6.55127
Pt5g008140.1	Pt5g008140.1	680.097	36.4	1	16	18	64	1.07636	56	8.17644	1.05729	56	4.75229	0.928501	56	5.58902	0.949355	56	5.83684	0.923092	56	13.4734	1.08551	56	8.75008	500	55.562	4.98291
Pt9g012030.1	Pt9g012030.1	673.154	21.24	1	12	12	86	0.914452	86	8.35416	0.897273	86	8.79871	1.10218	86	5.57324	1.10225	86	6.57569	1.10112	86	9.2826	0.904055	86	8.04797	485	53.0221	6.22705
Pt2g010980.3	Pt2g010980.3	669.353	23.75	1	3	10	32	0.944269	10	5.44332	0.950779	10	9.64651	1.03282	10	7.2923	1.03852	10	5.99689	1.13596	10	8.25364	0.905859	10	5.20205	379	41.0641	9.68604
Pt9g019850.1	Pt9g019850.1	657.231	20.55	2	24	24	74	1.04127	72	5.86047	1.00692	72	5.56596	0.987608	72	5.91336	0.976105	72	6.4567	0.970524	72	7.70104	1.03288	72	7.83058	1372	150.89	6.84424
Pt3g007800.1	Pt3g007800.1	656.733	33.77	1	17	18	84	1.02457	81	7.71954	0.983961	81	7.31099	0.994697	81	6.18197	1.0131	81	6.03994	0.988202	81	8.19742	1.01485	81	8.4572	536	60.6663	7.48877
Pt1g017940.1	Pt1g017940.1	656.315	53.17	1	9	9	61	0.978126	61	3.51293	0.958503	61	4.16402	1.0249	61	5.18845	1.028	61	4.99979	1.05169	61	8.13667	0.995292	61	9.10522	252	26.5661	8.90967
Pt6g000630.1	Pt6g000630.1	649.103	41.83	1	7	13	59	0.958332	32	7.36602	0.923427	32	6.57645	1.0671	32	5.29371	1.07594	32	5.29938	1.03776	32	6.23441	0.961482	32	9.35632	263	29.7079	4.80518
Pt4g019530.1	Pt4g019530.1	646.401	20.96	3	8	20	68	1.0476	18	9.65675	1.04977	18	10.1601	0.958219	18	11.8565	0.941762	18	11.9051	0.914266	18	13.4185	1.09115	18	14.3967	1021	115.847	6.80029
Pt4g013930.1	Pt4g013930.1	645.436	15.66	1	15	15	76	1.08663	76	8.51688	1.09031	76	7.23603	0.921434	76	7.32638	0.911419	76	8.77657	0.917645	76	11.3861	1.05996	76	8.97128	1022	111.439	7.41553
PtUn004700.1	PtUn004700.1	643.37	21.13	2	7	7	56	0.936228	56	13.6114	0.933614	56	8.67203	1.0703	56	10.9067	1.0886	56	10.8678	1.10401	56	12.6557	0.901486	56	12.817	355	38.9016	4.84326
Pt4g006840.1	Pt4g006840.1	642.844	41.67	17	4	7	58	1.02666	11	9.79295	0.999919	11	6.92259	1.00244	11	8.78227	0.982968	11	9.22075	1.067	11	22.2189	0.965848	11	11.0927	156	17.6905	9.78857
Pt9g007780.1	Pt9g007780.1	635.97	28.61	4	8	8	40	0.946471	40	6.82202	0.951194	40	7.62959	1.04635	40	7.28295	1.06969	40	8.91783	1.03179	40	8.78912	0.959446	40	13.2663	332	35.5173	6.53662
Pt1g022510.1	Pt1g022510.1	635.875	19.92	1	10	10	50	1.21594	50	9.85425	1.21662	50	8.11067	0.774825	50	12.6787	0.761696	50	11.581	0.764457	50	16.6743	1.25417	50	8.92725	517	56.1348	7.50342
Pt9g000400.1	Pt9g000400.1	632.728	17.56	1	2	6	48	0.798596	8	18.953	0.780436	8	13.2934	1.22203	8	15.3386	1.23626	8	6.98835	1.24105	8	5.50031	0.784792	8	7.82088	393	42.9597	6.02393
Pt4g020420.1	Pt4g020420.1	631.537	10.53	1	4	4	31	1.0092	31	6.24299	1.01733	31	7.92874	1.00106	31	7.67577	0.970806	31	8.41496	0.994152	31	9.15218	0.996076	31	9.61308	513	54.909	7.73779
Pt3g022640.1	Pt3g022640.1	630.561	21.83	1	13	15	92	0.912295	90	8.38627	0.913212	90	7.94514	1.0751	90	7.62673	1.10336	90	7.35165	1.09228	90	8.65091	0.93808	90	10.6394	829	92.7513	6.30322
Pt1g023460.1	Pt1g023460.1	621.646	20.43	4	20	20	57	0.991382	54	6.79714	1.0129	54	5.86601	1.00278	54	8.37074	0.995189	54	8.06889	1.01538	54	11.0128	0.989317	54	14.3615	876	99.0134	5.69385
Pt3g034130.1	Pt3g034130.1	621.455	37.4	1	4	4	27	0.971297	27	4.61921	0.970043	27	7.22804	1.03964	27	6.65774	1.01913	27	6.33919	0.998712	27	5.99955	1.01118	27	6.73254	131	14.6932	5.18604
PtUn014530.1	PtUn014530.1	617.579	42.69	4	4	11	44	1.09013	16	16.4218	1.10782	16	9.4524	0.895542	16	11.9094	0.895826	16	11.7397	0.937793	16	16.6662	1.09494	16	13.6335	260	28.1629	10.8579
Pt9g010490.1	Pt9g010490.1	616.936	28.14	1	12	12	54	1.06392	54	10.2387	1.05091	54	8.13788	0.931783	54	8.81451	0.941083	54	8.25471	0.886713	54	12.3346	1.09116	54	12.3155	462	48.6829	7.59131
Pt7g005960.1	Pt7g005960.1	613.744	60.99	1	7	7	38	1.01297	38	5.34855	0.993466	38	5.89188	0.988845	38	7.07085	1.00717	38	6.95996	0.982858	38	8.11728	1.0239	38	7.24806	141	14.7715	6.26514
Pt5g012790.1	Pt5g012790.1	609.764	45.26	2	16	17	81	1.14469	78	6.73875	1.11841	78	6.6294	0.870415	78	10.3144	0.880983	78	8.6918	0.838694	78	12.5372	1.12106	78	13.7516	422	48.1489	4.57666
Pt1g021640.1	Pt1g021640.1	609.2	14.26	4	6	13	62	0.964708	30	4.87922	0.985997	30	9.06987	1.02647	30	8.93828	1.02781	30	8.11897	1.05184	30	7.42632	0.95889	30	8.13805	954	105.039	6.84424
PtUn006410.5	PtUn006410.5	607.914	30.32	1	4	15	76	0.948753	9	6.38286	0.959623	9	4.50756	1.05649	9	2.53957	1.04999	9	6.42936	1.057	9	7.47179	0.946271	9	7.74699	343	37.7205	6.69775
Pt2g001350.1	Pt2g001350.1	606.233	36.96	3	3	12	63	0.958423	12	5.80573	0.968301	12	8.39878	1.01371	12	10.0494	1.05647	12	3.86998	0.992992	12	12.7894	0.970593	12	14.4587	349	37.774	7.88428
Pt7g019740.1	Pt7g019740.1	597.916	40.38	5	4	11	46	1.07151	18	7.57966	1.01851	18	3.88072	0.94153	18	7.9831	0.969599	18	6.49001	0.947174	18	8.9335	1.06708	18	8.2327	260	28.0708	10.7993
Pt2g006020.1	Pt2g006020.1	590.203	43.37	7	11	12	36	0.829441	35	14.8281	0.852504	35	17.0637	1.17425	35	12.3378	1.13795	35	11.6942	1.18211	35	14.8656	0.805376	35	20.3351	362	40.6766	5.31299
Pt7g014770.1	Pt7g014770.1	587.026	52.24	3	6	14	43	0.962612	12	5.78023	0.965398	12	5.9791	1.05137	12	8.16123	1.03923	12	5.26898	1.07309	12	7.84981	0.976437	12	6.26042	245	27.6709	4.93213
Pt7g008390.1	Pt7g008390.1	582.958	10.66	8	7	15	54	0.937954	38	7.41154	0.932713	38	6.14726	1.07363	38	8.30223	1.07152	38	5.33233	1.03546	38	6.15564	0.950943	38	9.03344	1454	164.376	8.39697
Pt3g028900.1	Pt3g028900.1	582.091	41.34	2	6	6	35	1.01865	35	5.65669	1.00002	35	5.95923	1.02161	35	3.51455	0.984586	35	7.04063	0.965753	35	6.46138	1.04938	35	6.38078	179	19.6936	6.87354
Pt3g000990.2	Pt3g000990.2	578.836	17.51	2	9	16	53	1.03614	17	11.0126	1.05512	17	5.17947	0.948936	17	9.46783	0.946537	17	8.25419	0.943865	17	10.6336	1.08617	17	15.2206	954	105.033	6.44287
Pt6g019690.1	Pt6g019690.1	577.074	18.58	1	2	7	62	0.770704	10	4.82619	0.789379	10	5.21316	1.27025	10	2.33562	1.27429	10	2.40507	1.19617	10	6.23023	0.7687	10	6.42115	393	43.2698	5.8208
Pt2g001360.1	Pt2g001360.1	572.677	39.08	3	5	14	61	0.963769	10	13.7502	0.977479	10	6.99214	1.00595	10	3.6532	1.03218	10	3.95978	1.07377	10	12.2044	0.980523	10	6.70715	348	37.9462	8.27979
Pt3g007190.1	Pt3g007190.1	570.716	18.31	1	13	13	62	1.60264	61	20.7745	1.5818	61	21.6287	0.402123	47	67.1813	0.387368	55	78.9114	0.417486	55	75.6891	1.58117	61	24.7153	759	80.6507	6.66846
Pt4g009060.1	Pt4g009060.1	567.304	15.04	1	17	17	71	1.01503	71	6.25383	0.997554	71	4.40806	0.993365	71	5.97529	0.995426	71	8.20726	0.987718	71	8.05481	1.01149	71	8.13612	1057	118.639	6.58057
Pt8g001460.1	Pt8g001460.1	566.766	20	1	3	4	20	0.952927	19	13.8299	0.972894	19	9.10948	1.04665	19	14.9963	0.908454	19	24.9377	0.880358	19	14.3036	1.12657	19	19.2669	260	27.5592	8.17725
PtUn013330.1	PtUn013330.1	561.267	58.14	6	7	10	50	0.961148	35	4.6321	0.976676	35	6.78328	1.03975	35	5.25468	1.02646	35	3.55947	1.02836	35	6.82116	0.980597	35	5.28394	172	18.0399	8.45557
Pt3g017050.1	Pt3g017050.1	561.067	24.32	5	9	9	38	0.896487	38	7.34746	0.908662	38	13.6722	1.11871	38	10.927	1.12465	38	10.9758	1.06557	38	8.87986	0.907536	38	11.8353	366	39.9863	5.97314
Pt3g039850.1	Pt3g039850.1	557.687	11.77	1	15	15	46	1.01628	46	7.28897	0.993781	46	4.06022	0.993736	46	4.74275	1.01288	46	5.86242	0.997389	46	13.6431	0.996428	46	13.5174	1359	148.257	6.59521
PtUn026430.1	PtUn026430.1	556.801	29.1	4	9	20	86	0.865605	31	11.3387	0.887804	31	7.93326	1.11447	31	9.46968	1.11779	31	5.98746	1.15618	31	8.72255	0.895428	31	7.51346	653	74.4082	6.22705
Pt5g006300.1	Pt5g006300.1	554.825	31.11	1	6	15	72	1.06733	25	12.8943	1.05957	25	4.55497	0.923129	25	10.9342	0.943474	25	10.2266	0.939962	25	13.1592	1.07588	25	13.6521	389	44.4507	10.1401
Pt7g000830.1	Pt7g000830.1	554.185	44.62	1	12	14	37	1.13886	32	6.78163	1.14389	32	8.45177	0.803686	32	9.69513	0.822798	32	10.0104	0.858226	32	11.3058	1.12148	32	9.35985	316	35.8645	7.28369
Pt5g009710.3	Pt5g009710.3	553.194	37.3	2	5	11	48	1.02937	24	4.22916	1.03405	24	4.88836	0.976728	24	6.24984	0.993823	24	8.5161	0.963012	24	11.621	1.01272	24	8.11542	252	28.8105	5.13525
Pt6g017620.1	Pt6g017620.1	551.481	30.73	4	6	24	74	0.995784	22	4.67471	1.01407	22	5.6188	0.989627	22	4.93938	0.998479	22	7.74506	0.9834	22	4.83494	1.03552	22	7.08909	807	89.5746	5.23682
Pt6g016620.1	Pt6g016620.1	548.947	44.26	2	10	11	57	0.965433	45	6.57907	0.950486	45	5.44564	1.05238	45	7.16864	1.04059	45	7.22057	1.03356	45	11.6985	0.96992	45	11.4358	235	26.8298	5.5415
Pt9g013270.1	Pt9g013270.1	547.52	15.77	1	15	15	47	0.933939	47	4.5422	0.913746	47	5.77534	1.0829	47	4.49014	1.09014	47	4.29574	1.09402	47	6.03215	0.927323	47	7.47975	983	108.033	5.8335
Pt9g020080.1	Pt9g020080.1	543.114	62.5	2	14	14	82	0.914399	82	6.97386	0.878009	82	8.07722	1.12668	82	8.18302	1.13676	82	5.87232	1.07401	82	8.03639	0.894378	82	7.75827	192	20.9769	5.26221
Pt6g005320.1	Pt6g005320.1	540.727	31.54	4	3	13	46	0.977106	14	9.80734	0.986743	14	6.06402	1.03378	14	6.94743	1.02042	14	2.85786	1.0417	14	12.8425	0.975079	14	9.9053	447	50.2359	4.89404
Pt1g014680.1	Pt1g014680.1	540.664	17.56	1	9	19	73	0.992089	28	10.2151	0.988159	28	6.3136	0.996582	28	8.50337	1.03331	28	8.33511	1.04634	28	10.9303	0.968632	28	9.20142	1002	109.452	7.29834
Pt5g001910.1	Pt5g001910.1	538.509	27.23	3	3	11	41	0.979088	16	7.64636	0.987661	16	14.067	1.03101	16	9.21614	1.01567	16	7.23081	1.02738	16	9.04513	0.970401	16	8.26208	448	50.2839	4.83057
Pt6g013760.3	Pt6g013760.3	538.183	27.81	2	18	18	55	1.24546	55	12.8625	1.23576	55	9.99445	0.756095	55	19.1432	0.754737	55	18.6606	0.734763	55	23.9298	1.23389	55	12.8537	773	85.8356	8.90967
Pt3g003030.1	Pt3g003030.1	537.492	21	3	14	14	61	0.9578	61	7.71894	0.942809	61	5.48351	1.03848	61	8.70324	1.03751	61	7.53818	1.04034	61	9.18296	0.991247	61	12.9888	662	73.8779	6.88818
Pt4g005520.1	Pt4g005520.1	536.467	37.87	2	6	13	58	0.979303	26	7.75284	0.978554	26	8.3133	1.0179	26	9.00785	1.00959	26	7.06418	1.05257	26	5.61335	0.961532	26	6.16948	338	36.8	7.92822
Pt4g013960.1	Pt4g013960.1	530.719	36.06	1	18	19	85	1.09713	84	6.43371	1.08985	84	6.08137	0.892528	84	9.37944	0.918252	84	8.80723	0.887199	84	10.9622	1.12196	84	7.58747	538	61.0158	4.83057
Pt8g008340.5	Pt8g008340.5	527.611	23.67	2	16	16	46	0.918508	46	8.41769	0.941684	46	10.5115	1.0704	46	6.75812	1.07887	46	9.07634	1.07583	46	8.99538	0.949873	46	9.66036	676	75.5048	6.62451
Pt6g015800.1	Pt6g015800.1	527.222	51.46	1	5	5	32	1.01392	32	7.19379	0.988007	32	7.05262	1.01382	32	8.78776	1.02159	32	7.49152	0.966299	32	12.1195	1.05014	32	11.4089	103	11.4024	11.4731
Pt2g014030.1	Pt2g014030.1	526.742	26.62	1	6	6	28	0.954209	27	2.9853	0.955783	27	4.70014	1.05321	27	3.09797	1.04369	27	8.36941	1.03849	27	5.67221	0.952336	27	7.66231	278	30.1674	7.6499
Pt5g007040.1	Pt5g007040.1	525.06	17.37	4	3	7	49	0.825104	10	16.4252	0.809104	10	9.0899	1.15256	10	6.0133	1.19807	10	8.62368	1.19484	10	10.0878	0.84087	10	14.0867	380	41.2458	6.45557
Pt6g003620.1	Pt6g003620.1	524.868	12.26	2	9	9	52	0.965229	52	7.24482	0.997694	52	8.81063	1.02396	52	6.63404	1.01352	52	7.17971	1.00101	52	9.17295	1.0029	52	9.88618	530	58.836	6.7417
Pt4g009380.1	Pt4g009380.1	522.974	27.27	1	5	14	56	0.977945	22	6.80412	0.964763	22	5.7792	1.04503	22	3.21911	1.03319	22	4.94176	1.02394	22	6.53401	0.951597	22	6.76795	484	53.5336	6.81494
Pt5g004550.1	Pt5g004550.1	522.693	12.16	9	8	8	34	1.42348	33	27.4006	1.43747	33	27.1096	0.581316	29	58.1025	0.569835	31	68.3878	0.60104	31	69.5343	1.42228	33	33.9625	765	81.7537	6.37939
Pt3g002630.3	Pt3g002630.3	522.516	23.08	2	13	16	75	1.06929	64	5.78241	1.03347	64	5.89526	0.929727	64	9.76851	0.948941	64	5.6838	0.927501	64	10.998	1.08225	64	12.6253	494	54.1807	6.48096
PtUn001440.1	PtUn001440.1	522.399	38.89	1	4	12	53	0.997875	19	4.73954	1.00477	19	6.94108	0.999515	19	7.41921	1.00871	19	5.76495	0.981346	19	5.6749	1.02567	19	4.39524	306	33.7488	6.90283
Pt3g007640.1	Pt3g007640.1	522.321	16.55	1	10	10	42	0.990477	42	5.99488	1.02174	42	7.86249	0.992426	42	7.09919	1.01286	42	4.97526	0.993907	42	5.70157	1.00286	42	9.34792	731	82.7565	5.97314
Pt3g040850.1	Pt3g040850.1	521.465	24.72	1	2	2	12	1.05396	12	10.3706	0.947406	12	8.79517	0.97328	12	8.31502	0.991982	12	9.07433	0.896954	12	10.612	1.11055	12	10.3577	178	18.3649	5.73193
Pt5g004000.1	Pt5g004000.1	521.105	16.26	2	10	10	34	0.991701	34	8.32049	0.981533	34	7.8342	0.98265	34	9.1761	0.964165	34	9.39183	0.970826	34	10.0745	1.04632	34	14.2295	732	81.619	6.03662
Pt1g001700.1	Pt1g001700.1	519.413	12.37	2	6	12	47	1.01295	13	16.3823	1.06093	13	14.3796	1.00283	13	21.6533	0.960044	13	17.1587	0.957124	13	16.8814	1.00927	13	17.9929	954	105.009	6.88818
Pt8g007500.1	Pt8g007500.1	516.476	13.27	1	1	5	38	0.985591	2	20.2255	0.955346	2	0.381063	0.778763	2	27.7814	0.918224	2	11.7441	1.33451	2	55.1554	0.891268	2	24.6158	392	42.8747	6.0874
PtUn011020.1	PtUn011020.1	514.309	12.81	1	7	7	43	0.992671	43	11.5124	0.973164	43	11.6492	1.01206	43	11.8557	0.986211	43	12.3867	1.01265	43	17.3172	1.01307	43	12.7811	437	48.2589	9.27588
Pt1g009840.3	Pt1g009840.3	510.538	25	3	10	10	42	0.986059	42	6.70285	0.977178	42	7.12614	1.03762	42	5.21602	1.03547	42	7.73005	0.99105	42	8.06452	0.984287	42	5.85837	416	46.498	6.75635
Pt3g038150.1	Pt3g038150.1	509.056	21.99	1	9	9	48	0.90714	48	10.4145	0.892875	48	9.88148	1.09987	48	8.39982	1.11088	48	8.47734	1.08305	48	8.93881	0.917209	48	10.7757	473	52.2654	6.25244
Pt7g012970.1	Pt7g012970.1	508.354	27.42	1	20	20	58	0.985566	58	7.53547	0.97123	58	6.34366	1.04363	58	6.30259	1.0216	58	4.62745	0.999277	58	7.80706	0.994781	58	6.90294	547	59.4478	8.25049
Pt3g010090.1	Pt3g010090.1	508.261	44.21	3	9	16	67	0.939274	35	8.03009	0.933405	35	5.98248	1.02245	35	7.38118	1.04646	35	6.88979	1.08306	35	8.10857	0.93803	35	7.62759	337	36.6751	7.95752
Pt3g015420.2	Pt3g015420.2	501.231	23.84	5	4	21	81	1.07786	11	3.27197	1.00736	11	8.57362	0.96293	11	6.8586	0.95959	11	14.8522	0.894181	11	8.2184	1.11152	11	5.08059	843	94.0866	6.03662
Pt6g018420.1	Pt6g018420.1	495.711	21.12	1	7	7	51	0.912657	51	7.38397	0.898409	51	8.64699	1.09796	51	6.5145	1.08613	51	6.97541	1.09445	51	12.0043	0.934387	51	9.13828	303	34.4474	6.53662
Pt4g009760.1	Pt4g009760.1	492.757	29.21	2	6	11	59	1.02893	33	6.89538	1.00472	33	3.87353	0.965209	33	6.24321	0.994705	33	6.33213	0.966122	33	8.12474	1.05903	33	6.36967	356	39.1915	6.12549
Pt2g013180.1	Pt2g013180.1	484.903	20.62	6	5	6	36	0.970039	25	6.79033	0.961373	25	10.7335	1.05647	25	8.39034	1.00691	25	7.2983	1.03657	25	8.63589	0.940776	25	10.8328	325	35.6362	8.57275
Pt6g015910.1	Pt6g015910.1	484.863	60.43	2	4	11	63	0.9757	17	16.4833	0.918818	17	5.38113	1.06094	17	8.0371	1.05491	17	8.64709	1.01595	17	15.7235	0.965474	17	25.0816	139	15.4376	10.1108
PtUn000730.1	PtUn000730.1	481.154	13.54	1	16	16	49	1.0003	49	6.8657	0.974008	49	5.97699	0.991885	49	8.32327	0.99703	49	7.48153	1.02398	49	10.9164	0.991703	49	9.99921	1219	136.623	6.96143
Pt8g012060.1	Pt8g012060.1	479.32	11.21	2	6	7	58	1.41679	55	16.517	1.3796	55	13.83	0.517912	55	31.9967	0.545609	55	32.0311	0.523285	55	43.4067	1.50772	55	11.5186	589	66.2702	6.43018
Pt1g014220.1	Pt1g014220.1	478.836	10.8	1	7	8	51	0.942072	49	6.59048	0.957236	49	5.17265	1.04717	49	4.30425	1.05413	49	8.04877	1.07391	49	5.52964	0.931579	49	5.23674	750	86.4855	5.2876
Pt9g019240.1	Pt9g019240.1	476.267	30.64	1	7	21	64	1.00915	15	7.65937	0.990244	15	10.636	1.00096	15	7.1922	1.01369	15	4.52684	0.954378	15	6.27329	1.02222	15	4.10433	545	63.2387	5.5542
Pt6g004780.1	Pt6g004780.1	475.887	27.53	1	7	12	65	1.07078	39	9.91321	1.04885	39	8.87847	0.913441	39	11.868	0.930376	39	11.7886	0.865086	39	14.6346	1.12443	39	10.5695	356	39.2006	6.07471
Pt3g008640.1	Pt3g008640.1	475.161	15.36	1	8	8	34	1.04141	34	6.26703	1.00626	34	5.56197	0.951855	34	6.20781	0.96725	34	8.67377	0.907966	34	8.11271	1.08675	34	13.9422	664	73.9846	7.50342
Pt3g026870.1	Pt3g026870.1	473.275	17.52	3	8	15	51	1.00331	37	9.84622	1.00174	37	5.82368	0.995595	37	11.0574	0.996591	37	9.33121	0.986233	37	13.3378	1.01221	37	16.5936	765	84.6436	6.56592
PtUn017200.1	PtUn017200.1	473.09	6.77	1	2	2	49	1.00804	49	7.06137	0.998843	49	6.0934	1.0076	49	4.88222	0.991158	49	8.66883	0.957056	49	8.15749	1.04674	49	6.57901	251	26.0595	6.62451
Pt1g010630.1	Pt1g010630.1	470.266	16.47	1	4	6	31	0.952652	16	8.0917	0.985185	16	7.97522	1.03429	16	7.31017	1.0608	16	7.27489	1.02869	16	14.9731	0.948473	16	16.0122	340	35.4157	8.71924
Pt8g002440.1	Pt8g002440.1	470.153	26.89	4	2	11	43	1.02773	7	3.53751	0.975683	7	3.42121	1.02231	7	4.87319	0.985171	7	5.06987	0.913724	7	12.3088	1.04813	7	6.16343	450	49.5393	5.05908
Pt2g006290.2	Pt2g006290.2	469.676	23.3	2	7	7	32	1.22318	32	15.2121	1.191	32	15.335	0.791235	32	28.7778	0.775015	32	27.3303	0.777805	32	25.4689	1.18291	32	15.7843	339	37.9127	5.33838
Pt4g003730.1	Pt4g003730.1	469.294	27.66	3	16	16	83	0.952024	83	6.76943	0.955626	83	6.41626	1.04523	83	7.55372	1.05512	83	6.78625	1.03012	83	9.72538	0.972087	83	8.90554	394	43.5209	7.51807
Pt9g009980.1	Pt9g009980.1	467.087	33.91	3	18	20	55	1.01447	50	5.11372	1.00033	50	3.82348	0.987418	50	5.20157	0.993679	50	3.57769	0.98377	50	9.06066	1.02358	50	6.12234	578	61.6784	5.90967
Pt5g009550.1	Pt5g009550.1	466.376	33.42	1	11	13	50	0.938357	45	9.0913	0.919407	45	4.42414	1.08587	45	6.05388	1.07834	45	5.56559	1.05571	45	12.0088	0.936776	45	13.162	386	43.5776	6.7417
PtUn010900.1	PtUn010900.1	465.191	32.95	2	4	10	34	1.01037	10	7.44412	0.956729	10	11.7071	0.995815	10	8.80507	0.98631	10	9.33594	0.988726	10	17.0114	1.0125	10	3.02338	261	29.4238	4.91943
Pt3g037510.1	Pt3g037510.1	464.585	12.31	1	5	5	27	0.931056	27	10.5274	0.949879	27	9.64249	1.05548	27	10.9124	1.04529	27	11.6817	1.08761	27	6.3156	0.914472	27	8.05743	471	52.216	5.77002
Pt5g001120.1	Pt5g001120.1	463.928	56.84	2	16	16	101	1.06083	101	6.60343	1.02349	101	4.60918	0.954971	101	6.93211	0.967143	101	6.15933	0.923608	101	7.34609	1.07064	101	8.00578	234	26.7216	6.39209
Pt5g020880.1	Pt5g020880.1	462.79	27.51	1	3	12	52	1.01588	5	7.96317	0.909018	5	19.0515	0.899077	5	11.4913	0.951891	5	15.4837	0.987266	5	39.1742	0.956537	5	0.622278	389	44.5037	10.0815
Pt2g020910.1	Pt2g020910.1	462.569	56.5	1	15	15	60	0.922896	60	5.78605	0.889756	60	5.87898	1.09707	60	6.01504	1.11822	60	6.23061	1.05407	60	6.37422	0.942779	60	5.35274	200	21.4031	5.31299
Pt5g010400.1	Pt5g010400.1	462.055	40.48	1	5	12	33	0.927105	13	4.84567	0.924712	13	6.30669	1.04562	13	3.84137	1.10257	13	5.8957	1.06223	13	8.83878	0.8984	13	8.25765	252	28.5084	4.86865
Pt9g018310.6	Pt9g018310.6	461.499	23.01	5	2	19	72	1.0185	2	11.6815	1.00845	2	4.32931	0.990319	2	7.24524	0.981137	2	7.30641	1.02327	2	18.7282	0.970269	2	16.688	843	93.7634	6.29053
PtUn009700.1	PtUn009700.1	461.318	12.42	1	11	11	51	0.963116	51	8.68004	0.966268	51	4.23659	1.03741	51	5.83289	1.0352	51	7.65954	1.04225	51	10.5404	0.978545	51	12.7219	773	82.996	7.86963
Pt2g020640.1	Pt2g020640.1	460.443	10	1	5	7	50	1.0376	34	11.8781	1.02552	34	12.7145	0.973485	34	13.5682	0.975236	34	13.5307	0.956574	34	12.255	1.04662	34	9.91115	810	90.464	7.03467
Pt4g022060.1	Pt4g022060.1	460.215	19.06	1	6	6	31	1.03259	31	6.49771	1.01171	31	5.75861	0.990117	31	6.34967	0.980907	31	5.77063	0.985035	31	11.5449	1.02903	31	8.92452	320	34.1439	5.33838
Pt8g009650.1	Pt8g009650.1	458.575	63.01	2	4	14	78	1.01968	19	3.56139	0.920378	19	4.41553	1.01331	19	3.62818	1.02511	19	5.37187	0.978916	19	5.06505	1.03691	19	6.23298	146	16.082	10.0815
Pt5g009920.1	Pt5g009920.1	455.876	32.45	2	3	9	39	0.988558	12	7.59003	0.990812	12	8.94128	1.01696	12	9.99179	1.06046	12	6.97189	0.961641	12	6.72677	0.978689	12	6.69493	265	29.7397	4.75439
Pt7g003380.1	Pt7g003380.1	455.643	51.68	1	12	12	49	1.13485	49	5.12629	1.10796	49	5.35268	0.871169	49	7.10096	0.8729	49	8.12969	0.847109	49	9.47729	1.16618	49	9.27277	238	25.3393	4.44971
Pt6g006540.1	Pt6g006540.1	455.595	19.73	2	6	10	47	0.990271	30	3.93677	0.943854	30	4.59628	1.04333	30	5.00157	1.04619	30	4.35	1.00068	30	5.81436	0.998701	30	4.80028	527	57.1881	7.85498
Pt9g019950.1	Pt9g019950.1	454.946	29.15	5	1	12	41	1.00795	1		1.03377	1		0.981397	1		0.948141	1		0.984483	1		1.05273	1		446	50.2038	4.85596
Pt2g023660.1	Pt2g023660.1	453.925	21.07	1	8	8	35	0.990706	35	5.97477	0.989522	35	5.42232	1.01988	35	7.5025	1.00891	35	6.34158	1.01043	35	10.6741	0.988698	35	6.31948	394	44.4001	7.25439
Pt7g001630.4	Pt7g001630.4	452.595	14.04	4	8	8	44	1.02755	44	6.67807	1.0307	44	6.4522	0.966179	44	8.14159	0.963014	44	4.68582	0.974236	44	10.499	1.04666	44	8.25083	591	63.7031	9.1001
Pt1g009480.1	Pt1g009480.1	447.905	36.02	3	2	6	19	1.03499	12	5.81111	1.07462	12	5.81956	0.931381	12	6.59726	0.928871	12	7.52699	0.938666	12	6.89764	1.07934	12	4.75463	236	26.3081	9.5249
Pt3g036190.2	Pt3g036190.2	447.54	23.82	3	10	12	54	0.975791	46	8.96584	1.01591	46	9.96042	0.991126	46	10.9898	1.00307	46	8.53566	1.00692	46	16.126	0.978223	46	16.5344	319	34.9288	7.2251
Pt5g001810.1	Pt5g001810.1	446.235	26.59	1	26	26	83	1.08198	83	9.00224	1.06576	83	4.49363	0.924561	83	8.85019	0.936488	83	8.38825	0.905464	83	15.5726	1.09452	83	11.5472	820	93.9648	4.99561
Pt5g019550.1	Pt5g019550.1	444.904	32.61	2	10	15	59	0.973994	46	6.83816	0.989482	46	5.45745	1.02507	46	3.84125	1.02872	46	5.3329	1.03968	46	8.97068	0.947193	46	7.53048	414	46.5067	6.94678
Pt2g001340.1	Pt2g001340.1	444.221	27.71	2	7	10	58	0.906838	51	7.43224	0.895346	51	6.71196	1.08489	51	6.68401	1.08594	51	5.49272	1.12063	51	5.93946	0.916193	51	6.28899	350	38.1163	8.30908
Pt9g018830.1	Pt9g018830.1	442.908	14.21	1	6	7	39	1.41204	32	15.1286	1.37285	32	18.9519	0.529238	32	41.0893	0.580823	32	38.788	0.580771	32	46.3744	1.38381	32	13.3343	577	63.4054	7.06396
Pt6g007700.1	Pt6g007700.1	442.638	37.33	1	1	4	16	1.05315	6	7.28398	1.08855	6	8.14857	0.971967	6	6.67652	1.00421	6	11.6603	0.905714	6	3.356	1.02774	6	4.69188	150	16.2946	10.6968
PtUn011880.2	PtUn011880.2	442.066	29.79	3	2	11	49	1.01881	4	9.38913	0.973595	4	2.29523	1.02504	4	1.2173	0.942386	4	6.78719	1.04466	4	9.25441	0.970667	4	4.73055	423	47.3745	5.10986
Pt3g021570.1	Pt3g021570.1	441.454	10.61	1	8	8	41	0.95893	41	7.1943	0.922434	41	8.64582	1.08568	41	8.23675	1.07625	41	7.9086	1.05224	41	6.48679	0.944355	41	5.94425	594	66.6507	6.25244
Pt4g000530.1	Pt4g000530.1	440.679	26.64	1	6	6	36	0.842375	36	11.5964	0.829492	36	15.7852	1.16803	36	11.512	1.15001	36	11.4033	1.12149	36	13.9754	0.893692	36	16.2585	259	27.2534	6.97607
Pt6g001070.1	Pt6g001070.1	440.401	23.41	1	5	14	48	0.931041	14	17.7763	0.901287	14	18.2046	1.07868	14	14.9142	1.09568	14	10.0005	1.07216	14	23.1742	0.946559	14	21.9763	487	53.6786	6.354
Pt8g008330.1	Pt8g008330.1	439.839	23.21	2	16	16	62	1.00218	62	7.55765	1.02198	62	6.71273	0.988064	62	9.07604	0.972216	62	8.5831	0.972459	62	9.59714	1.02591	62	7.70369	586	65.4808	4.80518
Pt3g037320.1	Pt3g037320.1	438.668	34.83	3	5	6	27	0.989921	25	4.48733	0.957614	25	5.06952	1.03212	25	3.80261	1.03436	25	5.33042	1.06124	25	5.57563	0.94332	25	7.08391	178	19.9135	7.53271
Pt7g011730.1	Pt7g011730.1	436.649	19.63	2	7	7	30	1.05452	30	5.78028	1.03725	30	5.46226	0.95151	30	5.64228	0.93482	30	5.75415	0.910477	30	6.94264	1.10957	30	8.93167	321	35.0575	5.8335
Pt9g001840.1	Pt9g001840.1	436.451	65.84	1	12	14	70	0.926224	66	8.26523	0.913524	66	7.14942	1.08052	66	7.26836	1.09844	66	8.11666	1.05292	66	8.94299	0.950974	66	10.3354	161	17.6193	5.64307
Pt2g024660.1	Pt2g024660.1	434.861	39.53	2	6	12	44	0.951831	19	8.00633	0.942394	19	7.57392	1.03147	19	5.72856	1.05243	19	6.72525	1.06867	19	11.0299	0.983118	19	7.05914	258	29.4005	4.77979
Pt2g005460.2	Pt2g005460.2	434.075	39.62	4	6	13	50	1.02579	24	7.23557	1.01774	24	6.15321	0.972961	24	5.30821	0.983864	24	10.8772	0.95246	24	11.947	1.03568	24	11.3793	260	29.2535	4.83057
Pt9g007810.1	Pt9g007810.1	433.921	25.11	1	8	8	51	0.877976	51	10.6564	0.866674	51	13.0896	1.12713	51	9.44339	1.11516	51	10.0571	1.12028	51	11.4146	0.883131	51	11.6301	227	26.5539	5.5415
Pt7g002720.1	Pt7g002720.1	433.716	46.25	2	9	9	34	0.983246	34	6.15611	0.990807	34	7.14196	1.02361	34	5.28721	1.02948	34	5.64271	1.01102	34	4.81482	0.989092	34	5.06487	240	27.4866	8.66064
Pt8g009770.1	Pt8g009770.1	432.701	64.79	2	3	13	68	1.00173	9	6.8444	0.936183	9	3.90577	1.00977	9	6.76739	1.06172	9	5.81642	0.976878	9	4.64825	1.05554	9	4.4805	142	15.6077	10.0815
Pt9g019540.1	Pt9g019540.1	432.451	17.03	3	7	11	51	0.896907	26	5.7925	0.912839	26	8.7074	1.09571	26	6.51033	1.0845	26	5.93974	1.10655	26	12.7096	0.916305	26	19.0385	552	62.7569	7.15186
Pt2g000380.1	Pt2g000380.1	429.392	25.39	1	2	11	40	1.03071	4	5.23755	0.958557	4	7.61765	1.02291	4	3.65586	1.03202	4	1.65179	0.845208	4	8.71724	1.13123	4	3.21312	449	49.7195	5.13525
Pt1g008320.1	Pt1g008320.1	427.615	21.02	3	11	12	43	0.942729	42	8.95338	0.940914	42	14.2829	1.04025	42	12.406	1.07046	42	12.7209	1.02319	42	6.28694	0.982754	42	13.1115	566	62.1255	7.47412
Pt5g008120.1	Pt5g008120.1	425.011	27.91	3	11	11	47	0.97645	47	6.58678	0.961883	47	8.08753	1.02832	47	6.70867	1.03064	47	9.02855	1.0031	47	7.48386	1.00275	47	7.60335	387	42.0673	8.42627
Pt7g015950.1	Pt7g015950.1	423.664	30.07	1	9	10	38	0.960068	37	8.40698	0.939067	37	5.79078	1.0734	37	6.96273	1.0594	37	8.07226	1.0755	37	11.1092	0.961281	37	13.7079	276	29.2553	8.74854
Pt3g036560.1	Pt3g036560.1	422.337	19.75	6	16	20	102	0.979938	87	6.93586	0.977725	87	8.76445	1.0306	87	7.45925	1.03388	87	9.00572	1.03359	87	7.35703	0.961731	87	8.34514	810	92.5223	6.50732
PtUn006460.1	PtUn006460.1	418.961	25.07	2	1	11	66	1.057	1		1.03775	1		1.00385	1		1.02142	1		1.05754	1		0.839994	1		343	37.6383	5.96045
PtUn015430.1	PtUn015430.1	416.167	8.17	2	18	18	51	1.00671	51	5.4553	1.02444	51	8.07504	1.01507	51	5.98149	0.991503	51	6.70669	0.994667	51	6.6588	1.00084	51	7.10912	2179	247.617	5.8335
PtUn011880.1	PtUn011880.1	415.865	32.39	1	3	12	52	1.04615	7	7.92464	1.07534	7	8.81921	0.936837	7	5.59265	0.923281	7	3.28109	0.937639	7	9.6178	1.06773	7	5.06295	423	47.3755	5.10986
Pt3g021460.3	Pt3g021460.3	415.35	25.49	3	7	10	44	0.988542	36	8.54224	0.999264	36	7.14615	1.0204	36	7.08728	1.02014	36	8.46418	0.996359	36	11.1264	0.994461	36	4.96723	412	46.4023	6.21436
PtUn002570.1	PtUn002570.1	414.583	23.87	1	6	6	43	0.89339	43	9.51488	0.863352	43	8.46437	1.14114	43	5.94169	1.15097	43	5.36748	1.08973	43	11.3387	0.892104	43	9.47977	222	25.067	9.18799
Pt5g015410.3	Pt5g015410.3	406.093	28.16	2	4	8	38	0.972559	19	4.72852	0.941258	19	3.9618	1.03864	19	5.11602	1.06286	19	6.0874	1.04184	19	8.91666	0.954996	19	8.50647	309	33.5286	5.70654
PtUn023690.1	PtUn023690.1	405.499	28.16	1	4	8	29	0.905194	10	3.47077	0.92497	10	9.97943	1.10701	10	7.49043	1.0873	10	5.11658	1.13363	10	15.5622	0.870876	10	4.12483	309	33.5156	5.33838
Pt2g024910.1	Pt2g024910.1	404.652	20.77	1	9	9	36	0.889861	36	12.7861	0.893043	36	13.0515	1.13025	36	9.14596	1.10343	36	10.2898	1.11017	36	16.839	0.900352	36	15.8005	443	49.0976	6.11279
PtUn028260.2	PtUn028260.2	404.102	32.3	1	11	14	57	1.04806	47	5.7806	0.999572	47	6.69051	0.984246	47	5.56415	0.987303	47	5.78368	0.949088	47	6.89431	1.04966	47	6.80162	418	47.6601	6.12549
Pt2g002610.1	Pt2g002610.1	402.641	14.34	3	9	9	36	0.933654	36	13.293	0.894052	36	14.284	1.15161	36	6.74425	1.10742	36	10.6079	1.0479	36	16.4804	0.905456	36	20.4563	788	88.5213	6.66846
Pt3g002500.1	Pt3g002500.1	401.782	21.35	1	9	9	31	0.985987	31	5.16546	0.968552	31	8.58919	1.01676	31	7.53899	1.02618	31	7.69017	0.987315	31	6.82053	1.01235	31	7.9078	520	58.2491	6.32861
Pt2g000120.1	Pt2g000120.1	400.965	21.39	1	11	12	54	0.992089	52	8.03765	1.01293	52	6.30648	1.01175	52	8.2405	0.991111	52	8.71406	1.01763	52	9.1034	0.997001	52	9.69669	505	54.4582	8.1333
Pt6g000880.1	Pt6g000880.1	399.04	8.93	1	4	4	13	0.959154	13	4.66516	0.947822	13	4.65422	1.04578	13	7.00994	1.08059	13	3.02561	1.10034	13	11.1905	0.924094	13	5.01804	504	54.983	6.52197
Pt2g009000.1	Pt2g009000.1	398.322	12.57	1	10	12	51	1.0063	48	6.85831	1.01557	48	7.01928	0.983379	48	8.11185	0.982302	48	7.36705	0.983011	48	8.06204	1.02279	48	7.53961	1026	116.276	5.87158
Pt8g010260.1	Pt8g010260.1	397.196	33.2	3	6	8	25	1.05934	20	8.24158	1.07684	20	10.9296	0.948061	20	8.26884	0.946951	20	10.8921	0.966152	20	8.89195	1.0505	20	10.625	253	27.1682	5.98584
Pt6g010410.2	Pt6g010410.2	395.657	19.4	2	23	24	56	0.961536	48	7.56556	0.948467	48	8.8202	1.06012	48	5.58792	1.05787	48	6.96989	1.01216	48	9.96015	0.969419	48	7.00091	1376	154.414	4.67822
Pt3g016720.1	Pt3g016720.1	394.116	14.91	2	5	5	29	0.94878	29	9.98957	0.907666	29	3.97129	1.10538	29	6.85953	1.09221	29	6.17309	1.01444	29	20.7825	0.950714	29	18.249	322	35.441	7.79639
Pt9g021130.1	Pt9g021130.1	393.962	24.46	1	10	10	42	0.944637	42	7.25218	0.932799	42	6.0904	1.08714	42	7.10075	1.07739	42	4.98942	1.0413	42	7.77974	0.938432	42	11.3114	417	45.4075	5.24951
PtUn005340.1	PtUn005340.1	393.875	30.05	1	5	12	35	0.994901	21	6.1508	0.970988	21	6.09838	1.03107	21	4.70002	1.01722	21	6.60712	1.01543	21	5.31938	0.986286	21	4.98293	416	46.4018	6.41748
Pt3g021600.1	Pt3g021600.1	389.276	9.25	1	11	11	36	1.03395	36	12.5817	1.0309	36	10.7777	0.960811	36	14.1705	1.00324	36	11.7341	0.958651	36	10.64	1.03537	36	13.7623	1352	145.091	7.09326
PtUn017440.1	PtUn017440.1	388.169	14.14	2	5	5	32	0.969644	32	7.26138	0.960905	32	7.49116	1.04894	32	7.93942	1.00795	32	8.48744	1.06334	32	8.66163	0.96174	32	7.6151	304	32.7817	7.35693
Pt4g005900.2	Pt4g005900.2	387.465	16.99	2	8	8	52	1.03014	52	7.12178	1.01199	52	7.12379	0.974192	52	8.10731	0.970094	52	6.95034	0.968428	52	9.39432	1.02893	52	5.99149	459	51.0143	5.51611
Pt1g002280.1	Pt1g002280.1	386.376	18.73	4	8	8	32	1.21921	32	8.31064	1.20016	32	5.79501	0.764948	32	11.9897	0.791761	32	8.89715	0.782783	32	13.1656	1.20226	32	8.54485	502	54.6251	6.85889
Pt6g000550.1	Pt6g000550.1	386.056	17.66	1	4	5	29	0.955167	24	9.12633	1.01518	24	10.7557	0.981137	24	15.0633	0.983075	24	11.2388	1.03221	24	11.2473	1.02802	24	8.57917	402	42.3853	4.94482
Pt3g038850.1	Pt3g038850.1	384.263	6.22	1	10	10	22	0.964446	22	13.9541	1.00203	22	11.5082	1.01718	22	12.7736	1.00363	22	15.6421	1.03534	22	17.8523	0.956955	22	17.7096	1817	199.764	6.3667
Pt7g013960.1	Pt7g013960.1	381.769	10.14	12	9	10	28	0.983814	25	3.96543	0.997976	25	4.33521	0.994073	25	7.5825	1.01651	25	7.65399	1.03329	25	9.40094	0.992526	25	13.1301	1035	115.096	8.06006
Pt6g009940.2	Pt6g009940.2	379.696	24.08	1	8	8	45	1.01721	45	6.23062	1.00531	45	4.98161	0.988137	45	5.34541	0.996217	45	5.27998	0.965158	45	6.16327	1.02942	45	7.18593	353	37.2459	4.69092
Pt7g006330.1	Pt7g006330.1	379.029	7.84	3	1	7	29	0.913323	1		0.863834	1		1.0821	1		1.06521	1		1.26318	1		0.835851	1		957	105.274	6.66846
Pt3g027130.1	Pt3g027130.1	378.481	14.2	1	1	2	18	1.17209	4	7.44382	1.05685	4	8.82756	0.889679	4	4.77802	0.929324	4	6.10226	0.770644	4	6.26456	1.18899	4	7.88077	162	16.3744	7.6499
Pt6g006930.1	Pt6g006930.1	377.364	17.97	13	20	24	82	0.964129	65	7.02679	0.936388	65	6.28517	1.06355	65	6.31634	1.04859	65	7.69222	1.03155	65	8.09657	0.957068	65	9.34923	1458	164.91	7.1958
Pt2g007640.1	Pt2g007640.1	375.787	30.47	3	12	13	46	1.05217	43	6.51728	1.06154	43	4.42047	0.934706	43	4.99168	0.948814	43	7.09354	0.996709	43	10.6109	1.02381	43	11.4792	384	42.2064	7.95752
Pt2g025240.1	Pt2g025240.1	373.519	28.13	7	6	8	26	0.697111	24	14.9876	0.646936	24	20.0084	1.33798	24	8.70685	1.3176	24	11.0647	1.34076	24	12.3897	0.668928	24	17.8751	359	40.4366	5.69385
Pt6g017930.2	Pt6g017930.2	373.368	19.09	1	7	7	22	1.0051	22	6.72702	1.02943	22	4.55059	1.00673	22	7.42007	0.978466	22	7.53804	0.950961	22	8.13754	1.0274	22	11.38	372	40.7341	7.03467
Pt1g022080.1	Pt1g022080.1	372.68	8.53	1	3	3	19	1.01588	19	4.21015	1.00874	19	6.42822	0.978213	19	5.87269	0.996018	19	5.48112	0.949281	19	5.56294	1.06787	19	9.40674	422	47.0088	5.96045
Pt3g017100.1	Pt3g017100.1	371.958	6.56	1	2	2	15	0.970254	15	6.98439	0.998302	15	4.65722	1.02231	15	4.60104	1.01891	15	5.89153	1.01838	15	3.70566	0.977406	15	4.46812	259	27.7516	9.53955
Pt5g025000.1	Pt5g025000.1	370.857	16.85	2	16	16	40	1.02804	40	4.46095	1.01838	40	6.1822	0.983662	40	6.83433	0.997752	40	6.85367	0.946856	40	11.6895	1.02934	40	7.93828	1009	111.35	6.13818
Pt5g015500.1	Pt5g015500.1	370.265	32.09	4	5	5	15	0.992981	15	4.36152	1.02912	15	4.68916	0.989411	15	2.34048	0.971367	15	5.28821	1.02878	15	6.57026	0.997599	15	3.66548	134	15.4416	10.6968
Pt1g023330.1	Pt1g023330.1	370.228	26.94	2	2	11	50	0.935051	10	5.16518	0.960554	10	4.7344	1.04194	10	6.44285	1.07293	10	4.96816	1.07224	10	13.5618	0.964607	10	3.6296	412	46.6469	5.68115
Pt3g031220.1	Pt3g031220.1	369.446	36.86	1	13	13	58	1.02809	58	8.17589	0.980804	58	5.23316	0.988597	58	8.5812	0.991972	58	8.22536	0.982979	58	9.04417	0.996946	58	10.2811	293	30.4608	10.77
PtUn033300.1	PtUn033300.1	368.232	8.94	4	7	7	43	1.01411	43	5.37028	1.00856	43	5.89125	0.984484	43	7.53175	0.979008	43	8.5474	0.969698	43	8.61937	1.01565	43	6.92091	682	74.4805	9.18799
Pt9g018180.1	Pt9g018180.1	367.024	17.07	2	17	17	39	1.05213	39	10.9496	1.00849	39	6.80336	0.986536	39	8.69888	0.990891	39	11.5771	0.969533	39	9.91001	1.00209	39	7.73216	1107	126.039	7.28369
Pt3g009930.1	Pt3g009930.1	366.703	16.22	1	8	8	34	1.02814	34	5.55117	1.02683	34	3.91564	0.950715	34	4.05021	0.941836	34	5.25996	1.01309	34	8.91734	1.02448	34	7.83188	481	53.1596	6.62451
Pt2g017480.1	Pt2g017480.1	365.476	20.65	2	7	10	37	0.886385	33	10.3999	0.894665	33	7.76897	1.09572	33	6.56088	1.10503	33	9.84413	1.15269	33	7.28028	0.892368	33	8.97713	494	56.2446	5.61768
Pt2g023270.1	Pt2g023270.1	363.981	6.01	1	8	8	24	0.954687	24	8.01343	1.01387	24	6.42854	1.01572	24	6.42443	1.04369	24	6.65522	1.02495	24	5.53497	0.975474	24	3.07425	1181	130.44	5.5415
Pt3g026260.1	Pt3g026260.1	363.845	13.76	3	2	6	36	1.04493	12	2.51843	0.971457	12	7.01782	1.02174	12	3.70526	0.99362	12	14.2276	0.949228	12	7.05237	0.998916	12	13.3633	356	39.3186	5.23682
Pt5g004740.1	Pt5g004740.1	363.639	12.18	1	7	7	31	1.04922	31	13.2903	1.04707	31	7.20998	0.932148	31	11.2143	0.938873	31	8.70881	0.959749	31	20.4604	1.06699	31	15.6463	468	51.4403	5.47803
Pt9g012190.1	Pt9g012190.1	363.57	8.67	1	7	7	36	1.25205	36	11.4125	1.24725	36	9.32962	0.713689	36	25.3056	0.754053	36	15.5749	0.732817	36	26.8216	1.28418	36	17.6245	969	108.14	7.18115
Pt1g021620.1	Pt1g021620.1	362.582	16.41	1	15	15	56	0.979222	56	5.81598	1.00068	56	6.0497	1.00856	56	7.20968	1.03045	56	6.61442	1.00221	56	7.77287	0.994659	56	6.07098	1024	115.332	8.57275
Pt9g021240.11	Pt9g021240.11	359.444	21.01	3	9	9	29	0.902585	29	6.08852	0.891861	29	8.80552	1.12878	29	7.95072	1.12068	29	3.23357	1.10779	29	9.87368	0.898908	29	7.92981	495	52.8353	6.90283
Pt1g022190.2	Pt1g022190.2	359.141	30.86	1	6	9	39	1.04132	22	8.23437	1.05396	22	6.88278	0.961365	22	8.4293	0.951506	22	9.27757	0.972726	22	11.03	1.02132	22	8.3966	243	28.2396	9.87646
Pt1g016060.1	Pt1g016060.1	359.056	15.01	2	5	5	30	0.987625	30	8.88795	0.986882	30	14.7952	1.04727	30	12.6474	1.05098	30	9.413	0.997142	30	10.9793	0.943295	30	6.13879	373	39.2853	5.57959
Pt2g026880.1	Pt2g026880.1	358.258	10.87	1	3	6	22	0.92391	12	7.85728	0.871845	12	8.17772	1.09644	12	4.18921	1.13865	12	6.96472	1.14307	12	8.77622	0.84838	12	7.23676	552	59.4268	6.93213
Pt8g007750.1	Pt8g007750.1	357.203	13.93	3	13	14	30	1.05608	29	6.34643	1.0335	29	8.47738	0.950796	29	8.27801	0.947458	29	7.56835	0.937329	29	11.4004	1.0742	29	5.24356	926	99.9163	5.5542
Pt3g027230.2	Pt3g027230.2	356.406	16.55	1	3	6	18	0.973684	8	7.10752	0.908104	8	8.67826	1.01883	8	10.6684	1.03849	8	6.60045	1.13101	8	9.21906	0.950848	8	14.6714	411	44.4209	7.09326
Pt4g004170.1	Pt4g004170.1	355.39	11.06	1	7	7	25	1.04574	25	8.20568	1.02555	25	8.78437	0.967625	25	7.39253	0.951844	25	10.8142	0.966673	25	11.3068	1.04812	25	7.63756	615	71.0197	6.63916
Pt7g014010.1	Pt7g014010.1	354.305	26.53	1	7	14	43	0.884151	24	10.0243	0.868012	24	10.1144	1.13949	24	8.90909	1.1222	24	7.3639	1.11791	24	12.6434	0.877344	24	11.4788	588	65.8605	4.99561
Pt2g029170.1	Pt2g029170.1	353.137	7.18	1	2	5	18	1.11056	8	5.51797	1.11774	8	8.0803	0.963403	8	10.1162	0.911081	8	9.92249	0.892942	8	13.0845	1.03468	8	6.09191	933	101.568	9.23193
Pt2g018740.1	Pt2g018740.1	351.58	21.96	3	12	12	55	1.08848	55	4.39165	1.04547	55	4.64299	0.933708	55	5.82466	0.944999	55	4.25382	0.902669	55	8.53289	1.09072	55	5.33932	583	63.4152	6.04932
Pt5g024000.1	Pt5g024000.1	348.155	45.37	1	9	9	49	0.948529	49	8.0897	0.961647	49	7.02739	1.05889	49	6.55021	1.03225	49	7.73472	1.03827	49	10.1052	0.964339	49	9.16838	205	22.6248	8.99756
Pt6g012350.1	Pt6g012350.1	346.989	46.56	1	3	13	53	1.04715	25	4.53637	1.03578	25	5.23334	0.958527	25	8.30401	0.948507	25	7.34002	0.946256	25	6.65117	1.06052	25	7.41711	262	29.6942	10.228
Pt7g021070.1	Pt7g021070.1	346.296	16.67	2	10	15	37	1.01098	20	6.91822	0.996174	20	6.84187	0.973331	20	8.62246	0.994143	20	8.56174	0.984762	20	9.38234	1.01702	20	6.49039	900	98.5398	6.56592
PtUn001420.1	PtUn001420.1	345.306	35.16	1	3	10	43	1.01583	11	6.71782	0.988798	11	8.66474	1.03442	11	5.01158	1.02238	11	6.33471	0.985279	11	7.29704	0.978372	11	5.38394	310	34.2238	6.31592
Pt3g016690.1	Pt3g016690.1	344.183	39.55	4	4	4	13	1.07229	13	7.35512	1.03623	13	9.40739	0.913528	13	9.97783	0.928689	13	5.05794	0.983352	13	15.7839	1.05297	13	8.0727	134	15.1016	5.31299
Pt2g008850.1	Pt2g008850.1	342.928	17.93	4	8	8	32	0.989107	32	8.74535	0.996663	32	6.05687	1.02471	32	8.41512	0.986287	32	6.42421	0.958171	32	16.5255	0.953882	32	12.1077	368	39.0342	9.23193
Pt1g002500.1	Pt1g002500.1	342.888	26.01	1	7	7	28	1.46246	28	13.0638	1.48782	28	8.96837	0.483995	28	47.1927	0.493945	28	40.545	0.545732	28	37.7293	1.47303	28	16.5022	273	30.4506	5.65576
Pt9g012040.1	Pt9g012040.1	342.719	24.11	1	10	10	44	0.867725	44	9.4131	0.865905	44	7.74102	1.14238	44	5.49566	1.13639	44	5.97269	1.13514	44	9.17366	0.880554	44	8.95244	448	48.7815	7.1665
Pt1g013750.2	Pt1g013750.2	342.486	20.86	2	10	10	35	0.977312	35	9.01739	0.968986	35	6.41846	1.00634	35	10.1658	1.03616	35	8.28964	0.978601	35	9.71577	1.01739	35	12.6179	465	50.5447	7.57666
Pt4g001850.1	Pt4g001850.1	341.824	28.27	1	8	8	43	0.99024	43	7.7206	0.96262	43	7.062	1.02103	43	4.51475	1.0186	43	5.00974	1.01012	43	7.79906	0.99643	43	6.26896	237	26.3312	9.5542
Pt4g009010.1	Pt4g009010.1	341.62	21.81	1	6	6	26	1.5494	26	19.9483	1.63856	26	15.9455	0.43379	23	52.4158	0.373648	25	64.6943	0.443102	26	65.4693	1.54234	26	13.2527	321	36.4722	5.65576
Pt3g039540.1	Pt3g039540.1	341.408	15.13	1	7	7	32	0.885348	32	6.68589	0.865109	32	6.33638	1.14015	32	4.90824	1.12253	32	4.51286	1.11165	32	8.04371	0.908614	32	9.16067	423	43.4487	5.45264
Pt8g002140.1	Pt8g002140.1	340.076	20.47	2	8	8	21	0.991243	21	8.36356	0.997069	21	5.23008	0.982218	21	9.29224	1.00108	21	5.32045	1.06062	21	12.2131	0.999358	21	16.5948	464	50.7345	7.81104
Pt7g007400.1	Pt7g007400.1	339.77	53.37	1	15	17	60	0.974952	52	7.66758	0.952901	52	9.13813	1.04191	52	7.68457	1.06227	52	6.20319	1.0199	52	7.63634	0.972183	52	6.91091	326	35.5883	4.81787
Pt1g003640.1	Pt1g003640.1	338.833	2.2	1	1	1	20	1.03067	20	5.18808	0.963912	20	5.35474	1.02787	20	4.80338	1.01711	20	5.39412	0.973127	20	4.89459	1.024	20	3.71897	409	43.2216	7.66455
Pt8g008840.1	Pt8g008840.1	338.627	26.76	2	5	5	22	1.01678	22	4.66922	1.02539	22	4.24411	0.953476	22	8.05309	0.96645	22	7.06183	0.987683	22	7.50794	1.05197	22	5.65257	142	15.7056	10.3745
Pt3g016740.1	Pt3g016740.1	336.949	28.91	18	1	4	48	1.08547	1		0.990034	1		0.946039	1		0.979468	1		0.85795	1		1.14905	1		128	14.664	9.92041
Pt6g009230.1	Pt6g009230.1	336.839	39.63	1	8	8	38	1.06703	38	6.24657	1.0722	38	6.92314	0.926031	38	8.48245	0.924576	38	9.24299	0.905419	38	13.4117	1.09063	38	12.6983	164	18.6821	10.3452
Pt5g015810.1	Pt5g015810.1	335.453	18.39	11	2	7	39	0.943797	13	6.57846	0.923821	13	5.20393	1.07662	13	4.59847	1.05963	13	3.20685	1.08291	13	4.91568	0.954033	13	5.74739	397	45.3816	5.94775
Pt8g012510.1	Pt8g012510.1	334.302	13.55	1	5	5	32	1.33737	32	12.8457	1.36498	32	11.8241	0.62055	32	30.624	0.678889	32	24.0325	0.675753	32	28.6278	1.33768	32	13.3966	406	43.2994	8.35303
Pt3g030340.1	Pt3g030340.1	333.556	16.1	1	13	13	45	0.984458	45	5.34958	0.966926	45	4.2633	1.01083	45	4.99766	1.03603	45	4.95636	1.00195	45	5.83625	1.00239	45	6.97657	770	85.3394	6.85889
Pt3g009250.1	Pt3g009250.1	331.488	18.59	3	4	7	21	0.944785	11	9.40066	0.954329	11	3.9398	1.05	11	4.0559	1.01581	11	6.12866	1.06813	11	12.2204	0.953089	11	5.38527	382	41.715	6.7124
Pt6g001240.1	Pt6g001240.1	331.318	16.97	1	4	4	20	0.974844	20	6.28349	0.953117	20	5.06327	1.01596	20	4.03953	1.03624	20	2.81559	1.0308	20	5.69029	0.995179	20	3.04483	218	23.8421	5.30029
Pt1g017060.1	Pt1g017060.1	331.31	17.87	2	4	4	20	0.995759	20	5.59686	1.00419	20	3.59601	1.02874	20	6.61731	1.01555	20	8.41146	0.978923	20	9.07146	0.992497	20	7.11048	263	28.3206	8.88037
Pt2g008160.1	Pt2g008160.1	330.088	18.56	2	11	17	39	0.976443	26	8.45257	0.968032	26	6.34199	1.03841	26	7.21145	1.02933	26	4.4055	1.0329	26	12.947	0.948625	26	10.7197	765	84.8865	6.354
Pt7g011560.1	Pt7g011560.1	329.529	27.07	1	14	14	38	0.920087	38	6.02206	0.93952	38	7.2509	1.08296	38	5.61426	1.09251	38	5.13734	1.12599	38	6.71336	0.860241	38	10.9077	532	58.4817	6.84424
Pt5g000790.1	Pt5g000790.1	324.911	17.89	1	5	9	51	1.14926	10	6.13181	1.18255	10	4.55395	0.794263	10	18.4653	0.796375	10	15.0958	0.891707	10	11.5514	1.15442	10	16.4459	492	56.9383	7.50342
Pt8g003940.1	Pt8g003940.1	323.159	22.05	6	10	10	26	1.00042	26	5.76751	0.986514	26	7.43082	1.01201	26	7.85331	1.0222	26	7.98203	0.974747	26	6.00037	1.01328	26	8.40084	567	61.9695	7.26904
Pt7g013010.1	Pt7g013010.1	320.787	24.94	2	1	10	43	1.07656	3	5.89461	1.06935	3	5.48459	0.931079	3	0.763644	0.904958	3	3.55197	0.911514	3	11.2352	1.07271	3	10.5159	413	46.901	5.69385
Pt2g018610.1	Pt2g018610.1	320.547	41.67	2	3	6	20	0.796511	9	12.2691	0.786751	9	9.8311	1.19531	9	9.74676	1.23038	9	4.64525	1.24696	9	7.66422	0.798848	9	12.4008	156	17.5477	4.97021
Pt8g001890.1	Pt8g001890.1	319.746	13.24	1	5	10	38	0.989147	13	5.02129	0.986179	13	4.2468	1.01014	13	7.41204	1.01926	13	5.60879	0.977709	13	15.3441	0.957225	13	14.1106	680	73.1849	5.90967
Pt5g008160.1	Pt5g008160.1	318.46	9.81	1	4	4	20	1.00296	20	3.38318	0.996359	20	3.40591	1.02256	20	5.29305	1.00835	20	3.68081	0.983959	20	4.94906	1.02169	20	5.2796	428	46.6057	7.84033
Pt2g009010.1	Pt2g009010.1	318.376	5.6	1	7	8	41	1.0158	40	4.62537	1.00536	40	4.7717	0.987428	40	7.70519	1.00782	40	6.30107	0.967758	40	9.4968	1.02584	40	7.51223	1017	113.992	6.12549
Pt5g002460.1	Pt5g002460.1	318.097	12.26	2	4	4	27	0.959952	27	8.23678	0.935594	27	9.68887	1.03156	27	11.1603	1.0408	27	9.67261	0.989964	27	8.05778	0.994675	27	5.04511	367	40.1547	6.32861
Pt8g000540.1	Pt8g000540.1	318.062	21.17	1	3	8	47	0.974516	20	14.2447	1.00898	20	10.8891	0.978476	20	13.3739	1.00279	20	9.30928	1.00321	20	16.7165	1.00845	20	16.2527	359	39.2133	7.92822
Pt2g004250.1	Pt2g004250.1	317.497	11	3	7	10	42	0.989209	18	5.35297	0.993356	18	9.30791	1.04142	18	11.1023	0.988861	18	9.18258	1.04127	18	13.6617	0.967836	18	14.6916	900	102.062	6.15088
Pt6g008050.1	Pt6g008050.1	315.775	13.6	2	3	3	24	0.864827	24	9.13696	0.806886	24	8.06586	1.18289	24	7.55103	1.18235	24	7.63774	1.14504	24	6.3845	0.870867	24	9.10906	272	28.3474	5.63037
Pt6g000760.1	Pt6g000760.1	315.635	18.81	1	23	23	52	0.964162	52	6.55119	0.939624	52	5.46907	1.05113	52	6.36207	1.07926	52	5.02596	1.00225	52	6.09669	0.975594	52	7.75783	1175	134.728	5.21143
Pt3g002220.1	Pt3g002220.1	315.187	17.66	1	3	15	34	0.960119	3	4.79021	0.980202	3	12.0959	1.06661	3	7.78425	1.03634	3	9.70385	1.02047	3	6.34213	0.970266	3	12.2365	702	80.6731	5.13525
Pt5g006400.1	Pt5g006400.1	314.644	33.54	1	6	8	39	0.975326	24	8.23814	0.935088	23	5.33301	1.08073	24	5.49188	1.09171	23	3.86399	1.00538	24	6.55353	0.951156	24	9.47134	158	17.9486	6.63916
Pt4g016180.1	Pt4g016180.1	314.007	35.68	1	7	7	41	0.912549	41	11.9111	0.906863	41	10.2856	1.11956	41	9.54574	1.09996	41	7.12157	1.08122	41	10.9981	0.9085	41	11.4332	213	23.8206	6.63916
Pt3g001890.1	Pt3g001890.1	313.369	12.81	2	3	4	18	1.0295	12	10.0633	1.02802	12	7.36114	0.946589	12	6.93039	0.960542	12	5.09086	0.98608	12	17.9903	1.0904	12	8.59184	281	30.1398	9.48096
Pt4g018450.1	Pt4g018450.1	312.094	10.71	2	4	4	14	1.26075	14	12.0112	1.31271	14	13.0457	0.653863	14	24.5222	0.679431	14	27.0083	0.688055	14	29.211	1.3448	14	10.3704	392	43.4298	6.07471
PtUn031030.1	PtUn031030.1	310.414	10.86	2	7	10	34	1.44029	20	16.7099	1.47399	20	15.5443	0.475963	20	53.6405	0.492759	20	45.6919	0.561977	20	41.4376	1.4915	20	13.5459	958	104.608	6.84424
Pt1g019610.1	Pt1g019610.1	310.111	31.72	1	7	7	26	0.85878	26	6.12278	0.888498	26	5.91041	1.13852	26	6.78085	1.12021	26	7.67094	1.16064	26	10.4984	0.874398	26	14.451	186	21.3768	7.41553
Pt3g013100.1	Pt3g013100.1	309.667	21.2	4	8	10	32	0.999502	23	12.3524	1.00621	23	7.06447	1.00409	23	11.7197	1.00168	23	8.44803	1.002	23	17.5132	0.995534	23	17.3759	434	48.8382	6.85889
Pt1g008110.1	Pt1g008110.1	309.24	7.8	1	6	6	27	1.17144	27	9.85711	1.16729	27	5.65084	0.833482	27	15.9159	0.781523	27	9.35447	0.809289	27	17.5537	1.17942	27	16.0759	705	77.5117	5.73193
Pt6g005710.1	Pt6g005710.1	308.589	11.69	2	9	9	21	0.935029	21	4.0937	0.916516	21	5.99002	1.08083	21	5.86682	1.11074	21	5.41722	1.05275	21	5.71217	0.918426	21	5.32696	975	112.485	6.49365
Pt8g010900.1	Pt8g010900.1	307.954	18.43	1	4	4	16	1.00729	16	6.35609	0.964093	16	4.25604	1.00457	16	4.90761	1.01909	16	8.17838	1.00041	16	5.50625	1.00437	16	3.99313	293	32.3556	8.90967
Pt4g020140.1	Pt4g020140.1	307.225	17.31	2	1	5	27	1.03456	17	2.31658	1.026	17	4.53667	0.989729	17	6.5686	0.976719	17	2.79839	0.965712	17	5.25599	1.01367	17	3.84161	283	32.2321	10.0815
Pt6g016610.1	Pt6g016610.1	307.027	14.72	1	8	9	42	0.962567	30	7.76422	0.991532	30	6.6408	1.03605	30	6.709	1.03046	30	5.89919	1.05999	30	12.6911	0.939198	30	12.9725	591	66.513	5.77002
Pt2g006280.1	Pt2g006280.1	306.008	21.55	1	17	17	63	1.0118	63	8.56488	1.02438	63	7.56547	0.974493	63	10.2995	0.989428	63	9.81696	0.971354	63	13.3144	1.03477	63	11.0726	891	97.7828	5.18604
Pt2g028360.1	Pt2g028360.1	304.99	7.2	1	4	6	31	1.06731	23	6.98824	1.03321	23	2.98997	0.931893	23	6.23186	0.95574	23	7.24375	0.924758	23	8.65407	1.08418	23	7.63333	750	81.8688	6.45557
Pt3g021430.1	Pt3g021430.1	304.939	37.93	5	10	11	69	0.969671	68	6.53654	0.940446	68	4.51384	1.05617	68	5.44605	1.04075	68	6.70159	1.04075	68	8.78915	0.991399	68	6.13295	319	35.4724	4.91943
Pt2g016080.1	Pt2g016080.1	304.674	15.66	1	7	7	29	1.33742	29	23.6206	1.34747	29	23.0876	0.591563	29	68.0308	0.602488	29	55.4371	0.717564	29	54.8381	1.2856	29	30.4859	511	57.5071	7.21045
Pt3g026780.1	Pt3g026780.1	304.657	16.39	3	8	16	48	0.968482	21	14.2973	0.966471	21	7.25702	1.03956	21	5.65776	1.01384	21	7.68877	1.04558	21	13.1467	0.972783	21	15.4112	1037	113.375	7.34229
Pt3g001960.1	Pt3g001960.1	303.638	17.62	1	15	15	45	1.02404	45	7.29804	1.01481	45	5.06784	0.985584	45	5.51884	0.993755	45	5.93123	0.971208	45	6.46551	1.02624	45	5.66419	976	110.177	7.03467
Pt1g005250.1	Pt1g005250.1	303.078	23.83	2	5	9	24	0.974524	13	11.9588	1.0034	13	5.63531	1.01911	13	1.83413	0.998988	13	6.68141	1.05433	13	13.6367	0.957437	13	10.0852	449	49.0763	9.39307
PtUn006410.2	PtUn006410.2	302.58	19.44	4	2	8	36	0.955174	8	5.13102	0.977485	8	9.05524	1.05045	8	5.56279	1.0274	8	5.26558	1.04908	8	7.56993	0.992648	8	3.7462	319	35.2351	6.32861
Pt1g019800.1	Pt1g019800.1	301.818	10.58	1	10	13	38	1.0433	33	3.88954	1.01237	33	4.10787	0.979139	33	3.80945	0.987936	33	4.31797	0.944539	33	5.78669	1.04899	33	4.44034	1437	158.578	7.04932
Pt1g018520.1	Pt1g018520.1	301.443	5.76	1	10	10	30	1.00988	30	3.55246	0.997869	30	7.10475	0.995612	30	4.80094	1.02556	30	6.26069	0.996836	30	4.55944	0.995501	30	5.70189	1770	195.815	5.64307
Pt6g010260.1	Pt6g010260.1	300.954	25.05	1	9	9	24	1.01427	24	8.99147	1.01085	24	5.00305	1.0219	24	5.0397	0.995674	24	7.53183	0.974699	24	8.18265	1.02016	24	5.56219	499	55.7191	5.42725
Pt3g001490.1	Pt3g001490.1	299.958	32.59	2	6	7	26	0.990772	24	8.25332	0.990018	24	8.99766	1.02631	24	5.50655	1.0213	24	4.93047	1.00991	24	8.96128	1.00235	24	9.07001	224	25.0979	8.82178
Pt1g020770.1	Pt1g020770.1	298.771	10.86	3	5	5	22	0.98153	22	7.83428	0.996812	22	7.60625	0.999472	22	8.62886	0.976909	22	7.29148	1.04212	22	4.94849	1.01694	22	6.10459	479	53.1349	7.47412
PtUn001450.1	PtUn001450.1	298.226	18.03	1	1	6	40	1.06946	11	5.26106	1.02828	11	11.5464	0.946121	11	4.93293	0.968578	11	7.1274	0.931791	11	10.667	1.09151	11	6.1445	294	32.4141	7.13721
Pt2g020630.1	Pt2g020630.1	298.066	13.73	2	7	8	41	0.992514	39	5.87437	0.960601	39	5.35082	1.02835	39	5.14979	1.02044	39	7.25862	1.0117	39	6.09093	0.969823	39	7.95022	510	55.516	7.91357
Pt6g006180.1	Pt6g006180.1	297.538	12.78	1	6	6	19	0.944517	19	9.29013	1.00577	19	6.62976	1.02344	19	4.71317	1.01524	19	8.34284	0.995675	19	9.48701	1.00925	19	4.93119	446	47.9154	4.83057
Pt5g007420.3	Pt5g007420.3	296.736	14.49	2	6	6	31	1.01205	31	4.42104	0.985416	31	7.26567	1.00565	31	5.7783	1.02287	31	7.42975	0.998134	31	4.85285	1.00367	31	3.06022	497	54.4037	6.17627
Pt6g014100.1	Pt6g014100.1	296.668	13.71	3	8	8	21	1.02982	19	7.02376	0.984654	19	10.9383	1.00085	19	8.19247	0.992845	19	8.57709	0.961035	19	7.55243	1.05852	19	6.2802	620	69.7552	5.47803
Pt2g017090.1	Pt2g017090.1	295.378	18.18	1	2	2	29	0.905094	29	8.46408	0.895322	29	6.15168	1.11869	29	3.95703	1.11138	29	6.43132	1.08803	29	4.83852	0.922344	29	4.67718	165	16.7904	4.70361
Pt4g006670.3	Pt4g006670.3	294.864	10.31	4	15	15	53	0.913143	53	10.3757	0.890919	53	9.14721	1.10419	53	11.0163	1.10218	53	7.29861	1.10792	53	8.19988	0.904055	53	11.0049	1474	164.968	6.12549
Pt7g020340.1	Pt7g020340.1	294.081	6.62	1	3	3	12	0.90452	12	6.07591	0.92999	12	11.0364	1.07874	12	5.18515	1.10411	12	8.82541	1.05819	12	5.98972	0.95343	12	5.9406	650	69.7909	8.93896
Pt7g004230.1	Pt7g004230.1	293.113	30.33	1	5	8	38	1.0182	21	4.14337	1.02581	21	5.93981	0.971766	21	3.90945	0.965329	21	6.14261	0.971949	21	6.83437	1.04354	21	9.55861	244	28.5267	9.96436
Pt1g019310.1	Pt1g019310.1	292.709	8.88	2	7	7	27	0.98447	27	7.09834	1.00054	27	5.26926	1.00506	27	4.69814	0.991184	27	5.16974	1.0121	27	10.0655	1.02357	27	9.44991	653	74.0623	7.62061
Pt8g003600.1	Pt8g003600.1	291.682	19.09	3	9	9	27	0.965519	27	8.31259	0.953872	27	4.38672	0.994674	27	7.7635	1.01518	27	6.83115	1.01881	27	13.0502	0.980671	27	19.4455	419	47.9234	6.72705
Pt2g016460.1	Pt2g016460.1	290.941	20.88	1	6	8	28	1.03599	19	5.97618	1.03564	19	4.03953	0.927459	19	9.73126	0.971656	19	6.23256	0.949383	19	8.95964	1.0705	19	7.48385	297	34.0156	9.17334
Pt4g017550.1	Pt4g017550.1	290.691	12.2	2	1	6	23	0.845358	1		0.942096	1		1.1039	1		1.07619	1		1.18345	1		0.876333	1		508	54.4258	6.99072
Pt6g000610.1	Pt6g000610.1	290.499	19.25	2	9	10	43	0.99783	42	3.90594	0.98365	42	6.88616	1.01734	42	4.34275	1.01966	42	5.48421	1.00106	42	6.32085	0.991484	42	4.85594	535	58.9628	6.75635
Pt4g017570.1	Pt4g017570.1	289.746	27.86	1	7	8	23	0.924065	20	7.84	0.912853	20	7.63515	1.0677	20	9.13863	1.09985	20	5.12568	1.0878	20	7.70392	0.924797	20	7.71138	341	37.5198	5.36377
Pt8g006630.12	Pt8g006630.12	289.581	21.59	12	13	13	38	0.723775	38	19.0485	0.730242	38	18.9847	1.32877	38	10.6546	1.27563	38	13.7606	1.26418	38	15.2468	0.751639	38	19.2271	602	69.2927	6.01123
Pt2g020750.1	Pt2g020750.1	289.461	16.24	2	8	8	24	0.989954	24	5.9188	0.975333	24	6.61006	0.97562	24	9.8577	1.00924	24	8.46594	0.991913	24	9.36227	1.03405	24	6.85084	548	61.5144	7.29834
Pt9g001250.1	Pt9g001250.1	288.613	31.41	1	16	16	40	0.939921	40	9.10184	0.929646	40	9.13556	1.0422	40	8.91232	1.05228	40	8.24907	1.05763	40	10.3684	0.957173	40	9.69115	608	65.912	7.47412
Pt9g000630.1	Pt9g000630.1	288.48	24.65	1	11	11	47	0.988937	47	6.82735	0.964943	47	6.32044	1.01742	47	7.67829	1.04403	47	5.99643	0.994704	47	5.0364	0.98859	47	7.02082	507	53.768	7.40088
Pt3g039810.2	Pt3g039810.2	288.264	27.86	4	5	5	23	0.97065	23	7.81934	0.978886	23	6.75868	1.04472	23	6.39422	1.02531	23	6.61428	1.05278	23	7.56954	0.970801	23	5.95659	140	15.96	10.5356
Pt5g005070.1	Pt5g005070.1	288.14	20.79	1	5	7	48	0.975485	36	8.30768	0.976686	36	6.14864	1.0328	36	7.13668	1.03684	36	6.10932	1.01623	36	8.12761	0.975476	36	7.18332	380	42.7616	4.94482
PtUn000780.1	PtUn000780.1	287.936	8.51	2	7	7	14	1.00453	14	11.5279	1.04329	14	13.5923	0.935068	14	15.9093	0.96822	14	13.7377	1.02812	14	9.62007	0.993544	14	9.29469	823	92.6796	5.90967
Pt3g017640.1	Pt3g017640.1	287.617	26.51	1	10	13	43	0.957106	39	6.27661	0.95744	39	3.87803	1.0442	39	5.75252	1.03806	39	4.31223	1.0649	39	6.43666	0.944191	39	7.37789	498	56.2387	6.34131
PtUn024460.1	PtUn024460.1	287.606	29.31	2	13	13	33	0.927246	33	7.96525	0.935671	33	13.6084	1.09228	33	8.3928	1.08984	33	7.21757	1.07111	33	10.1022	0.923966	33	8.61101	505	57.9807	9.20264
Pt6g017950.1	Pt6g017950.1	287.423	12.95	2	3	8	33	1.00007	3	6.5485	0.814808	3	34.2816	1.11105	3	35.3719	1.09273	3	12.6804	1.07721	3	10.1578	0.934266	3	12.5699	718	78.0897	6.53662
Pt1g000260.2	Pt1g000260.2	285.43	7.94	2	7	7	33	1.05065	33	7.98882	1.05443	33	4.4903	0.952742	33	8.315	0.945415	33	8.82179	0.959824	33	7.49922	1.07176	33	12.2301	693	77.8818	9.62744
Pt4g016340.1	Pt4g016340.1	284.812	13.3	2	7	7	16	1.00422	16	6.36233	1	16	3.89838	1.00801	16	5.6321	1.03332	16	4.05384	1.02158	16	9.83672	0.958042	16	11.0357	684	77.3106	5.12256
Pt4g018730.1	Pt4g018730.1	283.992	21.06	1	6	10	32	0.977433	15	6.67829	0.990065	15	7.73006	1.02854	15	7.01291	0.999845	15	3.71789	1.07662	15	11.6106	0.957355	15	6.49855	527	57.5291	6.55127
Pt4g008570.1	Pt4g008570.1	283.929	13.36	1	4	4	20	1.24895	20	11.4045	1.28265	20	7.61935	0.707199	20	21.6073	0.681651	20	12.5405	0.780905	20	22.5104	1.27862	20	15.2707	479	49.9724	9.14404
Pt3g033130.1	Pt3g033130.1	283.841	38.76	4	12	13	41	0.96789	30	9.4882	0.944486	30	6.94626	1.00952	30	7.55606	1.04165	30	8.45804	1.0625	30	15.1851	0.951209	30	13.4829	338	36.9606	7.59131
Pt6g002360.1	Pt6g002360.1	283.703	27.01	1	6	8	32	0.973366	21	5.35365	0.96655	21	4.62163	1.0444	21	4.8127	1.04847	21	4.68005	1.06896	21	7.63246	0.947492	21	9.16767	274	29.2873	8.45557
Pt2g000200.2	Pt2g000200.2	283.628	16.78	2	12	12	40	1.08721	39	10.1999	1.05585	39	8.47978	0.933549	39	9.2668	0.936578	39	8.94161	0.884081	39	9.46137	1.09903	39	9.59552	608	64.7299	6.03662
Pt1g010200.1	Pt1g010200.1	283.224	16.27	1	6	6	34	0.955016	34	5.01364	0.955841	34	7.23247	1.03915	34	6.67202	1.06333	34	5.65601	1.02578	34	6.24234	0.978744	34	7.89165	375	39.6724	10.9312
Pt2g001980.3	Pt2g001980.3	282.105	18.5	1	8	13	43	0.813688	15	6.07565	0.81201	15	8.10055	1.2289	15	5.54971	1.18288	15	2.25178	1.15064	15	7.08643	0.827799	15	9.2161	638	71.6728	8.41162
Pt7g010070.1	Pt7g010070.1	281.496	10.63	1	12	12	34	1.02394	34	5.33021	1.01647	34	6.32988	0.999805	34	4.96112	1.00143	34	7.20848	0.99877	34	6.66229	0.97612	34	6.70006	1298	146.726	6.93213
Pt4g021800.1	Pt4g021800.1	281.355	10.59	4	12	12	37	1.04443	37	7.49627	1.02266	37	7.97497	0.961047	37	10.5614	0.96452	37	10.9286	0.943732	37	12.2225	1.06494	37	7.91902	1171	133.144	6.80029
PtUn027850.1	PtUn027850.1	280.458	13.84	7	10	10	39	0.873096	39	18.8491	0.892789	39	18.4061	1.09966	39	18.1488	1.14681	39	10.5125	1.10885	39	15.0211	0.877695	39	16.6278	766	80.5158	5.41455
Pt4g023120.1	Pt4g023120.1	279.633	25.5	2	4	6	21	1.05457	16	5.05912	1.0443	16	6.46269	0.948165	16	4.61096	0.961081	16	7.40701	0.943061	16	8.25007	1.0495	16	5.57141	251	27.0441	5.90967
Pt7g005250.1	Pt7g005250.1	279.227	13.86	1	12	12	38	1.00621	38	7.16102	1.01509	38	6.91627	0.992134	38	7.31062	0.989224	38	5.82835	0.974897	38	8.22348	1.01512	38	9.30373	779	88.1006	5.09717
Pt8g001230.1	Pt8g001230.1	278.004	9.02	1	5	5	17	0.928358	17	4.97364	0.976376	17	3.9198	1.04081	17	4.79023	1.08335	17	4.26621	1.07584	17	7.99564	0.869684	17	12.1197	488	54.2756	4.98291
Pt3g003180.1	Pt3g003180.1	277.605	20.69	3	5	6	32	1.00877	26	4.62614	1.01197	26	6.36568	0.972365	26	6.91313	0.997464	26	7.14867	0.958588	26	10.5278	1.0365	26	7.74968	348	38.0615	7.2251
Pt2g005260.1	Pt2g005260.1	276.59	23.2	4	5	5	10	0.982417	10	7.50344	0.944527	10	6.21647	1.01481	10	12.0695	1.07557	10	7.84328	1.05466	10	15.1727	0.958348	10	20.3868	319	34.061	8.57275
Pt1g009530.1	Pt1g009530.1	273.894	17.93	1	5	5	16	1.03811	16	8.73145	0.984202	16	8.74349	0.963354	16	8.98285	0.994537	16	8.73515	0.914771	16	9.20674	1.0713	16	5.66024	396	43.6643	7.86963
Pt8g000430.1	Pt8g000430.1	273.861	3.55	1	7	8	45	1.00232	42	6.51434	0.985216	42	5.73489	1.00631	42	7.81206	1.01018	42	5.13965	0.976184	42	8.04938	1.02544	42	5.88822	2650	294.01	6.56592
Pt7g015260.1	Pt7g015260.1	273.722	27.16	2	1	5	17	1.01728	10	8.70244	1.02768	10	16.3454	0.896206	10	5.03297	0.9356	10	11.5259	1.0488	10	20.4407	1.05932	10	9.1857	232	25.829	9.68604
Pt2g001650.1	Pt2g001650.1	273.262	16.73	1	7	7	18	0.975587	18	4.80572	0.9694	18	7.88609	1.03904	18	8.14547	1.04883	18	5.8172	1.04507	18	7.09048	0.95762	18	9.78864	502	56.2539	6.01123
Pt8g005220.1	Pt8g005220.1	273.187	40.79	1	3	10	40	1.0325	5	4.63763	1.01847	5	3.04813	0.976743	5	3.80327	0.971167	5	2.50565	0.953295	5	6.68123	1.03841	5	4.30144	152	17.5581	6.58057
Pt8g005940.1	Pt8g005940.1	273.081	30.41	2	7	7	20	1.02018	20	10.6626	1.02266	20	4.57393	0.962134	20	7.16723	0.955309	20	4.66558	0.984695	20	13.6853	1.05072	20	8.28212	217	24.6523	9.83252
Pt4g013760.4	Pt4g013760.4	272.682	39.51	5	10	10	38	0.945094	38	6.99565	0.933815	38	7.73226	1.06316	38	6.13349	1.0812	38	9.13357	1.06165	38	8.59032	0.940216	38	6.20945	205	23.0566	5.84619
Pt3g015580.2	Pt3g015580.2	272.266	4.29	1	2	2	12	0.999117	12	7.57331	0.950388	12	12.4679	1.03615	12	8.55996	1.02487	12	8.09454	0.982457	12	5.43841	1.05668	12	7.55579	792	88.3551	6.20166
Pt3g035930.1	Pt3g035930.1	271.742	9.86	2	6	8	18	1.20505	16	20.711	1.29277	16	15.8033	0.701107	16	35.0085	0.745831	16	33.3176	0.726967	16	38.1588	1.27234	16	14.6816	953	106.208	6.45557
Pt3g036450.1	Pt3g036450.1	271.336	7.64	1	6	6	23	1.05016	23	12.9626	1.0343	23	8.20324	0.984276	23	10.3737	0.983416	23	10.7818	0.964559	23	9.07626	1.01481	23	8.17729	968	106.173	6.26514
Pt2g001420.1	Pt2g001420.1	270.707	17.19	3	2	5	36	0.906437	10	6.67703	0.916163	10	6.89448	1.09305	10	5.06158	1.10477	10	3.53538	1.10739	10	12.9671	0.895793	10	11.6564	349	37.9	6.01123
PtUn000300.2	PtUn000300.2	270.345	13.14	5	1	1	44	0.930504	43	5.61417	0.944769	43	6.60204	1.05385	43	5.2939	1.0618	43	3.9316	1.10217	43	3.30243	0.939714	43	3.68466	137	13.998	7.72314
Pt3g037060.1	Pt3g037060.1	270.181	25.26	1	6	6	23	0.978048	23	8.22812	0.940074	23	13.7367	1.01092	23	10.5639	1.02087	23	7.24955	0.991917	23	12.6156	1.01927	23	11.4829	190	20.7639	4.60205
Pt3g014300.1	Pt3g014300.1	269.469	34.27	1	6	7	23	1.20958	19	12.6916	1.23102	19	14.7822	0.716945	19	22.6271	0.762523	19	20.5069	0.824582	19	22.6077	1.23898	19	8.71174	213	23.695	7.63525
Pt9g001770.1	Pt9g001770.1	269.139	23.27	1	3	3	18	1.35831	18	9.95906	1.36566	18	3.92874	0.570581	18	22.8045	0.586889	18	12.7797	0.592166	18	12.103	1.43153	18	7.80916	159	17.2171	5.18604
Pt5g021480.1	Pt5g021480.1	268.739	7.99	1	1	6	26	1.04768	1		0.925917	1		0.906427	1		1.05147	1		0.980579	1		1.09513	1		676	72.5918	6.13818
Pt5g016910.1	Pt5g016910.1	268.261	26.65	4	4	7	37	0.994131	21	3.13711	0.981049	21	2.85198	1.03811	21	3.68272	1.01792	21	3.9124	0.979632	21	4.72951	1.00573	21	2.88883	349	38.4652	6.37939
Pt8g007930.1	Pt8g007930.1	267.427	9.8	2	2	7	32	0.956448	3	0.635742	0.8566	3	4.20564	1.1857	3	3.63939	1.04219	3	10.7708	1.07985	3	10.0036	0.909533	3	11.5175	714	77.5418	6.45557
Pt8g000770.1	Pt8g000770.1	267.168	36.4	1	8	9	25	0.900753	23	12.0115	0.921663	23	10.4215	1.13064	23	7.88887	1.10527	23	10.4592	1.10575	23	8.01128	0.868673	23	11.735	261	28.609	8.38232
Pt7g007210.1	Pt7g007210.1	266.781	7.76	1	6	7	26	0.980103	25	5.97428	0.998496	25	5.4882	0.999025	25	6.85734	1.03731	25	8.04498	1.02141	25	12.4084	0.953153	25	9.83281	979	109.205	7.44482
Pt2g026390.6	Pt2g026390.6	266.693	21.54	3	7	7	24	0.953263	24	9.54864	0.937862	24	7.8029	1.04865	24	5.76416	1.0642	24	5.05152	1.05053	24	10.0609	0.957429	24	10.39	325	34.6469	6.55127
Pt3g027120.1	Pt3g027120.1	266.626	14.7	1	2	7	24	1.06535	7	9.68581	1.01254	7	7.21182	0.955711	7	7.05205	0.922925	7	3.60418	0.954465	7	13.6564	1.06327	7	7.32568	449	49.5423	5.12256
Pt7g015080.1	Pt7g015080.1	264.887	14.44	1	5	5	31	0.985659	31	12.1964	0.997585	31	11.1529	1.02347	31	7.83556	0.987954	31	8.61884	1.04678	31	7.75035	0.984585	31	10.7002	478	54.2929	5.36377
Pt5g003890.1	Pt5g003890.1	264.85	11.51	2	5	5	25	0.964833	25	9.17435	0.956914	25	5.05684	1.07896	25	5.31663	1.0385	25	4.56362	1.03284	25	12.4232	0.910275	25	10.9448	391	42.598	6.26514
Pt9g021460.2	Pt9g021460.2	264.631	22.37	2	3	3	9	0.97544	9	10.6043	0.942394	9	6.24218	1.03628	9	14.3793	1.09249	9	10.438	1.1098	9	3.78388	0.984023	9	4.55828	219	23.8134	5.47803
Pt4g009740.1	Pt4g009740.1	264.588	13.85	1	11	11	37	1.11818	37	5.07028	1.07332	37	4.35816	0.904395	37	6.15875	0.926063	37	6.15796	0.8673	37	7.3355	1.10867	37	5.61159	686	71.954	5.13525
Pt6g000680.1	Pt6g000680.1	263.963	18.95	1	4	5	43	0.944958	39	5.43049	0.914279	39	4.17437	1.06833	39	3.63705	1.05655	39	4.69198	1.05889	39	5.96851	0.939839	39	7.15863	401	44.0663	8.47021
PtUn009050.1	PtUn009050.1	263.766	5.59	1	10	10	36	1.04105	36	8.71969	1.03319	36	8.54543	0.931899	36	7.00858	0.957808	36	10.3334	0.956102	36	12.2813	1.03077	36	7.80953	1646	185.656	5.89697
Pt1g000720.3	Pt1g000720.3	263.218	15.55	2	8	19	46	0.939609	18	9.96373	0.93164	18	11.0521	1.0811	18	10.3084	1.07739	18	12.1073	1.05539	18	5.55504	0.935462	18	8.53695	1209	131.401	5.47803
Pt4g015220.5	Pt4g015220.5	262.976	10.15	3	3	4	29	0.960837	22	7.3406	0.969832	22	6.13226	1.05138	22	6.27571	1.02732	22	5.05813	1.03351	22	7.14071	0.952679	22	4.55204	453	49.9045	7.1958
Pt3g023200.1	Pt3g023200.1	262.712	18.27	1	9	11	34	1.07455	25	3.90877	1.02498	25	5.98079	0.962317	25	6.02417	0.962572	25	4.47065	0.943153	25	9.27634	1.0779	25	6.32943	323	36.0576	7.12256
PtUn036990.1	PtUn036990.1	262.55	29.24	9	9	12	36	0.903966	27	8.2606	0.936789	27	9.34334	1.09911	27	8.3804	1.1093	27	9.27892	1.10961	27	8.08249	0.887207	27	3.56026	383	43.6101	4.99561
PtUn008800.1	PtUn008800.1	262.365	28.89	4	9	9	24	1.06032	24	5.47164	1.07069	24	3.93311	0.93354	24	6.46211	0.954678	24	6.12917	0.975822	24	8.09457	1.01974	24	8.89275	270	30.4283	7.98682
Pt3g018960.6	Pt3g018960.6	262.062	30.83	4	1	11	22	1.15974	5	1.80476	1.07616	5	1.83399	0.891171	5	0.343432	0.863083	5	2.82088	0.89101	5	5.15632	1.10383	5	1.73638	399	44.7245	7.48877
Pt3g017510.1	Pt3g017510.1	261.809	12.02	6	15	15	42	1.00217	42	8.32065	0.997751	42	10.8405	1.00873	42	7.77771	0.999641	42	9.01854	0.973455	42	13.4904	1.01321	42	12.6913	1073	118.236	9.29053
PtUn012950.1	PtUn012950.1	261.719	21.26	2	6	8	36	1.03233	29	4.83677	0.984335	29	5.15822	0.970655	29	5.87069	0.996875	29	4.18382	0.925098	29	7.91322	1.06339	29	9.20841	414	49.0457	6.50732
Pt1g021710.2	Pt1g021710.2	261.675	19.42	1	19	20	54	0.971535	53	6.51193	0.930293	53	9.91611	1.03172	53	9.49433	1.04139	53	9.86935	1.03477	53	8.654	0.977619	53	9.4501	963	108.017	6.354
Pt2g002810.1	Pt2g002810.1	260.975	14.11	1	7	7	30	1.05341	30	7.84724	1.02486	30	6.81016	0.949514	30	8.55993	0.936995	30	7.0914	0.958568	30	12.4703	1.06786	30	9.17214	900	98.9309	6.82959
Pt2g000570.3	Pt2g000570.3	260.973	13.5	1	2	5	44	0.762913	21	17.754	0.753711	21	13.3284	1.28592	21	7.77351	1.25849	21	9.77197	1.24853	21	9.99636	0.728483	21	12.1377	363	40.9269	6.80029
PtUn001250.1	PtUn001250.1	260.902	23.92	2	5	8	29	1.04943	14	8.12516	1.05934	14	4.14751	0.94303	14	8.91443	0.971982	14	8.11465	0.918321	14	10.6389	1.06159	14	9.13362	347	37.8843	6.45557
Pt3g019640.1	Pt3g019640.1	260.676	10.46	2	10	10	27	0.929449	27	7.55956	0.931018	27	11.596	1.07778	27	9.12823	1.0703	27	9.53897	1.06735	27	7.3314	0.923808	27	9.41493	918	100.845	6.72705
Pt5g015250.1	Pt5g015250.1	260.287	11.38	1	6	6	21	1.0099	21	3.90503	1.01527	21	6.06149	0.994672	21	4.79669	0.977768	21	5.53369	1.00894	21	4.31785	0.99587	21	6.80458	536	59.2232	7.84033
Pt4g020450.1	Pt4g020450.1	259.686	21.49	2	5	5	25	0.978835	25	12.6192	0.975623	25	4.93696	1.02144	25	2.94926	1.02276	25	6.64523	1.02361	25	17.8563	0.969641	25	13.4917	228	25.282	7.06396
Pt3g010710.1	Pt3g010710.1	258.427	13.83	2	9	10	41	0.932504	40	6.31893	0.901877	40	7.56478	1.11354	40	5.82232	1.09854	40	6.06375	1.08226	40	6.54086	0.912421	40	5.97753	911	101.457	6.16357
Pt1g013520.1	Pt1g013520.1	257.39	17.1	2	4	4	13	0.939823	13	9.55012	0.947801	13	9.4326	1.08539	13	13.3453	1.04743	13	11.9427	1.02957	13	6.85697	1.00925	13	7.10082	269	28.8034	8.52881
Pt9g014390.1	Pt9g014390.1	256.662	33.62	6	10	10	25	0.941886	25	9.31776	0.966644	25	5.41505	1.07005	25	6.26211	1.03517	25	5.33167	1.02876	25	6.51069	0.960743	25	5.2325	348	38.5228	9.39307
Pt8g003380.1	Pt8g003380.1	255.956	9.55	1	7	7	22	1.02991	22	6.44205	1.00933	22	4.00825	0.998051	22	7.28105	0.991423	22	8.67218	0.964926	22	6.63364	1.02465	22	7.78788	838	93.4958	6.354
Pt7g004670.1	Pt7g004670.1	255.311	28.09	1	16	16	47	0.954019	47	9.18165	0.962018	47	7.05096	1.05736	47	6.78229	1.03503	47	6.88823	1.05493	47	9.415	0.949369	47	9.23823	623	68.6379	5.37646
Pt8g004400.1	Pt8g004400.1	254.605	8.83	1	4	5	19	1.01806	12	5.33766	0.986397	12	3.36442	1.01542	12	5.71186	0.984959	12	2.78161	0.972921	12	5.13505	0.989877	12	6.96337	634	70.5381	6.27783
Pt4g001000.1	Pt4g001000.1	254.487	18.77	1	6	6	22	1.5178	22	19.1909	1.4836	22	20.0134	0.436311	22	68.6956	0.456412	22	64.7033	0.53318	22	56.6618	1.45732	22	13.3206	309	34.6083	8.66064
Pt1g010710.1	Pt1g010710.1	254.364	8.25	1	3	3	18	0.958094	18	9.86682	0.998003	18	3.17205	1.01566	18	4.23739	0.998385	18	7.08621	1.01363	18	9.47289	1.0028	18	8.11697	424	42.9033	7.29834
Pt3g004160.1	Pt3g004160.1	254.115	17.8	2	5	5	19	1.02383	19	18.6067	0.955434	19	6.73162	1.00233	19	14.4532	1.01897	19	13.1995	0.974885	19	16.8108	0.999657	19	15.2134	354	38.3473	7.23975
PtUn024600.1	PtUn024600.1	253.603	12.87	6	5	8	35	0.749489	20	8.02121	0.749535	20	11.176	1.23098	20	11.3754	1.26571	20	8.98378	1.22057	20	6.62601	0.772072	20	14.0138	567	62.1345	6.3667
Pt4g011990.1	Pt4g011990.1	253.061	24.66	3	5	7	18	1.05926	13	6.36207	1.05027	13	9.67554	0.962663	13	11.0761	0.972699	13	10.8055	0.916526	13	10.3634	1.06498	13	11.9058	223	25.1415	10.3892
Pt5g020980.3	Pt5g020980.3	252.451	18.07	1	7	10	33	0.971872	26	7.94465	0.973846	26	6.44503	1.03497	26	7.35002	1.04413	26	6.56945	1.01491	26	7.48612	0.977893	26	6.70651	714	76.5997	5.45264
Pt4g019100.1	Pt4g019100.1	252.247	10.99	1	2	3	19	0.849774	8	19.8915	0.829738	8	11.1793	1.19281	8	11.3031	1.15731	8	14.9455	1.1426	8	11.4061	0.79839	8	13.3465	473	53.1152	6.53662
Pt9g002430.1	Pt9g002430.1	252.173	19.66	2	10	10	22	1.01879	22	6.85448	1.03461	22	5.18572	0.962394	22	6.63373	0.942269	22	7.34477	0.989356	22	9.90097	1.07314	22	5.57837	524	58.1625	8.80713
Pt4g020070.1	Pt4g020070.1	252.088	16.42	3	7	8	28	1.58049	27	16.9266	1.46228	27	21.5084	0.522382	26	67.0758	0.463242	26	87.6445	0.467039	26	76.0629	1.53411	27	26.948	548	59.6818	8.68994
Pt8g012370.1	Pt8g012370.1	252.014	38.87	2	2	12	45	1.01103	17	4.8661	1.02042	17	3.56802	0.986818	17	5.06564	1.01379	17	5.57724	0.970859	17	9.62265	0.992708	17	7.94026	265	30.0234	10.2866
Pt6g000140.1	Pt6g000140.1	251.531	32.32	4	4	4	23	0.796749	23	20.0525	0.837362	23	17.0641	1.15543	23	11.1172	1.1478	23	12.7836	1.27245	23	19.406	0.794907	23	22.8165	99	10.6134	8.89502
Pt9g002740.1	Pt9g002740.1	250.56	25.58	1	3	4	19	0.963684	16	3.74828	0.973659	16	5.02896	1.04781	16	5.28602	1.04039	16	2.87319	1.08211	16	7.87945	0.886984	16	7.49444	129	14.06	8.51416
Pt6g016750.1	Pt6g016750.1	248.614	27.41	3	5	11	59	1.00765	23	7.09025	1.0094	23	4.40963	0.996879	23	6.44086	1.01093	23	5.97299	1.00757	23	8.78393	0.968587	23	8.78656	405	44.631	10.3452
Pt8g005230.1	Pt8g005230.1	248.4	17.3	1	1	7	34	1.03199	1		1.04524	1		0.968673	1		0.93099	1		0.994089	1		1.03528	1		289	32.9717	5.79541
PtUn002300.1	PtUn002300.1	248.236	19.83	2	10	10	31	0.822187	31	8.03474	0.838722	31	5.5631	1.16509	31	5.32542	1.17034	31	5.87986	1.1671	31	5.96234	0.831482	31	7.37078	464	52.2847	6.85889
Pt8g004040.1	Pt8g004040.1	248.095	8.98	2	3	3	8	1.06135	8	4.9753	1.01867	8	3.5859	0.917341	8	3.20772	0.964382	8	5.41943	0.968789	8	10.6225	1.04878	8	5.82465	490	54.3847	7.10791
PtUn005080.1	PtUn005080.1	247.516	29.41	1	2	8	31	1.20946	4	3.54319	1.11611	4	2.07888	0.853999	4	5.30903	0.820179	4	4.67851	0.787862	4	7.96495	1.15386	4	2.62367	204	23.3674	9.68604
Pt2g030030.1	Pt2g030030.1	246.819	4	1	2	2	16	1.02472	16	4.72787	1.02531	16	4.51283	0.979657	16	3.5587	0.9791	16	5.66527	1.00467	16	7.31185	1.02053	16	4.14894	475	51.9796	8.89502
Pt1g009410.1	Pt1g009410.1	246.476	25.67	2	8	8	18	0.980253	18	5.6284	0.977882	18	4.15476	1.01251	18	3.67561	1.02349	18	6.09488	0.973763	18	7.45965	1.02359	18	5.26567	374	42.9766	4.43701
Pt5g026350.1	Pt5g026350.1	246.184	25.63	1	10	11	32	1.06046	30	14.1364	1.03612	30	7.42595	0.922858	30	14.5654	0.966068	30	11.7838	0.949538	30	14.532	1.02523	30	14.8802	398	44.6144	8.17725
Pt7g013270.1	Pt7g013270.1	246.052	14.66	1	5	9	32	1.0008	18	4.29422	1.01335	18	3.11726	1.01607	18	3.97639	1.00787	18	3.55846	0.98527	18	6.75365	0.990841	18	7.27122	491	56.2937	8.44092
PtUn020410.1	PtUn020410.1	245.059	11.11	1	2	5	25	0.879129	16	9.46985	0.851921	16	11.6479	1.14545	16	7.16526	1.16712	16	9.34818	1.0914	16	7.32746	0.891527	16	6.04554	450	50.5949	5.74463
Pt1g018740.1	Pt1g018740.1	244.397	9.09	1	1	1	18	0.985866	18	3.47282	0.949706	18	2.97351	1.04749	18	2.77022	1.05688	18	2.70884	1.02294	18	3.93975	0.971947	18	4.32238	209	23.4615	9.18799
Pt9g017330.2	Pt9g017330.2	244.206	17.58	2	5	5	17	0.919186	17	6.85782	0.884834	17	10.6224	1.09516	17	8.64325	1.14835	17	4.96557	1.05763	17	5.98712	0.892205	17	11.4556	364	42.1893	9.46631
Pt8g001930.1	Pt8g001930.1	243.998	17.19	1	5	6	12	0.960051	11	9.35438	1.01331	11	7.17351	1.04239	11	10.5662	1.01115	11	5.26311	1.01033	11	12.4796	0.941951	11	16.5866	506	55.3349	6.34131
Pt3g026260.3	Pt3g026260.3	243.274	20.51	2	4	8	32	0.898521	9	8.11778	0.912121	9	7.78518	1.07741	9	5.15472	1.08813	9	4.9853	1.13799	9	8.83281	0.856059	9	10.3077	356	39.507	5.66846
Pt9g009020.3	Pt9g009020.3	242.422	25.81	2	4	5	17	0.846706	16	10.8673	0.869098	16	7.27931	1.15457	16	9.49433	1.15433	16	7.54154	1.10613	16	7.97102	0.882748	16	6.79071	217	24.3166	6.72705
Pt9g018440.1	Pt9g018440.1	242.381	18.44	2	11	11	34	0.988859	33	5.5112	0.972464	34	7.94364	1.02591	34	7.17176	1.0249	34	6.2508	1.04614	34	8.60195	0.97954	34	8.74957	553	61.6587	6.56592
Pt6g003460.1	Pt6g003460.1	242.04	9.29	1	3	3	14	0.935716	14	5.53501	0.955406	14	5.54899	1.03638	14	2.91139	0.999485	14	4.65109	0.984572	14	8.60921	0.955917	14	8.08439	452	49.2679	8.71924
Pt5g016850.1	Pt5g016850.1	241.752	24.64	4	3	9	30	0.871183	11	5.40723	0.952784	11	6.62653	1.10642	11	3.66033	1.09751	11	7.24033	1.19348	11	6.95676	0.783452	11	4.22956	345	38.4418	5.51611
Pt9g021390.2	Pt9g021390.2	241.329	19.09	2	4	7	20	0.998438	11	3.51981	1.06701	11	4.69028	1.04308	11	15.0492	0.959069	11	2.12589	1.03519	11	3.39647	0.921876	11	5.8263	309	32.9947	6.87354
Pt9g011550.1	Pt9g011550.1	240.919	7.33	1	7	7	26	1.10781	26	9.02656	1.07978	26	5.13844	0.90513	26	5.08776	0.893721	26	8.51027	0.904052	26	6.519	1.10458	26	6.7153	901	100.897	6.87354
Pt4g009960.1	Pt4g009960.1	240.878	13.87	1	12	12	44	1.04709	44	3.8999	1.0109	44	4.27999	0.963903	44	5.71611	0.978114	44	5.92512	0.956901	44	6.68737	1.03637	44	6.95561	1002	109.923	6.16357
Pt8g004140.1	Pt8g004140.1	240.183	37.84	2	8	8	22	1.03279	22	9.72299	1.04799	22	3.92583	0.95605	22	7.37491	0.978442	22	9.17882	0.967368	22	14.1868	0.933043	22	15.4789	148	16.7691	10.228
Pt2g005540.1	Pt2g005540.1	239.962	22.7	3	5	5	25	1.24727	25	18.1594	1.21014	25	21.196	0.731671	25	46.2338	0.727735	25	41.7151	0.779102	25	57.6376	1.30335	25	22.0797	141	15.4693	8.99756
Pt5g020980.1	Pt5g020980.1	239.446	14.45	1	6	9	30	1.07568	23	9.3082	1.06288	23	7.39239	0.923932	23	10.8267	0.921517	23	9.93264	0.926494	23	13.7077	1.08221	23	9.66997	616	66.3463	4.97021
Pt7g011130.1	Pt7g011130.1	239.362	38.93	1	2	4	16	0.951556	12	7.75736	0.958552	12	7.43499	1.02955	12	10.1811	1.02213	12	9.14532	0.978892	12	12.209	1.08173	12	9.2003	131	14.094	5.19873
Pt3g030570.1	Pt3g030570.1	238.994	8.96	2	6	6	32	1.02154	32	4.84629	1.03583	32	6.18212	0.965204	32	7.44489	0.981887	32	2.62477	0.958529	32	7.84461	1.05082	32	6.92045	692	75.9341	6.39209
Pt7g021000.1	Pt7g021000.1	238.718	13.68	6	13	14	37	1.00116	35	8.53693	1.03197	35	6.42208	0.966763	35	6.86978	0.97079	35	9.79143	0.951815	35	9.96575	1.05785	35	8.25132	987	112.472	7.79639
Pt7g018380.1	Pt7g018380.1	238.653	5.99	1	3	3	10	1.02651	10	5.39899	1.08991	10	4.598	0.952375	10	4.98985	0.971281	10	2.81579	1.01884	10	10.8659	0.943456	10	9.24175	484	53.1093	5.16064
Pt3g010110.1	Pt3g010110.1	236.492	15.15	1	3	3	18	1.00625	18	8.8806	0.999926	18	13.867	1.02173	18	9.68126	1.01826	18	10.7985	0.977342	18	12.1098	1.03298	18	10.6697	231	25.2891	8.54346
Pt2g010140.1	Pt2g010140.1	236.417	5.05	1	2	2	15	1.05277	15	14.2769	1.07431	15	7.77009	0.960657	15	10.9302	0.998884	15	8.90535	0.931049	15	8.30202	1.01867	15	4.66174	594	65.1681	7.95752
PtUn003880.1	PtUn003880.1	236.318	14.04	1	11	19	44	1.03341	29	6.42165	1.04586	29	8.32451	0.955051	29	7.44886	0.949059	29	8.13872	0.932235	29	11.983	1.05024	29	7.65339	1118	131.372	5.84619
Pt2g022500.1	Pt2g022500.1	235.836	11.82	1	3	3	10	1.08452	10	4.90263	1.0942	10	8.27613	0.925213	10	8.2369	0.919513	10	7.54071	0.955014	10	13.8839	1.06616	10	7.63513	347	39.0976	9.17334
Pt7g000150.1	Pt7g000150.1	235.664	12.02	3	7	7	30	0.983366	30	8.88896	0.956808	30	3.97764	1.03039	30	4.77201	1.04841	30	5.19043	1.01408	30	6.8195	0.999556	30	5.43922	724	79.3819	4.91943
Pt6g015950.1	Pt6g015950.1	234.844	28.7	4	1	7	29	0.988497	7	11.1361	0.974189	7	6.48107	0.971892	7	8.80428	0.981501	7	13.9154	1.03146	7	15.2555	1.00775	7	10.1341	216	23.8982	7.82568
Pt2g012560.1	Pt2g012560.1	234.792	6.4	2	4	4	18	0.98742	18	5.34765	0.947236	18	5.10404	1.03888	18	4.07729	1.0324	18	5.72288	0.986246	18	6.26424	1.01071	18	5.6011	547	59.945	6.65381
Pt3g029740.1	Pt3g029740.1	234.164	22.2	3	9	9	35	1.01496	35	5.49033	0.979304	35	5.43086	1.0058	35	6.7494	0.991987	35	6.50323	0.998461	35	9.36517	1.00848	35	6.33507	446	49.5241	6.21436
Pt4g007150.2	Pt4g007150.2	233.899	15.86	2	6	6	14	1.0925	14	7.33923	1.06681	14	7.42737	0.90976	14	5.63331	0.942362	14	4.42505	0.932224	14	9.30954	1.05428	14	6.62071	473	54.1983	8.07471
Pt6g018140.2	Pt6g018140.2	233.807	8.71	4	2	3	19	1.0056	14	4.57778	0.939001	14	5.78969	1.06165	14	5.15449	1.05072	14	4.13558	0.998329	14	4.73596	0.984282	14	8.95765	287	30.6017	7.79639
Pt3g007710.3	Pt3g007710.3	233.368	19.32	3	9	9	30	1.03888	30	6.16273	1.00721	30	7.87867	0.996929	30	7.35928	0.97681	30	6.07725	0.942689	30	6.88907	1.03636	30	7.09234	383	41.9047	5.03369
Pt4g008490.1	Pt4g008490.1	233.196	9.65	1	9	9	31	0.96429	31	8.91445	0.982102	31	4.08598	0.993839	31	5.9228	1.00554	31	6.61356	1.00359	31	13.9292	1.0233	31	10.8585	922	102.448	6.88818
Pt3g025610.1	Pt3g025610.1	233.08	11.06	1	12	12	24	1.03368	24	6.80291	1.02444	24	5.62567	0.956368	24	4.37758	0.982079	24	7.1791	0.957283	24	6.27503	1.04798	24	6.51867	1193	135.583	6.26514
Pt8g009790.2	Pt8g009790.2	232.943	15.32	1	4	4	22	0.985992	22	6.69567	1.01555	22	5.26296	1.02273	22	5.8011	0.980198	22	9.18717	1.02935	22	7.08737	0.985751	22	5.85655	248	26.5233	9.979
Pt3g035300.1	Pt3g035300.1	232.855	33.88	5	1	3	30	0.999788	1		1.09746	1		0.989286	1		0.945103	1		1.00529	1		0.973131	1		121	13.5558	7.29834
Pt4g017190.1	Pt4g017190.1	232.681	17.65	1	7	7	23	0.923858	23	8.38915	0.881349	23	9.08741	1.11144	23	7.23711	1.12799	23	4.50918	1.07144	23	7.64997	0.91814	23	6.88925	442	47.9212	8.11865
Pt1g016730.1	Pt1g016730.1	232.355	16.1	2	7	7	34	1.01444	34	4.09661	1.00201	34	7.59743	1.00103	34	4.28963	0.997447	34	5.3785	0.996173	34	6.63117	1.00928	34	5.24271	410	44.9507	5.07178
Pt8g011470.2	Pt8g011470.2	232.242	8.21	2	7	8	24	0.939985	17	11.5808	0.9753	17	9.67323	1.04642	17	12.5549	1.03505	17	10.7142	1.12603	17	10.5866	0.928235	17	9.36912	840	95.2016	7.35693
Pt1g009800.1	Pt1g009800.1	231.981	43.85	1	11	11	22	1.01892	22	7.45371	0.984076	22	5.88456	0.992959	22	7.8077	0.968499	22	9.43861	0.996318	22	7.63979	1.01013	22	8.15493	317	35.0778	7.72314
Pt3g011690.1	Pt3g011690.1	230.765	6.95	1	3	4	26	1.13852	17	4.59881	1.11339	17	3.53011	0.849072	17	9.8523	0.855467	17	9.72493	0.861439	17	12.8431	1.15812	17	11.7884	633	68.9931	5.19873
Pt5g022000.1	Pt5g022000.1	228.98	21.88	2	17	17	44	0.997772	44	5.94478	1.00403	44	5.85792	0.998719	44	4.19669	0.997157	44	4.53548	1.01532	44	9.41963	0.978409	44	6.96004	722	82.12	7.47412
Pt1g003880.2	Pt1g003880.2	228.633	15.66	1	7	7	27	1.01889	27	10.6473	1.02907	27	9.97149	1.02285	27	7.81456	1.00451	27	9.53918	0.995113	27	14.2182	1.00046	27	8.2909	479	53.2661	8.1333
Pt2g001590.1	Pt2g001590.1	228.616	23	3	5	6	22	0.956549	20	8.35815	0.985699	20	8.08686	1.04293	20	6.32074	1.04029	20	7.59201	1.08222	20	9.01039	0.924739	20	13.1413	300	31.6995	9.21729
Pt4g014830.1	Pt4g014830.1	228.559	33.98	3	4	10	30	1.0414	17	6.64851	1.01491	17	3.8769	0.985662	17	8.95131	0.973205	17	6.22851	0.941664	17	5.10923	1.07909	17	7.05365	259	29.3546	10.272
PtUn008520.1	PtUn008520.1	227.667	13.2	2	10	10	34	1.02978	34	4.94183	1.00692	34	5.25504	0.979477	34	6.92625	0.992275	34	6.09143	0.982895	34	6.92215	1.01295	34	5.42462	735	81.9901	6.97607
Pt4g007280.1	Pt4g007280.1	227.286	23.82	1	10	10	23	1.03638	23	10.5183	1.06408	23	5.10022	0.971951	23	6.10515	0.944568	23	4.5946	0.950354	23	12.3444	1.01143	23	10.124	361	41.0852	6.21436
Pt9g009060.1	Pt9g009060.1	227.248	22.08	1	10	10	32	0.995947	32	9.0279	0.975677	32	5.93863	0.995139	32	8.29609	1.00748	32	4.62384	1.05178	32	18.0474	0.991304	32	13.4426	462	50.4621	6.06201
Pt4g021320.1	Pt4g021320.1	227.233	19.47	1	5	7	34	0.93781	17	10.8508	0.932983	17	5.91782	1.0981	17	6.1115	1.07327	17	4.07866	1.04975	17	13.0471	0.956051	17	9.10488	262	29.4099	5.50342
Pt3g015180.1	Pt3g015180.1	226.721	31.46	1	8	8	27	1.1569	27	7.83899	1.12979	27	9.58431	0.864843	27	9.48498	0.853662	27	12.4517	0.839026	27	16.4422	1.15224	27	11.9288	302	33.0629	8.22119
Pt3g025000.1	Pt3g025000.1	224.614	23.71	3	5	7	26	0.842017	22	13.0361	0.844461	22	16.0673	1.14061	22	12.1477	1.1667	22	11.6793	1.16605	22	11.5769	0.83097	22	18.1298	329	35.0401	5.24951
Pt6g005960.6	Pt6g005960.6	224.171	8.83	2	5	5	26	1.00184	26	5.8969	1.05039	26	4.25759	0.95264	26	7.57361	0.962839	26	7.6884	0.994098	26	9.69703	1.03189	26	9.65278	555	60.9672	5.46533
Pt2g010590.1	Pt2g010590.1	224.097	17.25	1	7	8	46	0.930193	29	7.40528	0.916535	29	8.59206	1.08683	29	5.66275	1.09817	29	4.30295	1.03716	29	6.30863	0.950071	29	7.45509	516	59.0164	6.7124
Pt7g014470.1	Pt7g014470.1	223.973	22.49	4	9	9	39	1.00759	39	5.86273	1.00351	39	6.49706	0.998298	39	7.29189	0.97766	39	6.41789	0.978696	39	10.2146	1.00756	39	10.0869	249	28.3525	10.6382
Pt9g020170.1	Pt9g020170.1	223.456	16.88	1	3	3	13	0.902849	13	4.77397	0.949252	13	3.30187	1.06525	13	4.70195	1.07704	13	5.36508	1.17799	13	1.46989	0.862488	13	6.95085	154	17.2605	4.80518
Pt2g007280.1	Pt2g007280.1	223.369	23.11	1	5	10	28	1.02259	15	7.33984	0.994799	15	5.83792	1.02124	15	7.38384	1.02041	15	5.01069	0.995971	15	8.18236	0.983092	15	6.1854	437	48.2608	8.11865
Pt5g010430.1	Pt5g010430.1	223.282	12.76	1	8	8	27	1.00546	27	7.8635	0.989909	27	4.82155	1.00562	27	5.13336	0.992878	27	6.60615	0.977696	27	9.01936	1.02827	27	6.73207	619	67.7217	5.42725
Pt9g015460.1	Pt9g015460.1	223.187	32.35	2	9	9	18	1.02168	18	8.63459	1.03309	18	7.55049	0.968872	18	6.58829	0.949618	18	5.79278	0.974011	18	14.8121	1.02053	18	10.7004	272	30.0602	10.3159
Pt6g008180.1	Pt6g008180.1	222.781	34.32	1	8	8	30	0.914427	30	8.18647	0.942162	30	6.73826	1.06835	30	3.68663	1.06364	30	5.69283	1.11168	30	8.38097	0.894571	30	11.1837	271	29.4173	7.82568
Pt6g003820.1	Pt6g003820.1	222.368	5.71	1	2	2	7	1.20706	7	7.47866	1.16858	7	8.26258	0.847665	7	11.2458	0.82618	7	12.6994	0.8103	7	13.3932	1.03596	7	20.64	508	56.4327	5.71924
Pt9g019670.4	Pt9g019670.4	222.212	17.67	7	5	5	13	0.983999	13	7.52693	1.01033	13	4.77923	0.992773	13	7.77068	1.00035	13	8.55148	1.00432	13	5.30332	1.01347	13	9.20873	317	34.7879	7.06396
Pt9g005030.1	Pt9g005030.1	221.775	7.35	1	6	6	14	1.00086	14	8.73605	1.00384	14	6.63784	1.0254	14	4.19753	0.995332	14	9.66283	1.02248	14	10.4489	1.0062	14	8.7972	952	104.554	5.64307
Pt2g001330.1	Pt2g001330.1	221.172	10.57	3	3	3	7	0.971327	7	4.30882	1.02462	7	11.0326	0.974626	7	10.7623	1.01387	7	5.85484	1.06681	7	12.2917	0.966387	7	12.5169	350	37.4993	4.76709
Pt3g025580.1	Pt3g025580.1	220.643	17.83	2	5	9	21	0.886103	16	15.3294	0.897507	16	14.7699	1.15358	16	13.4487	1.11951	16	10.0553	1.12732	16	8.56721	0.876853	16	10.8494	488	56.8267	9.08545
Pt3g009740.1	Pt3g009740.1	220.642	11.03	1	4	4	12	1.11492	12	14.4218	1.13066	12	8.54559	0.904286	12	10.8923	0.895526	12	10.4703	0.919874	12	17.7487	1.04223	12	8.52159	426	47.2924	6.04932
PtUn019140.1	PtUn019140.1	220.238	16.11	3	2	5	18	1.0147	9	4.00254	1.04402	9	11.6544	0.914458	9	19.8733	0.96731	9	5.34968	0.944743	9	7.90389	1.10964	9	11.3198	391	41.3267	8.04541
Pt6g012330.1	Pt6g012330.1	220.171	20.33	1	4	6	34	0.908287	17	5.26745	0.942899	17	8.52495	1.06116	17	6.22616	1.04824	17	6.41652	1.0984	17	6.05746	0.929082	17	7.47549	305	34.2952	6.29053
Pt9g006960.1	Pt9g006960.1	219.699	16.91	1	7	7	18	0.997349	18	10.5094	1.01972	18	6.41639	0.947355	18	7.77251	0.988681	18	10.1773	1.02039	18	10.7607	0.979535	18	7.10653	479	51.8806	5.87158
Pt2g014640.1	Pt2g014640.1	219.644	11.39	1	4	4	25	0.742457	25	4.51178	0.724705	25	8.58603	1.30644	25	2.89061	1.29051	25	5.0054	1.25819	25	5.03269	0.744399	25	5.24427	360	38.5139	6.22705
Pt3g018960.2	Pt3g018960.2	219.202	30.83	7	1	11	21	0.959277	4	15.5733	0.884306	4	2.80771	1.12567	4	6.84197	1.12891	4	2.00096	1.17051	4	4.95275	0.804964	4	3.66664	399	44.8254	7.51807
PtUn013590.1	PtUn013590.1	219.018	12.8	1	6	6	35	1.06041	35	6.95801	1.04995	35	4.29975	0.947574	35	6.75927	0.955891	35	4.14941	0.928997	35	11.0902	1.05934	35	9.51937	328	36.6337	7.40088
Pt9g015750.1	Pt9g015750.1	218.106	26.6	6	2	6	31	0.951525	12	7.00948	0.953609	12	6.50265	1.00426	12	6.82028	0.996861	12	6.80781	1.11262	12	5.39567	1.0117	12	6.9397	203	22.7713	5.46533
Pt7g018680.1	Pt7g018680.1	218.072	11.87	1	9	9	27	0.964779	27	4.73009	0.997309	27	3.86464	1.0202	27	4.27677	1.00256	27	7.1845	1.0072	27	9.16803	0.971887	27	10.9394	632	69.6445	6.49365
Pt5g000860.2	Pt5g000860.2	217.794	10.79	4	10	11	38	0.907672	37	13.0024	0.916623	37	8.45379	1.05982	37	11.2051	1.08007	37	10.4207	1.1186	37	14.7726	0.906701	37	12.5084	834	94.9614	5.79541
Pt8g003080.1	Pt8g003080.1	217.648	32.14	1	3	3	15	1.01922	15	9.38595	0.997036	15	9.66388	0.993752	15	6.25404	0.998814	15	3.10911	0.998454	15	9.90005	1.03219	15	6.18638	56	6.3831	9.90576
PtUn001680.1	PtUn001680.1	217.644	15.37	1	8	8	23	1.02472	23	4.20622	0.992104	23	3.58159	0.991322	23	5.16323	0.995759	23	4.83862	0.956383	23	8.97803	1.04378	23	7.30004	488	55.7765	7.66455
Pt3g033770.1	Pt3g033770.1	217.523	9.54	1	6	6	15	0.824322	15	6.76223	0.82987	15	7.77187	1.16329	15	2.83846	1.17287	15	6.27434	1.19077	15	5.5252	0.834185	15	8.08455	482	51.9315	9.30518
Pt3g009700.1	Pt3g009700.1	217.514	11.67	1	8	8	24	1.29113	24	11.4218	1.33332	24	6.36685	0.671555	24	17.3605	0.69238	24	17.4462	0.694841	24	18.2201	1.26028	24	9.75378	617	69.4224	6.41748
Pt9g013910.2	Pt9g013910.2	217.455	8.69	4	8	9	31	1.04648	30	8.12734	1.0561	30	7.96549	0.964166	30	6.94494	0.963049	30	7.10411	0.932815	30	9.71142	1.06156	30	8.81819	1036	113.539	5.85889
Pt1g002940.1	Pt1g002940.1	217.431	14.48	2	5	5	24	1.01574	24	8.88723	0.99605	24	3.32246	0.977636	24	6.65132	0.974495	24	10.2563	0.936251	24	13.7005	1.07694	24	20.3353	221	25.0326	6.85889
Pt5g000500.1	Pt5g000500.1	217.391	11.53	1	9	9	33	1.06938	33	7.62577	1.06388	33	7.52193	0.931595	33	7.62627	0.93041	33	7.92219	0.901812	33	9.02729	1.08001	33	7.32929	616	69.2186	8.11865
Pt7g019380.1	Pt7g019380.1	217.224	10.4	1	7	7	18	1.04887	18	13.5625	1.05893	18	7.12543	0.967352	18	10.3635	0.9667	18	11.5339	0.961461	18	11.6826	1.03004	18	11.4305	702	77.9802	8.03076
Pt6g003560.1	Pt6g003560.1	216.639	10.36	1	9	10	25	0.857755	18	9.28162	0.894359	18	8.11296	1.14328	18	9.58952	1.10952	18	6.53388	1.17294	18	15.3195	0.815325	18	15.8167	965	108.816	5.21143
Pt3g014370.1	Pt3g014370.1	216.617	8.19	3	3	3	16	0.994028	16	6.79022	0.992329	16	4.5557	1.00936	16	3.46069	1.01194	16	5.83646	0.995888	16	8.79502	1.00108	16	5.39394	354	39.7191	6.53662
Pt2g017440.1	Pt2g017440.1	216.008	27.61	2	7	8	19	0.981025	18	4.21839	1.01195	18	5.69455	1.02411	18	3.82007	1.01043	18	4.42945	0.997532	18	9.64868	1.01017	18	11.187	326	35.7692	6.91748
Pt4g019650.1	Pt4g019650.1	215.902	6.35	1	1	1	11	1.0243	11	3.12374	1.06062	11	7.87162	0.971108	11	10.8842	0.966269	11	6.17535	1.00194	11	9.49312	1.02179	11	6.02799	252	26.0244	6.16357
Pt2g021780.1	Pt2g021780.1	215.641	7.33	2	7	7	20	1.03288	20	7.88007	1.00793	20	4.90702	0.980072	20	7.11957	0.964449	20	8.81234	0.956206	20	13.2628	1.06532	20	13.1344	901	101.278	8.27979
Pt1g008290.1	Pt1g008290.1	215.627	3.1	1	4	4	25	0.95219	25	10.166	0.969157	25	5.5356	1.05727	25	6.32901	1.04533	25	8.0745	1.05769	25	7.68682	0.936609	25	10.1653	1388	155.011	5.89697
Pt4g004290.1	Pt4g004290.1	215.346	14.81	3	5	7	26	0.982635	11	8.81608	0.96513	11	6.75982	1.03366	11	10.8229	1.02461	11	8.17447	1.0308	11	7.97958	0.954182	11	10.5121	547	58.796	6.99072
Pt3g009040.2	Pt3g009040.2	215.115	26.11	6	1	5	22	0.967362	3	1.65311	0.965102	3	1.1609	0.97267	3	10.0652	1.02555	3	1.93204	1.03154	3	1.88796	0.944822	3	7.66396	203	22.5963	6.18896
Pt7g007240.1	Pt7g007240.1	213.803	5.09	1	12	12	32	1.04843	32	6.758	1.01571	32	8.67316	0.957317	32	10.6195	0.930702	32	12.5077	0.955648	32	12.7535	1.02615	32	7.57859	2357	275.203	8.76318
Pt1g015500.1	Pt1g015500.1	213.786	31.39	4	7	9	32	1.11713	27	7.16642	1.07437	27	9.56538	0.906428	27	10.6067	0.929729	27	11.1631	0.861914	27	13.723	1.11942	27	8.55418	223	25.0814	10.3892
Pt2g010020.1	Pt2g010020.1	213.715	23.67	1	5	6	18	1.00586	14	4.87637	0.951346	14	11.451	1.01703	14	9.21728	1.02463	14	5.62465	1.04498	14	19.7454	0.976198	14	11.1943	207	22.9905	6.34131
Pt4g008270.2	Pt4g008270.2	213.362	8.23	2	6	6	26	0.988576	26	6.4581	0.978257	26	7.03117	1.02514	26	7.2222	0.97986	26	6.81971	1.03203	26	12.3757	1.02551	26	14.0438	693	76.0837	7.31299
PtUn000270.1	PtUn000270.1	212.47	11	1	3	3	20	1.0659	20	7.92235	1.0872	20	10.7523	0.909236	20	15.1777	0.919435	20	12.4601	0.926959	20	10.5815	1.10687	20	9.83947	309	34.8588	6.29053
Pt3g037240.1	Pt3g037240.1	212.396	27.83	1	7	7	31	0.96359	31	8.73536	0.934578	31	7.44564	1.04752	31	6.2289	1.07759	31	7.21248	1.03635	31	7.25632	0.948358	31	9.12178	309	33.3423	7.43018
Pt2g005430.2	Pt2g005430.2	212.231	13.99	1	3	16	62	0.957287	6	8.20222	0.978074	6	10.8704	1.06974	6	4.58622	0.980934	6	9.483	1.09302	6	8.3064	0.93261	6	9.28206	965	110.09	6.771
Pt2g014090.1	Pt2g014090.1	212.144	28.11	1	7	7	22	0.938879	22	7.51966	0.933871	22	3.92531	1.08256	22	4.38211	1.05023	22	7.03358	1.06178	22	7.04385	0.960352	22	4.37255	217	24.8683	9.56885
Pt6g008820.1	Pt6g008820.1	211.898	34.63	3	9	9	23	1.04394	20	8.2113	1.07865	20	5.60318	0.932963	20	8.44668	0.953452	20	5.96425	0.987862	20	6.12513	0.990693	20	8.71087	205	22.3927	9.81787
Pt6g008060.1	Pt6g008060.1	211.409	36.88	1	1	7	29	1.31191	2	17.7164	1.0442	2	4.11417	0.897094	2	3.74098	0.86621	2	9.30612	0.767173	2	21.5658	1.09261	2	2.17631	141	16.1936	10.0962
Pt3g027300.1	Pt3g027300.1	211.352	10.7	1	6	6	19	0.997871	19	7.78519	0.995755	19	7.08467	1.02574	19	4.42704	1.02879	19	6.3058	1.00219	19	4.57292	0.96236	19	7.46637	542	58.4267	5.23682
Pt3g032690.1	Pt3g032690.1	211.089	16.67	1	6	6	25	1.00481	25	6.37384	0.947174	25	3.85925	1.01213	25	6.31786	1.02099	25	6.57583	0.99055	25	9.88755	1.01204	25	5.98645	396	43.2467	6.32861
Pt5g006410.1	Pt5g006410.1	210.901	20.97	1	8	10	55	1.00934	40	5.93959	0.983127	40	8.18432	0.996661	40	10.1615	1.0093	40	7.49921	0.944084	40	8.22599	1.03277	40	9.83905	186	20.8616	5.8208
Pt8g012340.2	Pt8g012340.2	210.535	13.16	2	11	15	44	0.98711	31	7.41136	0.993189	31	5.93037	1.01091	31	6.46304	0.995302	31	8.09687	1.00113	31	5.32897	1.0099	31	7.82127	1018	113.745	5.41455
Pt7g002910.1	Pt7g002910.1	210.123	8.89	2	1	4	9	0.75906	1		0.788326	1		1.33993	1		1.2596	1		1.33752	1		0.579174	1		450	51.0878	6.80029
Pt5g006650.1	Pt5g006650.1	209.714	12.41	1	11	11	44	1.68225	44	16.8302	1.67824	44	14.1574	0.345707	36	135.392	0.339878	39	121.244	0.368789	39	102.79	1.60801	44	22.6028	822	92.1112	8.55811
Pt7g015960.1	Pt7g015960.1	209.664	22.6	1	4	4	23	1.06191	23	1.81982	1.03702	23	2.22729	0.942297	23	3.81855	0.972735	23	5.23803	0.926698	23	4.20883	1.05633	23	5.54671	146	16.8252	10.9019
Pt5g009410.1	Pt5g009410.1	209.631	8.49	3	6	6	34	0.907123	34	10.8084	0.906892	34	9.59627	1.06484	34	8.58992	1.08933	34	6.69407	1.11325	34	9.73668	0.915126	34	9.06187	777	85.2846	8.41162
Pt4g020580.1	Pt4g020580.1	209.089	6.14	2	2	3	18	1.08401	3	5.46401	1.00625	3	0.221436	0.941152	3	5.49144	0.932012	3	8.58555	0.916887	3	9.2118	1.12488	3	6.15079	440	48.6432	6.44287
Pt9g019040.1	Pt9g019040.1	208.344	19.7	3	7	11	44	0.899279	19	9.70356	0.939423	19	9.56107	1.0651	19	10.8465	1.0809	19	9.33647	1.10866	19	11.8954	0.886085	19	4.38714	538	61.0074	8.5874
Pt1g002050.1	Pt1g002050.1	208.096	20.76	1	4	4	13	0.952911	13	6.42813	0.96882	13	6.53559	1.02773	13	4.74993	0.999657	13	5.81808	1.13309	13	14.5372	0.924777	13	11.525	236	25.5766	5.10986
Pt9g009620.1	Pt9g009620.1	207.973	25.98	9	2	3	14	0.802888	7	7.20759	0.787788	7	8.6221	1.16619	7	9.44522	1.24024	7	7.20543	1.30702	7	9.70754	0.712485	7	13.864	127	14.3435	8.55811
Pt4g005130.1	Pt4g005130.1	207.418	15.68	2	4	4	11	1.38319	11	7.50218	1.34538	11	8.12314	0.560219	11	20.1036	0.583577	11	24.083	0.614553	11	25.8407	1.3909	11	19.5978	338	38.2373	6.0874
Pt6g015520.3	Pt6g015520.3	207.316	14.79	1	1	4	13	1.09987	1		1.0815	1		0.975271	1		0.914291	1		0.889054	1		1.04782	1		257	28.3923	5.35107
Pt7g021420.1	Pt7g021420.1	206.655	11.21	1	6	6	15	0.940314	15	8.79661	0.921356	15	6.91651	1.07248	15	7.32787	1.0422	15	7.69069	1.0676	15	8.21652	0.964732	15	8.69789	446	48.8911	7.76709
Pt3g002290.1	Pt3g002290.1	205.856	6.96	1	2	2	7	0.913721	7	6.98456	0.962911	7	12.4768	1.03835	7	3.63856	1.07069	7	6.51269	1.06894	7	3.90618	0.939592	7	5.41981	388	42.4669	8.95361
Pt5g000220.2	Pt5g000220.2	205.179	16.33	2	9	9	20	1.00803	20	5.02743	1.00787	20	2.0896	0.985749	20	4.56812	1.00164	20	7.10527	1.0131	20	10.0469	0.965637	20	10.1179	594	64.9962	7.45947
Pt5g024110.1	Pt5g024110.1	204.818	26.7	1	10	11	25	1.10962	23	14.7351	1.06966	23	6.89287	0.919691	23	14.0433	0.911015	23	10.2533	0.910342	23	17.2611	1.08501	23	14.444	412	46.457	5.60498
Pt2g020510.1	Pt2g020510.1	204.486	10.69	2	8	8	22	1.00723	22	7.78367	1.02045	22	8.16546	0.958867	22	5.82264	0.947964	22	6.66942	0.975796	22	7.39908	1.05584	22	6.98627	758	85.6843	5.98584
Pt2g021440.1	Pt2g021440.1	204.475	14.96	1	8	8	23	1.0144	23	11.3957	1.00353	23	12.4771	0.999129	23	8.89043	1.0063	23	10.7395	0.958878	23	15.0829	1.02118	23	18.3327	548	59.9472	6.15088
PtUn007680.1	PtUn007680.1	204.382	12.5	1	6	7	34	0.999295	33	6.14453	0.978289	33	5.63173	1.01181	33	4.1205	1.01412	33	6.70123	0.973218	33	8.33818	1.02312	33	7.58886	480	54.8678	8.77783
Pt1g003590.2	Pt1g003590.2	204.339	34.29	1	7	9	34	0.945029	26	5.24336	0.919522	26	7.11035	1.07994	26	1.99797	1.10511	26	4.19948	1.04154	26	5.356	0.945649	26	4.7916	315	33.9357	4.90674
PtUn006410.3	PtUn006410.3	203.985	15.43	1	1	8	50	1.01149	1		0.931848	1		1.01904	1		1.05447	1		0.950649	1		1.05206	1		337	36.8778	5.71924
Pt4g008840.1	Pt4g008840.1	203.859	22.18	1	3	4	19	0.885886	15	7.24636	0.836408	15	5.4403	1.16649	15	5.52429	1.15749	15	5.58885	1.08227	15	3.97009	0.918649	15	5.55946	257	28.5477	9.0708
Pt5g013050.1	Pt5g013050.1	203.273	10.03	3	11	11	31	0.998548	31	7.08631	1.037	31	7.75966	0.972235	31	12.46	0.965723	31	11.3269	0.966498	31	11.4308	1.00724	31	10.0445	987	114.563	9.1001
Pt2g006350.3	Pt2g006350.3	203.094	13.32	4	7	7	24	0.996496	24	6.17315	0.997963	24	3.99834	1.01501	24	3.78101	1.01508	24	3.87819	1.00884	24	4.75908	1.01557	24	6.74471	458	49.6297	6.3667
PtUn001760.1	PtUn001760.1	202.482	9.27	2	6	6	23	1.00914	23	11.2124	1.01587	23	9.17464	0.98761	23	10.2248	0.970751	23	9.73139	0.994407	23	8.15513	1.01708	23	7.83458	885	98.453	5.21143
Pt2g028770.1	Pt2g028770.1	202.124	22.84	2	6	7	28	0.948806	27	4.54244	0.923657	27	5.03167	1.06007	27	3.10016	1.07822	27	3.90117	1.01674	27	5.65726	0.991005	27	6.66822	289	32.4206	5.77002
Pt3g038840.1	Pt3g038840.1	202.01	21.77	1	4	4	16	0.916302	16	3.08502	0.942719	16	5.56915	1.06061	16	7.5437	1.0194	16	4.08007	1.12842	16	7.85838	0.972595	16	4.88876	248	28.1654	6.44287
Pt4g003170.5	Pt4g003170.5	201.586	16.14	1	2	5	33	1.01247	16	6.98901	0.982488	16	4.82908	1.05066	16	5.60494	1.0535	16	4.5956	1.03667	16	18.435	0.962349	16	9.31646	285	31.2699	5.32568
Pt1g012440.2	Pt1g012440.2	201.414	14.61	2	10	10	24	0.974094	24	7.14403	0.982331	24	9.35262	1.01493	24	8.61325	1.01319	24	9.9788	0.995313	24	8.32237	1.00616	24	9.85115	794	87.6324	5.07178
Pt4g001390.1	Pt4g001390.1	201.128	9	3	11	11	32	1.01922	32	7.00561	0.99128	32	3.85865	0.986044	32	6.38135	0.986477	32	7.77946	1.00071	32	9.837	1.00882	32	9.7735	1122	121.009	5.41455
Pt1g013530.2	Pt1g013530.2	201.076	10.19	3	3	3	13	0.988244	13	7.43061	1.00055	13	4.86027	1.03723	13	6.00813	1.03166	13	7.08077	1.0336	13	6.30995	0.963909	13	2.2993	363	41.3109	7.56201
Pt4g005030.1	Pt4g005030.1	200.813	6.83	1	5	5	28	0.961882	28	7.20991	0.946441	28	11.2486	1.03848	28	7.47681	1.04658	28	5.21272	1.03702	28	10.2552	0.971521	28	12.0208	834	94.4085	6.03662
Pt5g002920.1	Pt5g002920.1	200.69	14.07	1	2	3	27	0.983027	26	3.88126	0.977205	26	6.30462	1.03772	26	3.08619	1.01269	26	6.5655	0.993178	26	4.46043	1.0074	26	7.52506	270	29.3929	6.43018
Pt6g014160.1	Pt6g014160.1	200.678	26.82	2	6	7	32	0.93953	28	11.9047	0.914943	28	10.5486	1.0885	28	7.35785	1.08324	28	7.84642	1.06957	28	9.89945	0.906528	28	10.3755	220	25.6893	5.5415
Pt8g003710.1	Pt8g003710.1	200.151	31.09	1	8	8	21	0.925115	21	7.27524	0.909048	21	16.9372	1.07996	21	6.23307	1.08026	21	13.0117	1.10734	21	10.6388	0.952351	21	8.90645	357	38.9005	6.29053
Pt2g000370.1	Pt2g000370.1	200.002	17.39	1	5	5	35	1.07304	35	11.1933	1.04793	35	4.30444	0.96064	35	9.41104	0.962175	35	3.73197	0.938613	35	15.4289	1.01391	35	14.7829	299	32.0985	9.39307
Pt1g006400.1	Pt1g006400.1	199.779	8.7	1	8	8	32	0.969833	32	12.0748	0.966529	32	10.84	0.993243	32	11.2031	1.0117	32	10.4631	1.00888	32	15.2119	0.956766	32	14.8055	793	86.5448	5.63037
Pt3g012360.2	Pt3g012360.2	199.695	10.68	3	3	6	17	0.958819	12	3.99483	0.970281	12	7.98403	1.02397	12	3.9411	1.0528	12	5.14271	1.05347	12	5.94572	0.97023	12	2.60378	562	62.7279	5.18604
Pt7g015650.1	Pt7g015650.1	199.605	10.96	2	14	14	25	1.03457	25	11.9815	1.03684	25	10.9973	0.97423	25	13.897	0.970119	25	13.563	0.967258	25	14.6089	1.03541	25	14.9539	1113	128.561	5.66846
Pt9g002920.1	Pt9g002920.1	199.335	12.5	2	10	11	21	0.982885	14	3.81143	0.956155	14	3.59237	1.02366	14	4.84334	1.03961	14	3.78922	1.04145	14	5.87531	0.95641	14	7.82784	744	86.7233	7.2251
Pt7g015100.1	Pt7g015100.1	199.183	9.88	1	6	6	23	0.808439	23	17.3115	0.865595	23	14.7898	1.12403	23	12.7534	1.13209	23	12.8791	1.19269	23	17.3367	0.828554	23	16.2739	688	73.9679	7.29834
Pt6g005030.1	Pt6g005030.1	199.023	4.55	1	4	5	20	1.08694	19	6.97714	1.02711	19	7.23443	0.91991	19	12.0557	0.969247	19	10.1737	0.878795	19	8.77207	1.09178	19	9.17542	990	112.612	8.45557
Pt2g020240.2	Pt2g020240.2	198.615	17.61	2	12	12	35	0.989365	35	10.5821	0.971222	35	4.13021	1.01835	35	6.34429	1.01659	35	9.50792	1.00528	35	11.1353	0.992193	35	8.43531	778	89.4968	6.78564
Pt3g009870.1	Pt3g009870.1	198.304	12.98	1	8	8	20	0.990857	20	7.27231	0.996386	20	7.25026	1.00074	20	7.56883	1.01284	20	3.94505	1.01563	20	15.8322	0.973476	20	16.708	493	54.2679	7.1665
Pt1g000720.1	Pt1g000720.1	198.008	17.54	1	3	14	33	1.02568	5	2.30853	0.977865	5	6.50812	0.964377	5	6.34123	0.986924	5	2.74124	0.963104	5	2.48746	1.06585	5	2.92824	918	99.312	6.15088
Pt7g015150.1	Pt7g015150.1	197.924	9.64	2	5	5	13	1.10392	13	12.7641	1.10325	13	9.82629	0.914796	13	8.54769	0.894808	13	7.36835	0.916053	13	17.4769	1.07871	13	9.61186	674	72.0706	6.52197
Pt6g003610.1	Pt6g003610.1	197.919	30.77	2	2	5	23	0.982344	6	10.04	1.11193	6	9.69583	0.993654	6	8.76129	0.978526	6	7.71145	1.03311	6	11.6439	0.953244	6	11.4158	143	16.0294	10.3159
Pt5g016940.1	Pt5g016940.1	197.331	5.71	1	1	2	10	1.01368	9	0.97456	1.00828	9	2.29836	0.976672	9	2.45919	1.00062	9	4.03989	0.991048	9	4.47156	1.02951	9	4.58981	280	31.7511	6.34131
Pt1g011270.1	Pt1g011270.1	197.158	10.74	1	5	5	22	0.913146	22	12.3025	0.860103	22	15.0999	1.15071	22	11.0234	1.10965	22	16.7303	1.06931	22	6.07135	0.894909	22	8.54815	326	33.4595	9.53955
Pt1g005120.1	Pt1g005120.1	196.636	10.3	1	12	12	40	1.08397	40	8.10623	1.07341	40	7.98765	0.902422	40	7.48156	0.907721	40	12.0138	0.920298	40	12.1782	1.10269	40	8.87615	981	110.002	6.96143
Pt2g010420.1	Pt2g010420.1	196.616	10.16	1	9	10	38	0.92325	17	4.23699	0.93347	17	7.89865	1.06863	17	7.25546	1.05134	17	5.72367	1.05519	17	5.81075	0.965089	17	6.22466	1161	128.78	5.98584
Pt3g001440.1	Pt3g001440.1	196.057	13.04	2	2	4	32	1.19054	26	11.4301	1.16854	26	13.8204	0.784362	26	19.0452	0.822113	26	14.5406	0.787674	26	28.4293	1.17492	26	14.5181	230	26.3939	6.15088
Pt3g007910.1	Pt3g007910.1	195.448	14.29	2	7	7	44	1.31063	44	8.35258	1.29544	44	9.95008	0.664044	44	17.1063	0.671158	44	20.2655	0.671311	44	18.3719	1.34189	44	9.96516	399	43.6283	6.3667
PtUn008050.1	PtUn008050.1	195.291	7.27	7	8	8	18	0.990813	18	7.5913	1.02314	18	10.5866	1.00087	18	8.14857	0.99522	18	8.11145	0.990378	18	12.2227	0.992907	18	10.6655	1266	137.401	4.93213
Pt9g013010.1	Pt9g013010.1	195.04	2.16	1	1	1	11	1.02559	11	10.6909	1.0457	11	8.09089	0.98852	11	6.90435	0.982988	11	7.51153	0.997187	11	8.66332	1.00846	11	8.02072	463	50.1116	5.71924
Pt2g009070.2	Pt2g009070.2	195.001	30.47	4	6	6	20	1.02427	20	5.99618	0.997501	20	8.23542	0.996212	20	6.97039	0.994928	20	5.38309	0.954917	20	9.00091	1.03064	20	7.9443	233	25.5721	8.23584
Pt2g008840.3	Pt2g008840.3	194.294	16.8	1	7	7	22	1.00021	22	8.17388	1.01648	22	5.05866	1.01186	22	8.56005	0.957206	22	8.13199	0.974642	22	8.58228	1.00809	22	12.2632	375	42.4276	5.75732
Pt2g027340.1	Pt2g027340.1	193.65	36.97	1	6	7	16	0.951243	14	3.86179	0.942588	14	4.38918	1.04651	14	5.31963	1.05209	14	3.65569	1.07755	14	6.3194	0.908379	14	9.99171	211	23.2096	7.41553
Pt5g001190.1	Pt5g001190.1	193.416	12.89	3	17	18	37	1.00848	36	9.29179	1.01011	36	10.8223	1.0008	36	7.74991	0.992574	36	9.33823	1.03272	36	11.135	1.01509	36	7.11255	1303	142.873	7.12256
Pt2g024840.1	Pt2g024840.1	192.975	12.22	1	9	9	33	0.980665	33	11.0339	1.01897	33	12.9425	1.00894	33	13.0482	0.972508	33	13.6977	1.0123	33	18.8768	0.984514	33	15.9932	589	63.3322	6.52197
Pt1g016990.2	Pt1g016990.2	192.88	22.81	2	8	8	17	0.974729	17	4.71581	0.993811	17	6.45812	1.03233	17	8.4248	1.03831	17	6.47022	1.04589	17	10.9586	0.966821	17	9.06258	342	39.5623	5.63037
PtUn017170.1	PtUn017170.1	192.62	30.45	1	2	7	24	0.948798	7	6.04217	0.9325	7	5.59212	1.06661	7	5.77665	1.05532	7	1.37545	1.03451	7	3.78029	0.98342	7	2.93911	220	24.4995	8.11865
Pt6g006680.1	Pt6g006680.1	192.505	16.38	1	4	4	33	0.975271	33	5.37152	0.960415	33	7.78208	1.03812	33	5.44015	1.02464	33	6.45174	1.02555	33	5.79786	0.986643	33	5.95476	232	24.4469	8.77783
Pt4g005920.1	Pt4g005920.1	192.259	3.19	1	1	2	10	0.872508	1		0.966594	1		0.964422	1		1.15473	1		1.02458	1		1.03677	1		658	70.0994	5.97314
Pt4g002550.1	Pt4g002550.1	192.2	22.05	1	2	2	8	0.664163	8	11.3012	0.690351	8	19.545	1.30823	8	7.44356	1.33852	8	9.4475	1.34236	8	4.31656	0.674073	8	6.71695	127	13.0276	9.12939
Pt2g021560.2	Pt2g021560.2	191.855	20.79	1	1	9	31	1.00626	1		1.01605	1		1.00251	1		1.00353	1		0.964094	1		1.02256	1		534	58.426	5.85889
Pt7g012170.1	Pt7g012170.1	191.793	21.88	1	2	2	21	0.950662	21	7.12602	0.923471	21	9.18271	1.05556	21	9.69672	1.08449	21	7.70623	1.03319	21	5.98451	0.943828	21	9.313	128	13.9226	9.17334
Pt1g016600.1	Pt1g016600.1	191.754	8.48	2	16	16	45	0.994727	44	12.1743	0.977091	44	10.6803	1.02387	44	10.1348	0.996527	44	9.70338	1.02705	44	12.0625	0.997556	44	11.3826	1816	203.478	6.90283
Pt4g013660.1	Pt4g013660.1	191.539	12.65	2	3	5	10	0.966453	4	2.2737	0.92512	4	8.68832	1.04824	4	5.34758	1.05567	4	5.1325	1.07252	4	0.303188	0.956495	4	7.02566	411	44.7499	6.7124
Pt4g019400.2	Pt4g019400.2	191.524	15.32	4	3	6	17	0.93045	9	4.13357	0.924556	9	4.63325	1.05586	9	1.91337	1.07357	9	1.77062	1.06923	9	3.50763	0.907476	9	4.6241	346	38.916	6.7417
PtUn011430.1	PtUn011430.1	191.422	10.64	4	11	12	25	1.03638	23	9.28666	1.00303	23	5.60418	0.972372	23	7.99287	0.984124	23	5.42983	0.952226	23	8.43541	1.0491	23	7.66048	874	99.3866	5.89697
Pt4g011980.2	Pt4g011980.2	191.402	18.55	2	10	10	39	1.0104	39	6.84007	0.977478	39	5.76117	0.992236	39	6.41498	1.01397	39	6.06906	0.968274	39	7.61096	1.03352	39	8.28806	566	63.2773	5.30029
Pt4g003160.1	Pt4g003160.1	190.034	22.1	1	7	8	35	0.979959	25	8.18187	0.950148	25	6.08732	1.0512	25	6.62902	1.02678	25	8.42113	1.00587	25	8.3328	0.967409	25	12.7621	276	29.5852	7.60596
Pt9g000010.1	Pt9g000010.1	189.94	21.67	1	10	10	24	0.939221	24	7.86004	0.918223	24	11.9659	1.08372	24	8.51273	1.04682	24	8.55056	1.02198	24	9.52705	0.958467	24	7.27068	600	65.4365	4.51318
Pt4g005940.1	Pt4g005940.1	189.85	3.48	1	1	2	10	1.02896	1		0.908948	1		1.07414	1		1.04394	1		1.0415	1		0.926922	1		603	64.4131	9.01221
Pt5g016990.1	Pt5g016990.1	189.749	12.43	1	3	3	26	1.0475	26	2.99744	1.02556	26	4.53816	0.953522	26	4.58812	0.958354	26	4.31773	0.974181	26	4.71485	1.05053	26	3.253	177	19.7801	5.26221
Pt1g004870.1	Pt1g004870.1	189.581	3.23	1	3	3	6	0.856293	6	5.78478	0.903396	6	9.3173	1.11354	6	5.6923	1.11532	6	7.49884	1.16452	6	4.01065	0.846419	6	7.61222	990	110.506	8.42627
Pt2g021560.1	Pt2g021560.1	189.451	20.64	2	1	9	34	1.02285	4	4.12052	0.908109	4	4.97751	1.03198	4	2.85859	1.01839	4	1.44552	1.00223	4	0.890239	1.02798	4	0.946615	533	58.3549	5.85889
Pt1g021700.1	Pt1g021700.1	188.83	17.78	3	4	6	31	0.965619	12	14.3455	0.931615	12	7.58243	1.05895	12	7.21532	1.07813	12	4.17214	1.04654	12	14.4812	0.944464	12	13.0292	315	35.3778	6.20166
Pt2g013790.1	Pt2g013790.1	188.726	4.59	2	1	3	14	1.05646	6	5.57346	1.00917	6	3.96997	0.981562	6	7.84623	0.972401	6	3.32453	0.926208	6	3.00308	1.07671	6	1.93896	567	62.1287	7.38623
Pt1g000850.1	Pt1g000850.1	188.648	12.62	1	4	10	25	0.90973	9	11.2434	0.890094	9	10.5362	1.07162	9	8.70133	1.09204	9	6.63052	1.06869	9	8.62614	0.958189	9	9.26758	642	73.918	8.1333
Pt5g016880.1	Pt5g016880.1	188.562	24.87	2	4	9	33	1.23233	9	19.4237	1.22942	9	11.6203	0.69051	9	18.2368	0.739476	9	21.492	0.798045	9	31.2004	1.22661	9	21.2698	386	42.681	7.15186
Pt8g003570.1	Pt8g003570.1	188.006	21.24	1	3	4	10	1.24281	7	7.35481	1.30682	7	5.79846	0.726944	7	15.167	0.743514	7	20.151	0.726783	7	8.53986	1.19835	7	3.88576	226	25.4096	6.80029
Pt9g001670.1	Pt9g001670.1	187.975	13.53	6	1	7	22	0.613879	1		0.646078	1		1.40788	1		1.38234	1		1.40507	1		0.620525	1		532	58.6281	5.17334
Pt6g009410.1	Pt6g009410.1	187.916	19.5	1	6	6	16	1.00957	16	4.70109	0.958442	16	5.41678	1.01068	16	4.93508	1.02594	16	6.09327	0.991019	16	5.46444	1.00265	16	5.41005	359	40.2866	5.52881
Pt7g019660.1	Pt7g019660.1	187.809	20.31	1	5	5	12	1.05558	12	14.1505	1.00571	12	3.0544	0.977147	12	6.92969	0.951979	12	5.0156	0.993603	12	19.1499	0.993143	12	13.6547	192	20.7405	10.1694
Pt3g010590.1	Pt3g010590.1	187.743	21.53	2	1	4	18	0.999373	1		1.1324	1		0.9481	1		0.937225	1		0.908144	1		1.08054	1		144	15.9434	10.2427
Pt1g016080.1	Pt1g016080.1	187.62	28.05	2	3	7	19	0.938637	8	6.30054	0.982804	8	4.07717	1.04287	8	4.06845	1.01051	8	7.39659	1.10461	8	7.54153	0.899892	8	12.956	246	27.3979	6.44287
Pt1g011240.2	Pt1g011240.2	187.604	12.79	4	7	7	18	0.980387	18	5.11451	1.00231	18	6.82012	1.00063	18	7.4711	1.02816	18	3.81038	1.04358	18	5.76793	0.98831	18	5.25818	469	51.1969	6.27783
Pt8g001400.1	Pt8g001400.1	187.358	24.93	1	8	8	27	1.02892	27	6.74484	1.0081	27	5.7906	0.982674	27	6.69787	0.966046	27	9.32963	0.989561	27	7.42058	1.02164	27	5.49469	353	40.6333	9.21729
Pt7g007250.1	Pt7g007250.1	186.521	13.44	1	9	9	17	0.944776	17	8.39532	0.934933	17	6.9634	1.06824	17	6.17275	1.09595	17	8.53957	1.05496	17	11.0253	0.928683	17	12.2786	759	86.4285	7.44482
Pt4g019680.1	Pt4g019680.1	186.444	27.75	2	8	8	32	1.04889	32	5.66414	1.01679	32	5.55301	0.966696	32	4.98698	0.974769	32	5.19024	0.967787	32	11.69	1.06513	32	7.58955	191	22.0882	10.1987
Pt2g019610.1	Pt2g019610.1	186.206	26.08	2	10	10	35	1.0955	34	6.84233	1.13368	34	5.01266	0.874446	34	9.99171	0.895815	34	9.4204	0.910209	34	7.99035	1.07879	34	10.4711	395	42.936	8.01611
Pt1g004030.1	Pt1g004030.1	185.279	8.13	1	8	8	20	0.962876	20	6.83777	0.935053	20	9.9015	1.0575	20	9.03552	1.05444	20	8.98085	1.05407	20	7.67494	0.944667	20	6.57058	1058	114.997	7.06396
Pt2g028340.3	Pt2g028340.3	185.222	11.53	1	4	4	12	0.928569	12	4.88843	0.940501	12	3.88082	1.08669	12	2.91452	1.10484	12	2.55585	1.07725	12	12.5154	0.899704	12	6.9185	321	35.0613	5.42725
Pt4g004640.1	Pt4g004640.1	185.088	11.51	2	5	7	40	1.17879	16	10.9854	1.1129	16	7.14024	0.858067	16	14.7464	0.874858	16	12.839	0.868578	16	18.6211	1.08507	16	13.7772	591	67.0132	8.03076
Pt6g008900.1	Pt6g008900.1	184.738	13.44	1	9	17	37	0.982408	22	6.76502	1.0006	22	3.91035	0.989191	22	4.46658	0.98774	22	8.04493	1.05159	22	6.35089	0.973279	22	7.0263	1116	131.016	5.89697
Pt7g018420.1	Pt7g018420.1	184.714	20.77	1	5	5	23	0.985377	23	6.31092	0.972733	23	5.54329	1.02284	23	5.86445	1.03168	23	5.55454	1.00067	23	7.81991	1.01157	23	5.33467	260	27.8769	6.53662
Pt3g001080.1	Pt3g001080.1	184.704	17.19	1	4	5	22	1.17937	9	11.8528	1.1695	9	4.97328	0.792177	9	16.1154	0.822988	9	11.9782	0.856167	9	27.577	1.18621	9	15.2234	285	31.5693	6.04932
Pt1g009980.1	Pt1g009980.1	184.44	14.02	1	7	7	17	0.987897	17	4.40099	1.01075	17	7.23643	0.981302	17	6.06789	1.03709	17	4.45871	0.98132	17	7.54773	0.966366	17	6.50539	535	57.6149	7.45947
Pt5g016890.1	Pt5g016890.1	183.989	21.19	2	2	7	37	1.00177	13	3.72892	0.954688	13	4.94691	1.03232	13	3.44406	1.05171	13	4.94026	0.996214	13	4.53893	0.986313	13	4.30792	387	42.73	6.46826
Pt9g016640.1	Pt9g016640.1	182.689	6.58	2	2	5	17	1.17257	7	31.9685	1.18185	7	31.4562	0.840176	7	49.8662	0.797394	7	34.0321	0.857529	7	39.1925	1.137	7	27.4212	623	68.6144	8.63135
Pt5g013350.2	Pt5g013350.2	182.597	17.78	3	3	3	10	0.988048	10	3.88553	0.973751	10	4.51465	1.0494	10	5.95737	0.982534	10	6.241	1.01168	10	2.27192	0.990783	10	5.09403	180	19.8284	8.95361
Pt5g002900.1	Pt5g002900.1	181.754	22.71	1	5	5	15	0.97971	15	3.91052	0.980045	15	5.80755	1.02998	15	4.28039	1.03465	15	4.06773	1.03783	15	6.66152	0.98607	15	3.83492	273	29.6427	5.37646
Pt4g012120.1	Pt4g012120.1	181.73	11.4	1	1	1	6	1.04182	6	2.46541	1.04831	6	3.05797	0.949694	6	5.07985	0.932944	6	1.3166	0.954591	6	6.60057	1.07343	6	8.56172	114	13.6125	10.3745
Pt3g025330.1	Pt3g025330.1	181.693	3.09	1	3	3	14	1.04288	14	6.18719	1.03091	14	11.3088	0.984396	14	7.30298	0.978999	14	7.01602	0.962601	14	10.6004	1.02172	14	6.7107	1264	137.677	6.11279
Pt5g020860.1	Pt5g020860.1	181.533	14.15	3	3	8	30	0.931088	4	9.73089	0.947891	4	1.55507	1.01359	4	5.66171	1.06848	4	4.80262	1.12857	4	9.50227	0.886204	4	7.49822	537	60.5159	6.29053
Pt7g008370.1	Pt7g008370.1	180.585	16.83	1	4	4	10	0.887678	10	5.20669	0.895548	10	7.20898	1.11736	10	7.30373	1.13547	10	7.44999	1.09884	10	9.15203	0.897657	10	10.6025	309	34.9296	6.78564
Pt4g011080.1	Pt4g011080.1	180.278	14.67	2	4	4	17	0.942108	17	6.81302	0.906515	17	5.38382	1.07265	17	6.11972	1.11158	17	9.45838	1.05157	17	6.41879	0.937614	17	6.48004	375	40.3105	5.87158
Pt4g009550.1	Pt4g009550.1	179.953	16.01	1	5	5	15	1.08274	15	16.6812	1.09942	15	20.666	0.904951	15	22.462	0.928805	15	16.5206	0.901846	15	21.2803	1.10978	15	23.5376	331	34.3718	8.26514
Pt2g025020.1	Pt2g025020.1	179.571	13.82	1	9	9	29	1.01015	29	7.80348	0.982272	29	4.82447	1.01112	29	4.40587	1.01161	29	5.19646	0.980925	29	9.43573	1.00348	29	6.31623	550	61.356	8.74854
Pt5g021570.1	Pt5g021570.1	179.269	15.27	3	2	8	28	0.874646	2	19.0497	0.827275	2	21.0558	1.19932	2	22.975	1.14	2	18.1248	1.16471	2	5.40358	0.792105	2	20.629	537	60.2337	6.22705
Pt3g005230.1	Pt3g005230.1	179.249	18.81	1	4	4	29	1.05321	29	8.32589	1.03274	29	7.77289	0.929537	29	7.11324	0.927704	29	8.00262	0.951208	29	11.1246	1.08974	29	10.3392	218	24.3102	6.37939
Pt9g000970.1	Pt9g000970.1	179.143	16.49	1	4	7	18	1.04458	11	4.7681	1.0357	11	3.37329	0.982093	11	2.74191	0.972216	11	3.53168	0.94131	11	7.07678	1.0324	11	6.98184	461	50.2937	6.7417
Pt9g012890.1	Pt9g012890.1	177.793	7.9	1	13	13	29	0.931541	29	9.00527	0.935779	29	6.92563	1.06917	29	6.58479	1.06005	29	9.63992	1.09669	29	10.1374	0.887858	29	8.75099	1620	176.272	6.52197
Pt5g002530.1	Pt5g002530.1	177.432	8.62	1	5	5	42	1.04717	42	6.62809	1.00971	42	5.47355	0.952592	42	10.5064	0.974504	42	6.99717	0.965363	42	10.3	1.06576	42	9.59013	441	48.4421	6.78564
Pt1g008250.1	Pt1g008250.1	177.171	13.36	1	4	4	15	1.0276	15	9.05612	1.01349	15	4.59441	0.955267	15	7.07267	0.945206	15	9.78932	0.949388	15	19.9382	1.05212	15	16.0227	262	29.8098	5.87158
Pt2g020490.1	Pt2g020490.1	177.042	11.18	1	5	5	14	1.16792	14	5.37398	1.11136	14	3.79389	0.84947	14	3.42833	0.888608	14	4.24493	0.848259	14	5.90188	1.12417	14	3.8808	465	52.4059	5.65576
Pt8g005240.1	Pt8g005240.1	176.415	27.85	1	5	9	25	1.04071	6	3.13105	1.01892	6	5.54837	0.992137	6	4.57871	0.991012	6	5.53831	0.964567	6	9.43084	0.984985	6	15.6895	219	25.6502	6.59521
Pt3g040890.1	Pt3g040890.1	176.261	48.65	3	5	6	40	0.948166	29	6.17112	0.926574	29	6.05796	1.07716	29	4.38272	1.07395	29	3.41113	1.03406	29	5.84585	0.962147	29	4.577	148	16.3274	6.31592
Pt8g011880.1	Pt8g011880.1	176.181	30.92	8	5	10	41	1.03863	10	8.28023	1.05118	10	2.75793	0.971162	10	5.16212	0.975907	10	5.81323	0.990837	10	12.8024	0.973453	10	13.1388	207	22.2996	9.21729
Pt1g000120.2	Pt1g000120.2	175.464	34.85	3	5	6	17	1.01902	15	4.75968	1.02239	15	4.37658	0.975824	15	4.63537	0.976703	15	3.89296	0.985464	15	5.54774	1.00632	15	8.01187	198	22.6646	9.43701
Pt5g015990.1	Pt5g015990.1	175.175	16.4	11	2	7	35	1.0049	9	11.026	0.984407	9	8.38701	0.985179	9	6.03211	0.97831	9	6.07909	1.02197	9	9.24408	1.03631	9	6.33502	445	50.8205	5.78271
Pt7g019690.1	Pt7g019690.1	174.762	19.29	1	8	8	24	0.893676	24	7.33982	0.927224	24	8.17831	1.08367	24	7.95434	1.09963	24	3.68932	1.05878	24	9.24386	0.94996	24	11.7103	368	41.5599	6.85889
Pt3g039840.1	Pt3g039840.1	174.735	12.72	2	5	5	23	0.961358	23	12.9552	0.911868	23	12.2939	1.05574	23	15.2565	1.03968	23	19.0538	1.07078	23	10.3773	0.963107	23	16.8662	519	55.5846	7.94287
Pt4g001680.1	Pt4g001680.1	174.699	24.79	1	2	4	25	1.05103	13	9.48865	1.04936	13	3.66475	0.96018	13	10.327	0.925314	13	6.53169	0.959382	13	11.2962	1.0937	13	11.8651	121	13.9226	9.94971
Pt2g014100.1	Pt2g014100.1	174.405	14.04	2	6	7	29	0.940024	28	7.24384	0.913422	28	6.06686	1.07149	28	10.5374	1.06863	28	3.72624	1.07026	28	5.24645	0.939452	28	9.83403	470	51.184	9.18799
Pt9g003370.1	Pt9g003370.1	173.989	13.18	1	7	7	21	0.968815	21	6.24259	0.937451	21	9.47112	1.05851	21	5.36323	1.06904	21	3.88374	1.05513	21	6.31199	0.933462	21	6.91705	531	57.2805	6.32861
Pt7g002980.1	Pt7g002980.1	173.896	8.23	1	1	4	9	0.836507	1		0.942909	1		1.10062	1		1.14878	1		1.17277	1		0.831142	1		1179	133.059	7.32764
PtUn029340.1	PtUn029340.1	173.428	22.12	1	8	8	27	1.14583	27	13.4598	1.20923	27	15.935	0.767705	27	19.2014	0.741559	27	22.9146	0.804199	27	21.9544	1.22106	27	15.147	434	47.9503	7.91357
Pt1g005230.1	Pt1g005230.1	173.279	5.37	1	4	4	18	0.973189	18	11.4641	1.01149	18	5.75411	0.967846	18	9.48741	0.971301	18	7.30461	0.916317	18	20.1915	1.04796	18	15.7636	708	82.1941	7.88428
Pt1g017270.2	Pt1g017270.2	173.116	12.79	3	9	9	16	0.96535	16	6.23399	1.00544	16	7.12945	1.0273	16	4.96662	0.992463	16	9.86779	1.04598	16	10.7099	0.98699	16	12.4822	727	82.3907	8.00146
Pt3g006990.1	Pt3g006990.1	172.904	11.86	1	8	8	21	1.31712	21	23.235	1.31621	21	16.2879	0.590561	20	43.5546	0.641532	21	39.9728	0.640851	21	48.3638	1.29068	21	26.4818	767	82.3676	5.77002
Pt6g014490.1	Pt6g014490.1	172.89	15.56	5	5	5	19	1.23906	19	7.02648	1.2432	19	6.16015	0.718993	19	8.71502	0.737203	19	9.07893	0.756443	19	11.6039	1.25539	19	4.82748	315	35.3183	7.21045
Pt5g024490.3	Pt5g024490.3	172.165	14.82	5	6	6	12	0.959249	12	7.72488	0.966736	12	4.86463	1.00707	12	8.5933	1.02717	12	13.6315	1.03579	12	10.4121	0.957946	12	10.8916	425	45.5403	5.97314
PtUn012300.1	PtUn012300.1	171.95	15.4	1	7	7	12	1.01772	12	4.07809	1.03234	12	5.15881	0.970085	12	4.79947	0.976915	12	6.98367	0.96717	12	7.9803	1.06458	12	4.08887	461	50.9003	7.88428
Pt7g021550.2	Pt7g021550.2	171.588	8.06	3	6	7	18	1.13911	17	6.57894	1.18566	17	11.1244	0.79487	17	11.6545	0.800319	17	16.806	0.883097	17	19.73	1.16143	17	10.3777	1005	112.874	7.34229
Pt8g000180.5	Pt8g000180.5	171.486	5.04	2	2	2	13	0.948333	13	5.59433	0.909868	13	5.03363	1.06627	13	3.81703	1.06609	13	7.85743	1.04627	13	5.8307	0.952855	13	4.84423	556	59.6575	5.2876
Pt3g040840.2	Pt3g040840.2	170.93	26.11	6	2	5	20	0.899353	4	3.61646	0.931686	4	3.34806	1.09234	4	2.27787	1.07101	4	1.98005	1.11005	4	2.84073	0.923866	4	0.153482	203	22.5953	5.43994
Pt8g001640.1	Pt8g001640.1	170.514	15.51	2	9	9	29	1.10899	29	6.69939	1.08809	29	3.29175	0.895637	29	9.33219	0.878406	29	4.01654	0.9028	29	7.62322	1.11768	29	7.71697	561	64.7152	8.38232
Pt1g007270.1	Pt1g007270.1	170.429	12.85	1	8	8	31	0.989113	31	9.77052	1.00031	31	6.13967	1.00705	31	8.53802	1.02949	31	6.66988	1.00903	31	11.2263	0.994088	31	11.4745	724	77.9667	8.96826
Pt1g007350.1	Pt1g007350.1	170.367	28.4	2	4	4	20	1.03123	20	4.71963	1.02788	20	6.06918	0.984884	20	4.3347	0.974837	20	5.4579	0.972198	20	4.19972	1.03457	20	5.98404	162	17.311	5.59229
Pt9g015160.1	Pt9g015160.1	170.203	9.12	1	2	2	9	0.967259	9	3.98079	0.963625	9	2.07894	1.0308	9	3.78274	1.03268	9	5.58761	0.980172	9	5.8814	1.04264	9	4.95072	274	28.5662	8.86572
Pt9g012770.1	Pt9g012770.1	170.028	12.7	1	7	7	17	0.88468	17	6.85686	0.892316	17	8.09506	1.10092	17	8.00076	1.09858	17	5.22489	1.13467	17	7.25469	0.864903	17	8.42412	433	46.4368	9.02686
PtUn004350.1	PtUn004350.1	169.854	6.43	1	4	4	16	0.998291	16	11.0583	0.991708	16	8.65689	1.01926	16	12.4523	1.00474	16	7.00002	1.00117	16	13.7726	0.947461	16	11.6472	653	70.6259	5.22412
Pt2g021640.1	Pt2g021640.1	169.609	7.89	1	1	1	8	0.992768	8	5.82468	1.00973	8	5.87533	0.989029	8	2.05559	1.06045	8	6.5734	0.999551	8	3.96601	0.981076	8	3.81188	190	20.5979	9.1001
Pt9g005010.1	Pt9g005010.1	168.997	10.14	3	3	3	14	1.1144	14	5.79935	1.08842	14	5.24294	0.870826	14	2.70955	0.886841	14	4.62778	0.905878	14	9.0597	1.10595	14	6.61036	355	40.518	5.31299
Pt4g010670.1	Pt4g010670.1	168.823	10.96	3	5	5	12	0.859437	12	2.55914	0.882145	12	5.81035	1.16424	12	3.77733	1.12411	12	4.83513	1.14968	12	9.04566	0.872577	12	14.4488	456	51.4416	6.53662
Pt4g017360.1	Pt4g017360.1	168.731	10.1	2	1	3	8	1.10367	2	3.79177	1.06795	2	5.31018	1.16063	2	9.3217	0.838472	2	15.628	0.633446	2	19.1447	1.20582	2	3.98624	287	30.595	8.71924
Pt5g016710.1	Pt5g016710.1	168.674	10.61	1	3	3	12	1.15097	12	4.94929	1.13373	12	8.65026	0.845801	12	9.45259	0.83002	12	9.14216	0.874295	12	5.03345	1.12754	12	8.73467	330	36.3845	4.61475
Pt9g014900.1	Pt9g014900.1	168.306	25.12	1	14	14	24	1.18574	24	8.99004	1.16211	24	6.33033	0.801071	24	13.4198	0.820907	24	12.1844	0.805076	24	12.7884	1.21084	24	9.3523	605	67.5649	9.34912
PtUn001090.2	PtUn001090.2	168.131	16.74	1	8	8	27	0.946526	27	8.52593	0.92508	27	9.54741	1.0701	27	6.34442	1.0607	27	10.2819	1.04039	27	10.5171	0.953656	27	12.5694	484	53.5737	7.48877
Pt9g017810.1	Pt9g017810.1	168.029	11.66	2	6	6	22	0.813393	22	10.4889	0.883909	22	12.9185	1.17227	22	12.5671	1.15073	22	9.56154	1.20696	22	12.9971	0.78438	22	17.1612	523	58.596	8.36768
Pt7g014780.1	Pt7g014780.1	168.023	25.08	1	6	6	13	0.859479	13	9.33374	0.915541	13	12.0979	1.06248	13	10.7769	1.08126	13	12.0572	1.18843	13	10.2777	0.89696	13	10.7939	319	34.5017	9.64209
Pt3g010860.1	Pt3g010860.1	167.921	13.62	2	5	5	17	0.959381	17	5.40831	0.98138	17	2.56078	1.04929	17	8.37635	1.03182	17	4.7221	1.02694	17	7.10828	0.984773	17	7.42121	323	35.3146	8.86572
Pt1g002170.3	Pt1g002170.3	167.854	2.01	3	1	1	10	1.01237	10	10.2971	0.965297	10	5.63117	1.04818	10	6.49511	1.01222	10	6.13327	0.91236	10	5.57506	1.03927	10	3.99884	399	43.6987	5.77002
Pt6g016790.1	Pt6g016790.1	167.573	21.64	2	2	8	41	0.930636	5	9.57033	1.03572	5	0.895575	1.00815	5	6.19037	0.978193	5	8.81296	1.18425	5	24.0687	0.874765	5	5.74773	379	41.8134	10.3745
Pt6g014460.1	Pt6g014460.1	167.453	14.41	2	9	9	27	0.916395	27	11.5715	0.911328	27	10.8533	1.11542	27	8.39096	1.12575	27	11.1728	1.11908	27	10.094	0.90382	27	12.8287	715	77.2438	6.66846
PtUn016360.1	PtUn016360.1	167.338	11.76	1	4	4	16	0.933668	16	12.369	0.900504	16	8.79391	1.06769	16	11.3603	1.04671	16	11.2263	1.19303	16	15.2675	0.924698	16	5.57134	323	34.5335	9.48096
Pt5g010870.1	Pt5g010870.1	166.789	3.51	1	13	13	30	0.996071	30	3.64168	1.00936	30	5.85553	0.991081	30	6.5963	0.956951	30	6.19151	1.00454	30	6.72278	1.01436	30	7.1398	3700	407.543	5.2749
Pt5g002240.3	Pt5g002240.3	166.058	20.45	3	6	6	19	0.996225	19	7.10954	0.995598	19	6.54139	1.02952	19	5.03486	1.02374	19	6.29479	0.956002	19	11.4822	1.0093	19	10.9008	308	33.1106	7.35693
Pt8g006800.1	Pt8g006800.1	165.463	7.21	1	6	6	16	0.964073	16	7.78978	0.969138	16	6.36137	1.01084	16	6.97078	1.0544	16	2.66784	1.02705	16	8.25945	0.992907	16	6.1983	1027	114.068	6.354
Pt6g018830.1	Pt6g018830.1	165.304	13.45	1	11	11	23	1.03574	23	12.6568	1.05741	23	9.90121	0.920487	23	12.5715	0.910114	23	13.1916	0.963245	23	17.4364	1.03582	23	14.5417	840	93.2519	6.15088
Pt8g008790.1	Pt8g008790.1	165.123	6.39	1	7	7	16	0.973091	16	5.97453	0.955447	16	6.35856	1.03408	16	4.94337	1.06127	16	2.99107	1.02742	16	5.26568	0.943497	16	7.16208	1190	130.17	5.52881
Pt1g010530.1	Pt1g010530.1	165.09	11	2	6	6	19	1.03903	19	3.29163	1.05847	19	2.68669	0.95194	19	3.76354	0.946944	19	6.11731	0.940593	19	5.62478	1.07344	19	9.35621	591	64.4545	5.22412
Pt3g014320.1	Pt3g014320.1	165.03	29.11	1	3	6	21	1.23021	13	10.3402	1.23667	13	5.88394	0.737519	13	15.5259	0.769481	13	5.73384	0.833103	13	9.18886	1.15194	13	7.10954	213	23.2657	7.6499
Pt1g001940.1	Pt1g001940.1	164.941	18.24	1	10	10	27	1.01691	27	5.40586	1.00153	27	5.21486	0.999863	27	8.42422	1.00615	27	4.33143	0.954142	27	9.2193	1.04135	27	8.50411	444	50.2361	9.40771
Pt6g010370.1	Pt6g010370.1	164.607	9.73	1	4	4	16	0.922646	16	14.6635	0.90264	16	10.3786	1.06653	16	10.1832	1.07409	16	6.68759	1.099	16	7.19515	0.964747	16	15.9566	514	56.4528	7.34229
Pt3g029400.1	Pt3g029400.1	164.455	22.82	4	1	6	19	0.927883	6	6.23702	0.982301	6	3.25123	1.01836	6	4.23787	1.03488	6	0.966869	1.09933	6	2.93745	0.967516	6	2.14001	206	23.5339	10.4185
Pt9g002700.1	Pt9g002700.1	164.291	11.21	2	5	5	12	0.971997	12	7.46444	0.960646	12	3.60509	1.02583	12	6.7119	1.02666	12	4.86848	1.03253	12	11.1427	0.979425	12	5.04078	535	59.7878	5.52881
Pt4g014000.1	Pt4g014000.1	164.232	8.23	1	1	4	13	0.887341	4	8.22214	0.939778	4	3.8548	1.11805	4	2.80673	1.1047	4	1.033	1.17972	4	2.20001	0.809425	4	4.04785	462	51.3601	6.04932
Pt3g009920.2	Pt3g009920.2	164.098	30.94	3	3	5	18	0.980807	10	6.45823	0.974472	10	2.33608	1.04889	10	3.22096	1.03673	10	5.64904	1.00119	10	9.76374	0.981929	10	5.64721	181	19.9486	8.07471
Pt1g002470.1	Pt1g002470.1	163.892	5.78	1	3	3	15	0.968276	15	4.00052	0.96628	15	4.4138	1.0586	15	4.06839	1.01038	15	4.59382	1.07792	15	6.04472	0.949293	15	7.39566	467	52.2971	6.15088
Pt2g028830.3	Pt2g028830.3	163.528	10.55	5	11	11	28	0.945423	27	8.39945	0.972215	27	4.98308	1.05509	27	7.62818	1.02629	27	11.3244	1.03736	27	5.50691	0.954633	27	6.06342	1118	126.978	8.1333
PtUn002110.1	PtUn002110.1	163.455	12.61	1	5	5	10	0.980759	10	8.54383	1.05324	10	5.92925	1.01145	10	9.41775	1.01426	10	8.66905	0.986758	10	22.3468	0.982154	10	20.8954	436	48.5976	6.03662
Pt2g016970.1	Pt2g016970.1	163.45	15.09	1	6	7	16	0.971543	13	5.22025	0.949865	13	4.91317	1.00336	13	6.08853	1.02573	13	7.04923	1.03619	13	7.99316	0.97662	13	10.0626	497	55.2934	5.66846
Pt2g002880.1	Pt2g002880.1	163.427	19.21	1	5	9	24	1.03637	11	9.16875	1.06219	11	10.5266	0.960731	11	10.0228	0.942596	11	7.57207	0.933645	11	19.4762	1.06388	11	12.8427	531	59.7384	6.22705
Pt1g014490.1	Pt1g014490.1	163.282	10.57	1	4	4	8	1.05213	8	5.18346	1.10219	8	4.63867	0.912721	8	4.93191	0.920606	8	6.16012	0.98321	8	4.94271	1.01814	8	3.28556	388	41.4208	5.94775
Pt4g017930.1	Pt4g017930.1	163.12	8.1	1	2	3	12	1.02318	10	3.95533	0.991109	10	4.33968	0.985487	10	4.40367	1.03024	10	3.8491	0.965329	10	7.29492	1.00325	10	4.7522	506	56.078	5.70654
Pt2g018670.1	Pt2g018670.1	162.718	25.64	2	1	4	13	0.906974	2	2.25096	0.954592	2	3.74691	1.07966	2	0.0783132	1.05014	2	0.628347	1.02742	2	6.47989	1.00337	2	5.83574	156	17.5437	5.17334
PtUn003960.1	PtUn003960.1	162.332	10.35	1	6	6	20	0.90407	20	5.34744	0.914633	20	6.215	1.06735	20	7.79116	1.07413	20	2.81916	1.12019	20	9.02686	0.942642	20	6.70738	628	68.0671	8.45557
Pt3g035270.1	Pt3g035270.1	162.323	16.29	1	8	8	18	0.950026	18	10.7443	0.925358	18	10.1711	1.06448	18	14.3378	1.04662	18	16.5731	1.07804	18	9.22599	0.934142	18	16.3672	700	79.2417	6.94678
Pt7g000350.1	Pt7g000350.1	162.281	24.16	1	9	9	19	0.942238	19	6.46382	0.927759	19	6.56161	1.09726	19	5.83975	1.05392	19	4.94401	1.08733	19	7.88909	0.91849	19	9.52052	418	44.9964	6.43018
Pt7g009750.1	Pt7g009750.1	161.944	6.81	1	4	4	12	1.01993	12	7.12729	1.02897	12	5.00347	0.969707	12	9.72676	0.970477	12	3.18936	0.971042	12	6.77032	1.05538	12	9.037	426	48.5127	8.60205
Pt7g011900.3	Pt7g011900.3	161.46	8.15	3	2	3	11	0.985883	10	10.36	0.989697	10	8.86108	0.997799	10	7.42623	0.981444	10	8.73936	0.971264	10	7.62326	1.0325	10	8.13495	356	39.2658	8.77783
Pt2g010320.1	Pt2g010320.1	161.321	22.78	3	1	7	16	0.971292	3	3.4337	1.01173	3	5.47205	1.03672	3	7.80938	0.901335	3	2.01166	1.05995	3	15.1057	1.0397	3	4.51049	259	29.3815	10.272
Pt4g001580.1	Pt4g001580.1	161.146	3.33	1	4	5	16	1.05449	8	2.92017	1.0559	8	2.57583	0.956483	8	4.89552	0.920206	8	8.43583	0.947507	8	4.50995	1.08417	8	0.953352	1381	154.241	6.53662
Pt3g033080.1	Pt3g033080.1	161.119	14.01	1	8	11	24	1.00132	20	8.03601	1.03138	20	9.4238	0.960438	20	11.7067	0.986425	20	10.3664	0.990816	20	3.99283	1.01494	20	8.84793	885	96.6719	6.50732
Pt7g012720.1	Pt7g012720.1	160.966	6.7	2	4	4	19	0.949773	19	6.77739	0.914185	19	9.21096	1.08414	19	8.10934	1.08102	19	4.83659	1.00996	19	5.20196	0.966652	19	5.54397	776	82.8159	6.15088
Pt6g004600.1	Pt6g004600.1	160.884	12.67	2	4	6	18	1.37393	14	17.8667	1.29077	14	23.0228	0.62688	14	43.9868	0.64364	14	42.626	0.657395	14	42.7565	1.28656	14	14.6557	442	47.7904	4.91943
Pt2g028980.1	Pt2g028980.1	160.846	6.63	1	3	3	13	1.26504	13	10.9729	1.26387	13	10.3496	0.72386	13	16.0727	0.700828	13	20.3771	0.746454	13	20.0763	1.24228	13	8.02322	407	44.4515	6.39209
Pt5g012150.1	Pt5g012150.1	160.498	6.56	2	4	4	22	1.12942	22	7.11407	1.13846	22	6.57956	0.88249	22	13.1413	0.847502	22	9.06078	0.89236	22	9.20163	1.12386	22	10.2896	503	57.2995	8.74854
Pt2g000620.1	Pt2g000620.1	160.453	17.83	3	4	7	30	0.702144	7	4.45783	0.736027	7	8.70511	1.26865	7	6.00396	1.27135	7	5.00838	1.41278	7	5.17178	0.656257	7	7.37406	359	40.7229	7.75244
Pt5g008400.2	Pt5g008400.2	160.309	17.91	5	8	8	20	1.04307	20	7.04332	1.01946	20	7.98151	0.962171	20	6.66834	0.985095	20	8.69726	0.973486	20	9.60444	1.01245	20	10.3553	497	55.1375	5.21143
Pt9g001500.1	Pt9g001500.1	160.115	7.28	1	4	4	14	1.39193	14	13.4996	1.35671	14	14.902	0.567439	14	34.7959	0.593182	14	33.4822	0.595038	14	40.0166	1.43416	14	11.1792	618	67.1471	7.94287
Pt3g008580.1	Pt3g008580.1	159.927	18	1	4	4	11	1.01566	11	11.5318	0.999002	11	7.31286	0.991528	11	12.1229	1.01141	11	10.0521	0.991658	11	13.5193	1.02509	11	10.5798	250	26.7957	7.73779
Pt3g036290.1	Pt3g036290.1	159.781	13.23	1	4	7	20	0.977766	11	3.24238	0.974507	11	6.7597	1.01404	11	4.95065	1.0723	11	7.05486	0.995827	11	6.39472	0.979575	11	6.01566	529	58.2689	5.26221
Pt4g013670.1	Pt4g013670.1	159.697	13.68	2	2	2	5	1.03809	5	5.53272	0.982568	5	6.60335	0.991011	5	10.0486	1.03597	5	2.82886	0.928802	5	5.15954	1.05525	5	2.17069	234	27.0099	5.03369
PtUn007320.5	PtUn007320.5	159.584	11.04	2	5	5	17	0.971733	17	7.34556	0.999593	17	6.42203	1.02261	17	5.3328	1.03257	17	8.79418	1.03734	17	13.0348	0.991346	17	8.52633	444	48.2265	7.07861
Pt3g017130.1	Pt3g017130.1	159.462	11.27	1	5	5	14	1.01245	14	3.49007	1.01279	14	4.73836	0.967828	14	6.98764	0.989566	14	3.65642	0.973401	14	6.36889	1.02539	14	6.26174	550	59.1236	7.32764
Pt7g020750.1	Pt7g020750.1	159.449	17.79	2	2	7	31	0.968398	4	3.99901	0.969502	4	6.75127	1.04357	4	3.23381	1.04414	4	1.7725	1.02584	4	1.54179	0.989898	4	2.16911	371	40.2337	7.88428
Pt5g023080.1	Pt5g023080.1	159.092	12.74	2	2	4	25	0.909489	6	6.75318	1.01029	6	8.56292	1.00577	6	9.77772	1.08978	6	5.93153	1.14215	6	5.02523	0.882003	6	15.5426	212	23.8945	7.40088
Pt9g020860.1	Pt9g020860.1	158.808	9.38	1	2	2	15	0.930893	15	3.5921	0.876199	15	4.18878	1.09938	15	5.27638	1.10619	15	4.43571	1.04033	15	3.67961	0.944673	15	5.00974	320	35.2539	5.8208
Pt3g041020.2	Pt3g041020.2	157.831	8.03	2	11	11	12	0.925458	12	12.5442	1.00489	12	3.59046	0.978276	12	12.3009	1.02384	12	8.33341	0.989049	12	16.9804	1.05952	12	14.8452	1693	183.126	8.104
Pt6g004940.2	Pt6g004940.2	157.684	28.18	2	8	8	24	1.01107	24	7.26776	1.00018	24	6.06434	0.994085	24	9.32034	0.994133	24	6.71472	0.995899	24	11.7242	1.00475	24	10.8451	291	31.1011	11.3706
Pt3g031790.6	Pt3g031790.6	157.552	6	4	4	4	9	1.06885	9	3.8907	1.04427	9	3.54277	0.970306	9	3.1382	0.925842	9	4.38751	0.935769	9	5.12406	1.07969	9	3.79128	733	81.2383	6.80029
Pt4g020760.1	Pt4g020760.1	157.143	23.51	1	4	7	11	1.01998	8	11.9944	1.07771	8	7.9295	0.951336	8	9.51551	0.919858	8	12.2388	0.958866	8	14.7404	1.12064	8	3.82168	319	34.2752	9.08545
Pt8g001660.1	Pt8g001660.1	156.937	9.64	1	1	3	20	0.957376	8	2.98069	0.953455	8	3.58215	1.04849	8	7.35302	1.07309	8	3.85602	1.00994	8	4.0421	0.97125	8	3.12825	249	27.1603	7.95752
Pt3g030120.1	Pt3g030120.1	156.844	4.3	1	6	6	20	1.01297	20	6.81397	1.01282	20	3.69248	0.991381	20	7.92071	0.993392	20	7.26528	0.986348	20	8.60712	1.02229	20	4.90364	1185	129.824	5.45264
Pt4g013830.1	Pt4g013830.1	156.821	10.66	2	8	8	15	0.973247	15	5.86982	1.01424	15	11.0094	0.985697	15	10.1671	1.03105	15	8.12266	1.03916	15	6.8358	0.966146	15	8.29826	929	105.086	8.52881
Pt4g016470.1	Pt4g016470.1	156.32	4.57	1	2	2	8	0.993255	8	9.80601	1.0234	8	6.72929	1.03534	8	11.9405	0.97131	8	6.1262	1.03513	8	7.24972	0.975154	8	8.38101	613	66.8359	7.23975
Pt3g017670.1	Pt3g017670.1	156.279	16.19	1	13	13	40	0.971548	40	5.22015	0.974258	40	7.21186	1.02434	40	5.61416	1.0387	40	5.3679	1.02228	40	9.37636	0.9848	40	9.47581	741	80.717	6.94678
Pt5g023190.1	Pt5g023190.1	156.187	13.68	2	1	3	21	1.03586	2	6.46476	1.01455	2	6.85387	0.970278	2	5.8343	0.989977	2	4.91281	0.989165	2	13.5363	1.00155	2	9.48968	190	21.293	4.85596
PtUn001300.1	PtUn001300.1	155.789	12.05	2	1	1	7	1.35358	7	25.8144	1.25203	7	19.7971	0.660521	6	69.7455	0.798756	7	37.8376	0.641432	7	70.0891	1.43107	7	27.9967	83	9.1992	6.93213
Pt6g011490.1	Pt6g011490.1	155.641	10.27	1	4	5	14	0.816577	10	11.1232	0.859424	10	10.1032	1.22904	10	13.5772	1.16283	10	9.29319	1.165	10	7.76531	0.839107	10	13.8607	623	69.0904	5.60498
Pt9g010760.1	Pt9g010760.1	155.523	16.85	7	3	5	11	0.775824	9	8.14969	0.813465	9	15.1871	1.18532	9	14.2194	1.13058	9	7.4904	1.42874	9	18.2673	0.737333	9	20.2456	356	39.4561	5.8208
Pt3g025700.3	Pt3g025700.3	155.231	25.34	3	1	9	30	1.06699	3	8.58031	1.02652	3	12.3707	0.964123	3	4.27019	0.97747	3	7.40317	0.918636	3	11.6082	1.09011	3	10.479	363	40.2239	8.19189
Pt9g012310.1	Pt9g012310.1	155.229	7.11	1	5	5	16	1.01242	16	6.19053	1.01622	16	2.71824	1.00928	16	4.57167	0.988235	16	3.78783	0.993786	16	5.70167	0.987021	16	7.2969	774	85.328	5.96045
Pt7g020510.1	Pt7g020510.1	155.01	8.31	1	9	9	16	0.978647	16	5.50416	0.948622	16	8.345	1.04056	16	6.19427	1.06373	16	3.03014	1.01876	16	9.4647	0.97124	16	7.08887	1216	131.31	5.43994
Pt5g014740.3	Pt5g014740.3	154.898	5.2	6	5	5	11	1.06505	11	7.39417	1.06273	11	4.53339	0.933722	11	7.62875	0.928929	11	5.34287	0.912796	11	12.9011	1.10726	11	9.51319	903	103.083	6.65381
Pt5g010750.3	Pt5g010750.3	154.89	10.85	1	3	3	8	0.972569	8	5.75659	0.960595	8	2.90424	1.05293	8	7.03674	1.0485	8	3.26411	1.01786	8	6.09062	0.957721	8	14.0881	212	23.3114	8.89502
Pt1g005200.2	Pt1g005200.2	154.885	5.33	2	1	1	8	1.20619	8	3.70237	1.18378	8	6.34523	0.758995	8	9.82811	0.81414	8	4.89728	0.819671	8	1.60577	1.22909	8	2.36446	319	35.0793	7.48877
Pt9g003990.1	Pt9g003990.1	154.819	15.61	3	3	4	15	0.822985	9	5.7489	0.826439	9	11.3641	1.20054	9	2.50363	1.1648	9	10.2268	1.17073	9	1.78106	0.827309	9	5.99961	237	25.5321	5.79541
Pt9g002240.1	Pt9g002240.1	154.253	14.75	1	9	9	24	1.08582	24	8.27115	1.11078	24	9.88532	0.914767	24	7.36483	0.915281	24	9.51075	0.958092	24	10.5296	1.05067	24	6.32478	827	92.1543	8.17725
Pt5g016870.1	Pt5g016870.1	154.076	10.76	2	1	3	18	1.12972	3	2.10303	1.12672	3	3.43559	0.930855	3	12.3243	0.902394	3	10.9839	0.880215	3	3.9512	1.06605	3	8.93483	344	37.8166	5.98584
Pt1g007230.1	Pt1g007230.1	154.025	12.78	2	1	5	17	0.936968	6	4.86082	0.934539	6	2.38668	1.06748	6	1.77384	1.09893	6	1.50937	1.05853	6	1.72618	0.922716	6	0.783124	407	44.573	8.1333
Pt2g024830.1	Pt2g024830.1	153.925	10.73	1	3	5	25	1.03642	10	15.906	1.02345	10	14.4967	0.918171	10	14.8326	0.931483	10	14.2021	0.91304	10	26.566	1.13015	10	19.9269	354	36.9143	8.03076
Pt3g008460.6	Pt3g008460.6	153.728	6.52	3	14	14	32	0.987223	32	10.3678	0.991583	32	12.7064	1.01906	32	12.5661	1.02059	32	11.5365	0.984157	32	10.733	1.01328	32	12.2321	2131	228.412	5.31299
Pt3g025350.1	Pt3g025350.1	153.65	9.38	1	1	3	10	1.08221	1		1.10158	1		0.911343	1		0.892576	1		0.946298	1		1.06482	1		384	43.7001	6.80029
Pt9g020780.1	Pt9g020780.1	152.516	9.12	3	2	3	13	0.98627	12	6.2757	0.971696	12	12.0205	1.01957	12	4.81184	1.02451	12	7.33658	1.04245	12	7.86577	0.970385	12	4.12477	351	37.3849	5.2876
Pt1g011820.1	Pt1g011820.1	151.976	9.92	1	10	10	17	1.00623	17	10.0904	1.00388	17	7.55327	1.05193	17	5.2527	1.02812	17	6.12589	1.00966	17	5.74406	0.988226	17	4.33734	1260	141.165	6.39209
Pt3g019060.1	Pt3g019060.1	151.933	16.48	10	3	4	12	1.00228	10	8.37523	0.975429	10	5.05106	1.00603	10	2.36333	1.00447	10	4.63699	0.985009	10	6.58746	1.04952	10	3.4973	352	39.0176	5.75732
Pt5g011890.4	Pt5g011890.4	151.714	11.19	4	1	1	7	0.99651	7	4.78608	1.00016	7	8.19344	1.01037	7	7.32693	1.02718	7	6.00871	1.01536	7	7.53764	0.996679	7	10.6876	134	14.4686	6.90283
Pt6g013830.2	Pt6g013830.2	151.574	14.29	1	1	2	11	1.59316	6	68.5243	1.16536	6	13.9206	0.626786	6	58.8488	0.716024	6	40.8189	0.631444	6	46.6248	0.87235	6	42.7759	112	12.8508	10.4771
Pt3g025360.1	Pt3g025360.1	151.472	9.79	1	1	3	10	0.941629	1		0.928344	1		1.05497	1		1.07233	1		1.059	1		0.967112	1		378	43.0238	7.18115
Pt2g004980.1	Pt2g004980.1	150.923	6.82	1	6	6	20	1.01556	20	9.16704	1.07458	20	6.45103	0.930561	20	10.5022	0.971038	20	10.0955	0.978859	20	12.5258	1.00999	20	10.1938	777	85.5196	6.7124
Pt1g013470.1	Pt1g013470.1	150.861	8.67	8	5	5	19	1.03224	19	6.57084	1.03131	19	8.60656	0.924402	19	10.5188	0.927583	19	6.49764	1.00499	19	15.226	1.06007	19	7.44478	600	65.6547	5.37646
Pt1g022670.1	Pt1g022670.1	150.676	8.52	1	12	12	20	0.967956	20	6.85471	0.969744	20	8.2252	1.02229	20	8.70847	1.03263	20	9.09684	1.05148	20	7.21805	0.968188	20	10.5316	1186	127.851	5.45264
Pt2g002420.2	Pt2g002420.2	150.353	3.84	2	2	2	21	0.993133	21	9.07154	1.03322	21	9.58221	0.954478	21	11.4068	0.949863	21	10.1309	1.07686	21	11.5351	0.973855	21	6.14067	469	51.66	6.32861
Pt6g002200.1	Pt6g002200.1	149.855	13.48	3	8	9	26	0.984995	25	4.68427	0.970485	25	4.01584	1.02601	25	3.55167	1.04918	25	3.64491	1.00784	25	5.74237	0.972766	25	6.28436	460	52.8115	7.76709
Pt8g002030.1	Pt8g002030.1	149.845	19.59	1	6	6	18	0.966069	18	15.5603	0.988542	18	6.63627	1.02537	18	9.53082	1.01299	18	6.94592	1.03933	18	13.3996	1.00596	18	8.10062	291	32.6799	6.58057
Pt5g007360.1	Pt5g007360.1	149.66	2.47	1	2	2	8	1.12542	8	13.2816	1.18845	8	14.3092	0.78583	8	22.3747	0.850385	8	19.2482	0.869457	8	11.0614	1.12484	8	7.27246	689	77.5443	7.69385
Pt5g011280.1	Pt5g011280.1	149.398	13.46	2	6	6	10	1.0045	10	2.32159	0.955165	10	3.56667	1.03507	10	3.89635	1.01546	10	6.33736	0.990348	10	9.15557	0.983432	10	6.50852	557	61.2159	6.48096
Pt3g005480.2	Pt3g005480.2	149.063	11.97	1	9	10	17	1.03543	14	5.10207	1.03972	14	7.11812	0.983606	14	7.04361	0.973254	14	5.67572	0.979092	14	2.11154	1.01637	14	5.55992	927	101.989	5.99854
Pt3g033820.1	Pt3g033820.1	148.937	8.21	1	7	7	21	0.997114	21	3.6895	0.971793	21	7.86951	0.982645	21	5.4628	0.977389	21	6.44066	1.0449	21	8.36098	1.01141	21	6.65416	975	109.542	5.69385
Pt3g000400.1	Pt3g000400.1	148.859	6.53	1	3	3	13	0.895229	13	5.87159	0.921322	13	7.10401	1.06978	13	5.68169	1.05948	13	4.19899	1.1211	13	9.27431	0.953867	13	14.8343	505	54.8472	5.42725
Pt4g016140.1	Pt4g016140.1	148.83	14.78	1	7	7	18	1.06371	18	4.64878	1.0516	18	4.58057	0.949586	18	2.48095	0.959547	18	2.8895	0.912937	18	10.8302	1.0787	18	8.67222	460	52.0052	5.77002
Pt3g038810.1	Pt3g038810.1	148.38	7.04	1	6	6	15	0.914915	15	15.3833	0.912303	15	9.26162	1.12705	15	9.00982	1.14684	15	6.80888	1.07585	15	11.6981	0.862857	15	13.1203	1207	130.156	5.09717
Pt3g015380.1	Pt3g015380.1	148.28	23.79	2	5	5	20	0.979908	20	5.17394	0.946086	20	6.28719	1.07381	20	7.15879	1.05228	20	5.98855	0.979825	20	7.72379	0.987743	20	2.78577	311	34.7864	5.84619
Pt7g008910.2	Pt7g008910.2	148.232	23.78	2	4	4	14	1.07773	14	11.0507	1.00151	14	12.5978	0.95196	14	10.6129	0.967905	14	12.159	0.925095	14	9.66613	1.01237	14	5.8943	164	17.9858	5.93506
Pt4g005210.1	Pt4g005210.1	147.926	17.65	1	5	5	16	1.0096	16	7.08301	0.983392	16	3.61085	1.01138	16	5.9549	1.0123	16	3.68494	1.01416	16	7.15443	0.968038	16	9.974	272	29.2284	6.30322
Pt2g007560.1	Pt2g007560.1	147.675	18.81	1	2	5	12	0.995317	9	3.49235	0.99026	9	9.79296	0.998168	9	2.20596	1.00218	9	7.22636	1.00499	9	11.016	1.0113	9	3.19553	319	34.2443	8.95361
Pt5g016900.1	Pt5g016900.1	147.545	27.67	4	3	8	24	0.975834	6	2.90319	1.02555	6	9.88339	1.03023	6	3.0015	0.99801	6	3.94086	0.978139	6	4.42089	1.0631	6	1.13602	347	38.4788	5.99854
Pt4g013490.1	Pt4g013490.1	147.541	7.89	1	2	2	8	0.956503	8	4.18536	0.989835	8	5.03262	1.04358	8	3.11897	1.00438	8	3.57661	1.06924	8	6.3482	0.957945	8	3.2898	304	33.7944	7.84033
Pt3g026320.1	Pt3g026320.1	147.51	21.29	1	3	3	10	1.01805	10	7.00323	0.974	10	2.32236	1.01968	10	11.0271	1.00773	10	8.29026	1.01262	10	5.85003	1.01294	10	9.73789	155	18.3721	8.5874
Pt6g010110.1	Pt6g010110.1	147.187	8.8	1	2	2	9	1.0434	9	9.17373	0.963883	9	8.0741	0.973354	9	16.5453	0.916581	9	27.7698	1.01716	9	10.2417	1.01443	9	6.29758	250	27.3428	7.2251
Pt1g002710.1	Pt1g002710.1	146.511	12.39	3	9	9	26	1.01615	26	13.0125	1.00977	26	10.5246	0.9912	26	11.998	1.01192	26	11.84	0.980392	26	12.6075	1.02431	26	9.9771	654	70.7447	8.67529
Pt1g010430.2	Pt1g010430.2	146.392	5.17	4	8	8	25	1.04612	25	4.31003	1.03271	25	4.0418	0.963378	25	4.90881	1.00673	25	4.12638	0.928298	25	7.2847	1.06641	25	4.85934	1374	147.391	6.52197
Pt8g006830.1	Pt8g006830.1	145.937	9.23	1	4	4	17	0.98009	17	10.8942	0.976236	17	7.35838	1.01252	17	9.87845	1.02681	17	7.93899	0.99456	17	9.46102	1.02214	17	8.91183	390	43.6352	6.11279
Pt4g011230.1	Pt4g011230.1	145.854	24.24	2	4	4	16	0.949591	16	6.78911	0.963105	16	8.40463	1.02938	16	5.41143	1.03287	16	5.43772	1.06987	16	3.20948	0.956281	16	5.80326	165	18.7179	8.14795
Pt9g004690.2	Pt9g004690.2	145.832	9.42	2	5	5	17	0.95292	17	2.39672	0.976046	17	8.90727	1.06089	17	5.42158	1.01378	17	8.38704	1.06682	17	3.85391	0.960703	17	4.90286	552	60.5605	4.66553
Pt5g024450.1	Pt5g024450.1	145.607	9.85	2	9	9	24	1.03086	24	6.18067	1.03285	24	3.07426	0.985042	24	6.02419	0.955057	24	3.76396	0.984838	24	4.42758	1.00978	24	6.76909	924	106.014	6.17627
Pt2g003080.2	Pt2g003080.2	145.576	7.36	3	9	9	19	1.03811	19	5.36395	1.04526	19	6.97135	0.953542	19	10.3328	0.920433	19	12.3214	0.963664	19	8.6393	1.06443	19	7.81773	1291	142.245	6.66846
Pt3g010150.1	Pt3g010150.1	145.538	13.25	1	5	5	19	0.966904	19	10.1734	0.992254	19	7.5934	0.995789	19	8.42119	1.01898	19	8.95359	1.03309	19	6.93388	0.985459	19	5.40975	385	44.2408	5.65576
Pt8g007460.1	Pt8g007460.1	145.531	16.22	2	5	5	14	0.900092	14	10.9295	0.973762	14	9.24211	1.07006	14	5.36086	1.11245	14	6.99617	1.09943	14	13.1794	0.893522	14	15.6621	296	33.4414	6.99072
Pt3g033480.1	Pt3g033480.1	145.512	4.74	1	3	4	10	0.990318	3	5.75469	1.01966	3	1.34768	1.04597	3	2.68658	0.98223	3	5.00401	1.01207	3	8.83487	1.01715	3	6.45139	738	86.0189	7.26904
Pt2g008940.1	Pt2g008940.1	145.507	1.8	2	1	1	3	0.9172	3	9.60134	0.904724	3	1.64229	1.07702	3	2.26238	1.06547	3	0.784095	1.19841	3	0.0157634	0.919308	3	4.18187	557	61.2095	6.23975
Pt4g022470.5	Pt4g022470.5	145.247	5.59	2	7	7	12	0.973327	12	7.05002	1.02741	12	9.75788	0.992306	12	10.9243	0.968884	12	6.66827	0.994932	12	7.7728	1.01946	12	10.8279	1414	154.22	5.40186
Pt4g002140.2	Pt4g002140.2	145.207	6.62	1	7	7	14	1.04196	14	6.92292	0.999254	14	6.62351	0.996375	14	4.96536	1.01898	14	6.15536	0.974177	14	5.97883	1.0078	14	7.03968	1315	143.606	6.56592
Pt5g009310.1	Pt5g009310.1	144.997	6.22	1	14	14	26	0.993613	26	11.0348	0.965972	26	11.6318	1.02734	26	10.8413	0.996484	26	15.4145	1.02228	26	13.5549	0.98708	26	11.082	2267	252.64	6.40479
Pt2g026610.1	Pt2g026610.1	144.944	4.6	4	2	2	9	1.21286	9	14.0217	1.22033	9	11.9154	0.781712	9	24.2549	0.831378	9	17.7299	0.758112	9	10.3894	1.19893	9	5.33781	522	57.8239	8.38232
Pt5g016170.8	Pt5g016170.8	144.837	17.24	4	3	3	10	1.15183	10	12.3991	1.15585	10	7.24141	0.864201	10	15.5632	0.87262	10	13.1784	0.83813	10	20.4131	1.08803	10	13.4956	145	15.4602	9.53955
Pt7g005840.1	Pt7g005840.1	144.48	35.68	1	11	12	32	1.01604	31	7.52295	1.01716	31	8.25483	0.978638	31	5.42999	0.99172	31	6.44411	0.987002	31	10.6286	1.00466	31	10.0156	426	47.6114	6.29053
Pt6g009220.1	Pt6g009220.1	144.469	5.35	1	2	2	5	1.0481	5	5.68874	1.04927	5	9.81649	0.92487	5	12.2726	0.913474	5	11.633	0.981902	5	2.10713	1.08909	5	2.31693	636	70.6128	7.57666
Pt3g003190.1	Pt3g003190.1	144.447	10.98	1	10	12	28	1.00934	25	4.49505	1.00373	25	3.56735	1.01001	25	5.98503	0.987339	25	3.57246	0.98996	25	7.10604	1.01558	25	4.751	929	104.237	8.26514
PtUn017020.2	PtUn017020.2	144.212	12.75	1	3	3	12	1.03112	12	6.10606	1.0049	12	7.69463	1.00594	12	8.45718	0.977051	12	9.16579	0.963127	12	7.56119	1.01163	12	5.34116	306	34.4216	5.49072
Pt2g021500.2	Pt2g021500.2	143.662	5.74	15	7	10	25	0.956961	10	3.78164	0.945862	10	4.51771	1.02406	10	7.0879	1.0358	10	4.13621	1.04833	10	6.01178	0.984502	10	8.21662	1236	136.285	5.57959
Pt3g009030.1	Pt3g009030.1	143.406	43.41	2	13	13	41	0.965841	41	5.86925	0.939541	41	4.68452	1.069	41	6.54259	1.06664	41	6.73374	1.02104	41	4.27328	0.988733	41	7.51153	364	38.9933	6.20166
Pt9g004210.1	Pt9g004210.1	143.327	14.2	3	7	7	24	0.958129	24	5.17341	0.962192	24	5.14287	1.05617	24	6.17558	1.04157	24	13.2575	1.00181	24	10.1481	0.994431	24	13.513	486	52.3174	6.32861
PtUn012570.1	PtUn012570.1	143.089	12.03	9	4	4	13	0.968415	13	16.086	1.00637	13	11.1327	1.02194	13	14.489	1.01424	13	16.4748	1.02295	13	10.2181	0.977398	13	15.2263	399	43.7505	8.41162
Pt5g014360.1	Pt5g014360.1	143.082	13.77	1	2	3	10	1.05195	9	6.20905	1.05806	9	4.39561	0.96338	9	4.85742	0.941732	9	8.58046	0.940683	9	4.02847	1.03354	9	4.96559	167	19.0557	8.646
Pt7g011570.1	Pt7g011570.1	143.037	24.47	2	5	5	12	0.974552	12	6.68248	0.999733	12	3.81008	1.01503	12	6.76169	0.973748	12	5.32198	0.979769	12	5.66721	1.02183	12	8.91435	237	25.999	4.70361
Pt3g004800.1	Pt3g004800.1	143.029	10.9	1	4	4	18	1.04219	18	6.48872	1.04084	18	4.5398	0.977264	18	4.96367	0.965257	18	5.01545	0.922806	18	8.30615	1.04411	18	4.43415	376	41.143	5.08447
Pt1g001470.2	Pt1g001470.2	142.754	23.89	3	4	4	9	1.06016	9	7.6024	1.09281	9	6.90562	0.955463	9	6.15199	0.915729	9	7.96951	0.887059	9	24.8664	1.08166	9	14.6166	180	20.5093	11.2827
Pt4g020270.1	Pt4g020270.1	142.6	8.06	1	3	3	6	0.961749	6	4.28691	1.05065	6	4.83518	0.990398	6	10.9703	0.987626	6	8.11811	1.08031	6	1.6233	0.93219	6	10.1253	310	36.1277	9.67139
Pt9g007830.1	Pt9g007830.1	142.6	15.42	1	5	5	18	0.956039	18	4.8675	0.944072	18	1.68395	1.06128	18	2.84751	1.0524	18	3.48141	1.07266	18	3.22862	0.922339	18	4.34411	227	26.2716	5.97314
Pt3g018200.1	Pt3g018200.1	142.391	18.71	2	3	3	18	1.0595	18	6.71646	1.0167	18	11.4858	0.955127	18	11.6248	0.976877	18	10.1386	0.894266	18	12.989	1.04218	18	6.10037	310	34.0492	7.00537
Pt4g000030.3	Pt4g000030.3	142.318	6.84	1	4	4	8	0.895406	8	10.3817	0.990577	8	25.8477	1.01273	8	7.48992	1.03187	8	15.0826	1.03872	8	8.82746	0.91897	8	9.32046	512	54.9728	6.80029
Pt6g007950.1	Pt6g007950.1	142.174	7.92	1	5	5	14	1.2221	14	15.3012	1.41367	14	17.7628	0.680997	14	26.2238	0.65487	14	25.3106	0.70431	14	33.3203	1.25176	14	8.55177	505	56.8064	7.23975
Pt2g028740.1	Pt2g028740.1	142.012	3.33	1	1	1	14	0.968653	14	4.48145	0.903517	14	8.1479	1.09221	14	9.50077	1.10571	14	5.53428	1.02051	14	4.68796	0.945776	14	3.03001	511	55.7193	6.04932
PtUn000190.1	PtUn000190.1	141.908	12.79	1	6	6	10	0.978387	10	5.13037	0.979786	10	6.03639	1.01955	10	5.33146	1.02269	10	8.25897	1.00825	10	14.4971	0.999149	10	10.9982	563	61.4889	5.96045
Pt3g010260.1	Pt3g010260.1	141.901	49.38	1	4	7	18	0.970771	11	6.68095	0.993025	11	1.82689	0.996391	11	4.42971	1.01375	11	9.20208	1.08607	11	5.87332	0.894793	11	6.35592	160	17.5217	5.98584
Pt4g005590.2	Pt4g005590.2	141.654	10.49	2	4	5	8	0.957908	6	7.77185	1.0207	6	2.94526	1.02163	6	4.37865	0.994048	6	1.54657	0.984109	6	5.34353	1.01156	6	2.7104	610	67.1751	8.83643
Pt3g002460.1	Pt3g002460.1	141.017	16.41	2	6	6	32	1.03745	32	10.2266	1.02762	32	4.10953	0.9645	32	8.35999	0.9896	32	6.68802	0.93996	32	18.8693	1.04725	32	12.911	256	28.6993	8.74854
Pt1g001550.1	Pt1g001550.1	140.559	7.9	2	6	6	18	0.970311	18	5.64808	0.980942	18	10.366	1.04235	18	7.29234	1.04899	18	7.04006	1.00624	18	6.45867	0.981974	18	10.4046	949	106.095	5.98584
Pt4g018200.1	Pt4g018200.1	140.376	8.13	4	4	5	17	1.06568	16	13.989	1.22146	16	17.5596	0.874901	16	19.2779	0.836588	16	20.3146	0.89175	16	20.2578	1.0696	16	14.8247	566	62.1891	6.48096
Pt3g001700.2	Pt3g001700.2	140.265	10.46	1	7	7	34	0.953419	34	4.21888	0.967242	34	6.95805	1.06288	34	6.02611	1.0283	34	7.86291	1.06073	34	4.13102	0.941894	34	5.26802	526	59.366	7.59131
Pt6g005940.1	Pt6g005940.1	140.123	15.2	1	2	2	4	0.962883	4	4.85025	1.02086	4	6.12613	0.948957	4	8.56118	1.00608	4	3.18485	1.01555	4	2.75844	1.04655	4	5.92497	204	22.2359	4.51318
Pt1g011470.3	Pt1g011470.3	139.84	14.86	1	8	8	27	1.01209	27	7.20107	0.999647	27	5.41207	0.997688	27	6.16455	0.989122	27	6.48675	0.986457	27	7.65435	1.04868	27	5.13373	525	59.8512	8.45557
Pt5g005920.1	Pt5g005920.1	139.635	34.76	1	5	5	15	1.07487	15	8.91462	1.04728	15	7.78484	0.91156	15	15.6149	0.921706	15	9.9763	0.923228	15	12.2021	1.0734	15	7.62523	187	20.5296	6.39209
Pt9g006900.1	Pt9g006900.1	139.575	15.49	1	1	1	7	1.31919	7	20.4883	1.39521	7	14.6675	0.677452	7	23.978	0.712746	7	17.1985	0.752133	7	20.7346	1.18995	7	10.5057	71	7.46472	7.29834
Pt9g013330.1	Pt9g013330.1	139.233	20.71	1	5	5	14	1.0046	14	5.64149	0.940477	14	6.89144	1.00841	14	6.511	1.03849	14	2.98669	0.986923	14	10.8749	0.995809	14	6.99973	169	19.0767	6.1001
Pt2g022540.1	Pt2g022540.1	139.044	11.8	14	4	6	16	0.937102	11	7.06921	0.937716	11	13.9159	1.06907	11	9.14419	1.07303	11	18.3069	1.04043	11	8.63324	0.981827	11	13.1798	500	54.4566	8.67529
Pt6g008100.1	Pt6g008100.1	139.013	26.71	1	3	3	14	1.03754	14	6.92694	0.980667	14	5.29861	1.02288	14	6.57625	1.00586	14	3.71269	0.925997	14	12.8895	1.02428	14	4.26397	146	16.5922	6.68311
Pt4g016250.1	Pt4g016250.1	138.786	8.24	1	13	13	39	0.972203	39	6.78448	0.987177	39	5.69702	1.00901	39	6.36793	1.00271	39	5.94768	1.02977	39	9.98398	0.997191	39	8.12638	1213	134.385	5.45264
Pt3g004690.1	Pt3g004690.1	138.698	12.77	2	6	6	16	0.753515	16	27.5399	0.786243	16	31.8988	1.2375	16	19.1201	1.17781	16	16.1625	1.26558	16	14.0444	0.788461	16	24.8275	509	57.7415	9.18799
Pt3g036480.1	Pt3g036480.1	138.674	22.97	6	4	4	21	1.07375	21	10.1033	1.05226	21	5.9869	0.920234	21	8.57926	0.926685	21	10.76	0.848153	21	14.2073	1.09751	21	13.4227	209	24.3595	11.5024
Pt9g011100.1	Pt9g011100.1	138.202	7.98	1	9	9	34	1.02785	34	7.11778	1.02437	34	8.43869	0.997887	34	7.94373	0.979543	34	9.4065	0.945013	34	13.4033	1.03444	34	7.99746	1003	109.279	5.30029
PtUn024270.1	PtUn024270.1	137.933	13.41	2	3	3	4	0.900283	4	7.50803	0.983757	4	2.92798	1.12042	4	7.34013	1.02058	4	3.1315	1.04877	4	8.53377	0.949061	4	5.49553	358	40.7575	8.51416
Pt3g013310.1	Pt3g013310.1	137.78	18.81	1	6	6	23	0.77251	23	11.8967	0.722814	23	17.8465	1.26725	23	12.9552	1.27014	23	14.0977	1.22392	23	14.3516	0.757421	23	12.4214	335	38.3213	5.45264
Pt6g016330.1	Pt6g016330.1	137.744	9.96	4	5	8	13	0.957797	8	8.41463	0.95067	8	10.808	1.01442	8	13.2853	1.03623	8	12.6513	1.03702	8	11.3368	0.973177	8	10.4251	1064	117.066	6.1001
PtUn015900.2	PtUn015900.2	137.304	8.37	1	9	9	19	1.01666	19	7.42012	1.02435	19	3.8208	0.985729	19	5.39301	1	19	6.10393	0.989605	19	9.39949	1.02374	19	4.07691	1218	134.551	5.8208
Pt4g021300.1	Pt4g021300.1	137.245	5.79	2	4	4	11	1.09722	11	3.2697	1.04589	11	9.96108	0.921303	11	4.93269	0.932667	11	7.60327	0.910597	11	7.24	1.06551	11	2.26962	691	77.3687	5.16064
Pt8g009300.1	Pt8g009300.1	137.232	13.5	1	4	4	12	1.1807	12	6.07076	1.17914	12	12.4252	0.736091	12	25.0467	0.787788	12	28.888	0.863218	12	11.5064	1.1885	12	18.23	311	34.1429	6.78564
Pt4g014780.1	Pt4g014780.1	137.207	12.03	2	5	5	11	1.05114	11	9.51773	1.00099	11	3.32635	0.967916	11	6.72755	0.988071	11	3.37544	0.953386	11	15.7355	1.05982	11	13.1625	474	50.3304	6.20166
Pt9g015100.1	Pt9g015100.1	136.877	15.42	1	8	8	19	1.02149	19	7.35754	0.987244	19	5.0408	0.985838	19	4.73564	1.01328	19	8.24445	0.999272	19	5.53214	1.02146	19	7.50021	603	68.5728	8.52881
Pt7g010290.1	Pt7g010290.1	136.549	31.58	2	4	4	11	0.883659	9	7.56201	0.914553	9	3.94517	1.09344	9	8.32638	1.00898	9	7.66931	1.18395	9	8.96353	0.828428	9	12.8274	95	10.7087	11.9565
Pt9g004120.1	Pt9g004120.1	136.53	4.68	2	1	1	4	1.03828	4	4.10285	0.954357	4	2.68504	0.980965	4	0.826792	1.0332	4	2.00522	0.950186	4	6.17298	1.02499	4	4.95879	342	37.7332	5.38916
Pt2g023140.1	Pt2g023140.1	136.401	11.29	3	8	8	22	0.943629	22	6.99875	0.914037	22	5.2778	1.09582	22	6.51575	1.10766	22	7.01829	1.03813	22	5.80885	0.941173	22	6.87891	726	81.6365	9.12939
Pt4g021010.1	Pt4g021010.1	136.219	9.41	1	3	3	17	1.28066	17	3.60874	1.26208	17	3.15533	0.692835	17	6.36276	0.704476	17	6.77603	0.727141	17	8.90077	1.28276	17	5.8763	287	30.4356	6.56592
Pt3g021650.1	Pt3g021650.1	135.842	7.94	1	5	5	12	1.05872	12	8.05076	1.05518	12	6.34283	0.930047	12	11.8072	0.909269	12	6.12387	0.941269	12	14.803	1.12372	12	9.64068	529	57.4813	7.12256
PtUn020340.2	PtUn020340.2	135.747	3.74	2	1	1	6	1.62706	6	9.33727	1.64814	6	9.66757	0.389994	5	9.81825	0.3359	6	35.1365	0.374451	6	45.5914	1.62797	6	10.0747	214	23.6596	9.70068
Pt6g005060.1	Pt6g005060.1	135.507	20.19	1	10	10	41	0.778773	41	10.788	0.77007	41	12.6684	1.25396	41	6.63714	1.23102	41	8.94517	1.20908	41	8.20241	0.777536	41	10.5087	426	47.8383	5.88428
Pt8g010190.1	Pt8g010190.1	135.028	11.83	1	1	1	4	0.924666	4	7.03864	0.980124	4	0.26814	1.05921	4	0.992222	1.03206	4	5.20054	1.06846	4	2.77217	0.951892	4	3.16733	93	10.7972	7.21045
PtUn027480.2	PtUn027480.2	135.017	6.56	5	1	7	12	0.958888	3	0.369111	1.10212	3	9.90754	1.05438	3	1.20643	1.07252	3	12.9237	0.926798	3	0.366035	0.906038	3	0.192521	854	98.0623	5.68115
Pt1g009070.1	Pt1g009070.1	134.933	17.14	1	5	7	22	1.00778	12	6.64635	0.978364	12	1.96734	1.00732	12	4.8227	1.03486	12	6.63875	0.959507	12	8.34632	1.02682	12	7.21915	496	54.6602	6.49365
Pt4g009560.1	Pt4g009560.1	134.761	19.02	1	6	6	12	1.04913	12	4.7682	1.03389	12	4.87698	0.940866	12	7.66502	0.956298	12	4.57227	0.932831	12	3.68358	1.05411	12	9.10665	305	32.1688	10.272
Pt5g004110.1	Pt5g004110.1	134.68	7.05	1	3	3	15	1.08476	15	7.51	1.02597	15	6.27774	0.9239	15	13.2178	0.915377	15	6.00302	0.923353	15	7.11617	1.08433	15	5.72417	312	34.8096	6.7124
Pt7g006580.2	Pt7g006580.2	134.337	10.81	1	4	4	10	1.02332	10	9.78012	1.0239	10	5.70541	0.955441	10	14.0288	0.961238	10	9.43335	1.0023	10	17.6717	0.982025	10	16.1533	407	43.4417	6.0874
Pt9g000600.1	Pt9g000600.1	134.249	2.32	2	9	9	16	1.04233	16	6.10463	1.05367	16	7.38224	0.958244	16	8.65344	0.961202	16	6.32452	0.961643	16	2.56831	1.04269	16	8.09364	4139	461.848	6.25244
PtUn029130.1	PtUn029130.1	134.247	7.4	3	4	6	15	0.992591	7	3.3412	1.08063	7	3.58181	0.999863	7	8.77241	1.00467	7	6.64413	1.03383	7	5.31588	0.973547	7	3.72188	757	85.3575	6.12549
Pt2g008170.1	Pt2g008170.1	134.212	9.34	1	4	4	40	1.53226	40	23.2618	1.46673	40	18.107	0.492639	31	52.223	0.525096	33	46.1584	0.523155	33	57.4451	1.53372	40	17.1089	503	55.5454	5.69385
Pt3g036740.1	Pt3g036740.1	134.118	15.38	1	3	3	10	0.970022	10	3.38279	0.971423	10	3.79537	1.06259	10	3.25808	1.02359	10	1.91728	1.03429	10	5.21367	0.949389	10	4.84159	169	18.3423	5.07178
Pt6g002500.1	Pt6g002500.1	134.056	9.73	1	7	7	13	1.03816	13	19.2553	0.983366	13	20.5643	0.89607	13	32.0578	0.933935	13	21.4464	0.964335	13	38.4453	1.04309	13	24.8543	853	95.4688	5.70654
Pt8g008610.1	Pt8g008610.1	134.004	15.29	1	3	3	12	1.00319	12	16.9167	0.988005	12	5.12646	0.992978	12	11.9691	1.02145	12	4.19712	1.0148	12	19.6319	0.949322	12	15.5458	242	27.1078	7.53271
Pt7g012030.1	Pt7g012030.1	133.81	5.14	6	2	2	15	1.03438	3	5.79976	0.994419	3	4.01579	0.99151	3	4.42427	0.9951	3	9.56201	0.914645	3	4.98209	1.02527	3	4.44814	428	46.682	7.81104
Pt3g019050.2	Pt3g019050.2	133.794	16.32	18	4	4	14	1.01629	14	15.5809	1.00922	14	12.9515	0.951525	14	17.8341	0.931909	14	17.3488	1.02822	14	6.54615	1.07635	14	14.252	239	27.0594	6.66846
Pt9g004310.1	Pt9g004310.1	133.624	5.05	1	2	2	15	1.03005	15	5.11458	0.987921	15	5.47893	0.989358	15	6.37927	1.00394	15	7.18592	0.949474	15	8.68188	1.03801	15	6.70791	436	46.8741	8.57275
Pt1g000910.3	Pt1g000910.3	133.372	16.57	1	6	6	20	1.03433	20	12.2343	1.01873	20	6.16227	0.990916	20	8.82761	0.979249	20	9.71754	0.982628	20	7.71613	1.0402	20	5.91635	362	39.7532	5.32568
Pt2g004840.1	Pt2g004840.1	133.043	4.64	3	7	7	16	0.99711	16	7.76332	1.00304	16	6.24223	0.994436	16	5.71863	0.991556	16	7.13474	1.03291	16	6.34898	0.990677	16	6.89049	1810	199.92	6.43018
Pt1g017430.1	Pt1g017430.1	132.986	6.37	1	2	2	7	0.944059	7	11.4245	0.895794	7	11.4944	1.07898	7	8.41241	1.08818	7	15.6616	1.08224	7	11.4712	0.937445	7	11.8819	408	43.0583	6.85889
PtUn011980.1	PtUn011980.1	132.324	2.58	1	1	1	12	1.07663	12	9.41143	1.01943	12	5.68252	0.916483	12	8.58141	0.913544	12	10.6206	0.914057	12	10.4733	1.0665	12	10.2962	542	59.7673	7.10791
Pt1g011000.1	Pt1g011000.1	132.187	9.75	2	7	7	27	1.08506	27	6.3258	1.08581	27	4.936	0.885614	27	6.60464	0.912273	27	7.16322	0.914061	27	9.42093	1.08908	27	9.02641	708	77.8531	5.77002
Pt9g000890.2	Pt9g000890.2	132.155	7.77	6	2	4	17	1.02338	5	8.14399	0.994498	5	4.26336	1.04592	5	1.97915	0.970286	5	6.29841	1.00036	5	2.77088	1.00794	5	2.96655	528	58.5101	5.23682
Pt1g002870.1	Pt1g002870.1	132.129	20.15	1	1	3	12	0.858188	3	15.2893	0.718643	3	18.8074	0.980041	3	2.65919	0.94552	3	17.5887	1.4412	3	27.22	0.944416	3	22.008	134	14.2659	10.3892
Pt9g020630.1	Pt9g020630.1	132.07	7.37	2	3	3	12	1.10261	12	5.67765	1.09804	12	4.91442	0.904832	12	8.31743	0.856209	12	7.33025	0.894705	12	13.1481	1.10802	12	7.68935	760	81.3884	6.69775
Pt4g002880.1	Pt4g002880.1	132.017	34.52	2	9	9	24	1.03301	24	10.7745	1.04985	24	8.16234	0.960914	24	7.2881	0.959245	24	11.4128	0.982039	24	11.6622	1.01534	24	11.6073	197	23.0914	10.3452
Pt7g014720.1	Pt7g014720.1	131.967	12.69	2	4	4	14	0.954232	14	10.4875	0.949491	14	7.74724	1.01828	14	7.6079	1.04095	14	9.50541	1.06704	14	10.6652	0.934652	14	6.10064	323	35.2882	5.77002
Pt6g012420.3	Pt6g012420.3	131.789	8.42	3	5	10	23	0.955577	9	8.09297	0.955488	9	3.61525	1.05701	9	2.39611	1.00809	9	2.31529	1.0389	9	5.46542	0.967138	9	8.04302	1093	121.596	5.2876
PtUn008200.1	PtUn008200.1	131.719	10.64	3	9	9	19	0.97743	19	2.98923	0.969905	19	4.25146	1.01082	19	10.1151	1.04794	19	3.21089	1.04166	19	5.05899	0.963378	19	5.92823	827	91.3924	6.90283
Pt3g038700.1	Pt3g038700.1	131.599	5.16	1	3	4	13	1.10193	7	7.79014	1.09723	7	3.54054	0.890262	7	8.20806	0.868338	7	5.07782	0.925552	7	9.33847	1.08705	7	4.32765	1008	114.778	9.20264
Pt3g001510.1	Pt3g001510.1	131.599	1.63	4	1	2	8	0.961511	2	12.9452	0.946183	2	7.49475	0.959916	2	5.12003	0.967115	2	7.37084	1.19627	2	16.9029	0.956089	2	12.528	980	111.644	8.98291
Pt5g004560.1	Pt5g004560.1	131.498	6.52	1	5	5	19	1.49185	19	12.3246	1.41099	19	11.301	0.523886	19	40.2815	0.523445	19	41.8536	0.520486	19	40.3044	1.46523	19	11.3397	721	78.6715	6.43018
Pt5g020560.1	Pt5g020560.1	131.305	11.69	6	0	3	15																			248	27.5172	9.42236
Pt3g021980.1	Pt3g021980.1	131.253	5.38	1	3	3	10	1.25963	10	27.0594	1.22762	10	22.9199	0.671157	10	55.092	0.692684	10	48.9064	0.793727	10	36.8095	1.19263	10	22.4187	539	59.775	6.02393
Pt5g001450.1	Pt5g001450.1	131.212	18.91	1	4	4	12	1.03974	12	6.95791	1.02158	12	4.74299	0.999494	12	9.52963	0.978018	12	3.53197	0.964915	12	14.7528	1.01265	12	13.1515	238	26.4834	8.646
Pt3g037260.1	Pt3g037260.1	130.878	35.79	1	9	9	20	0.929647	20	9.53265	0.94099	20	8.364	1.05583	20	5.82717	1.05668	20	9.05671	1.07669	20	10.3766	0.938943	20	9.25609	299	31.778	7.78174
Pt9g005730.1	Pt9g005730.1	130.873	22.17	1	1	5	14	0.978143	3	2.94235	1.03014	3	3.35375	0.949555	3	1.22239	0.985091	3	2.25613	1.07149	3	6.22611	0.971934	3	1.70004	212	24.1779	9.87646
Pt1g004200.1	Pt1g004200.1	130.7	9.79	1	6	6	17	1.04196	17	3.10593	1.06297	17	5.58326	0.95045	17	4.00547	0.937546	17	5.30309	0.950575	17	7.93003	1.05889	17	8.02589	705	73.3231	6.88818
Pt2g014750.1	Pt2g014750.1	130.621	4.61	1	1	3	25	1.16237	1		1.18692	1		0.758481	1		0.757951	1		0.802987	1		1.30564	1		586	66.4772	8.104
Pt8g012380.1	Pt8g012380.1	130.541	2.83	1	2	2	5	0.990426	5	6.20426	0.979645	5	1.87161	1.02657	5	7.35067	1.07509	5	1.94695	1.11248	5	8.48528	0.857295	5	0.792489	919	98.4898	7.32764
PtUn003990.1	PtUn003990.1	130.465	5.79	3	9	9	29	0.993027	29	6.30186	0.967497	29	8.03226	1.02138	29	5.90801	1.00897	29	9.46435	0.992774	29	10.2759	1.00147	29	6.64296	1381	151.149	6.75635
Pt7g015660.1	Pt7g015660.1	129.975	10.77	1	3	3	10	0.982847	10	5.35341	0.951943	10	5.19604	1.02425	10	5.27132	1.04986	10	10.2312	1.01621	10	7.275	0.946787	10	6.06297	427	46.2605	7.03467
Pt8g000280.1	Pt8g000280.1	129.944	17.61	2	5	5	13	0.993021	13	3.87104	0.935146	13	4.6773	1.02436	13	10.2904	1.0616	13	4.86575	0.986299	13	6.43122	0.968067	13	6.33171	335	37.521	6.80029
Pt9g003420.1	Pt9g003420.1	129.543	8.47	5	2	3	15	1.13911	4	31.5042	0.900218	4	3.53347	1	4	8.02081	1.03493	4	13.48	1.02728	4	5.16627	0.88421	4	6.35368	425	46.7558	8.41162
Pt5g024080.1	Pt5g024080.1	129.515	7.64	4	6	6	13	0.983912	13	10.5777	0.959424	13	7.59091	1.03376	13	4.9745	1.04399	13	6.35885	1.02789	13	5.1771	0.970626	13	6.8254	956	106.047	7.12256
Pt5g025300.1	Pt5g025300.1	129.298	6.31	1	5	5	17	0.883299	17	7.46655	0.881525	17	7.11673	1.14675	17	11.4218	1.11019	17	7.76487	1.13221	17	14.169	0.894279	17	13.4865	761	87.4908	6.97607
Pt2g026070.3	Pt2g026070.3	129.214	20.58	1	4	6	14	0.899093	8	11.065	0.983697	8	14.2791	1.0136	8	4.68506	1.04308	8	17.2815	1.12467	8	6.80286	0.896247	8	17.7718	311	35.0594	6.0874
PtUn003580.1	PtUn003580.1	129.103	24.28	1	3	10	23	1.051	9	6.85499	1.0782	9	5.75892	0.923144	9	8.7853	0.946285	9	4.16137	0.905798	9	6.32131	1.11733	9	4.68868	416	46.1348	6.41748
Pt4g017410.3	Pt4g017410.3	129	12.75	4	7	7	15	0.999287	15	7.21277	0.987849	15	6.01665	1.01254	15	4.40267	1.01586	15	5.06755	1.0392	15	5.66997	0.985149	15	5.92653	510	54.7484	6.02393
Pt5g011630.3	Pt5g011630.3	128.891	10.52	2	4	4	6	0.948941	6	8.80061	0.952278	6	5.71743	1.0242	6	3.62178	1.08244	6	2.93095	1.08454	6	5.96683	0.897209	6	5.73111	466	52.4552	5.8208
PtUn019100.1	PtUn019100.1	128.249	5.51	1	2	2	9	1.25741	9	19.05	1.34078	9	20.2201	0.598719	9	57.2129	0.720298	9	34.9476	0.748572	9	35.8945	1.24869	9	32.2309	490	55.0482	6.99072
Pt5g005140.1	Pt5g005140.1	128.066	5.42	1	3	3	5	0.868085	5	0.890722	0.981101	5	9.41123	1.07382	5	7.33511	1.0812	5	6.39281	1.07325	5	4.17589	0.891567	5	7.49837	756	86.4719	4.86865
Pt5g003300.2	Pt5g003300.2	127.736	19.9	2	5	5	10	0.954002	10	6.09552	0.942983	10	4.15185	1.06078	10	5.1616	1.06155	10	5.22089	1.12508	10	7.91513	0.882151	10	14.2477	191	21.1198	9.51025
Pt1g008140.2	Pt1g008140.2	127.478	14.43	3	7	7	29	1.03151	29	6.92336	1.00412	29	12.2496	1.00589	29	7.09827	0.95904	29	11.0395	1.00568	29	7.23081	1.00258	29	7.97114	589	66.5259	5.93506
Pt4g018150.1	Pt4g018150.1	127.386	19.52	1	3	4	8	1.13287	3	6.85512	1.16298	3	1.27085	0.871405	3	10.797	0.829676	3	9.27728	0.881184	3	6.44468	1.16364	3	11.8994	210	23.304	8.22119
Pt3g029140.1	Pt3g029140.1	127.351	12.15	1	4	4	8	0.986162	8	2.19247	0.941221	8	9.11039	1.03478	8	7.12458	1.02909	8	3.0839	1.00513	8	1.8503	1.01376	8	3.50554	461	48.4472	8.47021
Pt5g012960.3	Pt5g012960.3	127.349	12.26	5	2	7	17	1.01719	2	7.16979	1.01587	2	1.45133	0.985883	2	2.08828	0.942124	2	4.72898	0.97014	2	14.3645	1.06664	2	13.2973	530	58.3477	5.16064
Pt1g017240.1	Pt1g017240.1	127.326	8.44	2	6	6	8	0.94974	8	4.96442	0.933005	8	5.51694	1.09699	8	1.36554	1.0642	8	8.5166	1.11397	8	8.68911	0.857178	8	7.96495	758	87.0409	7.95752
Pt8g004280.3	Pt8g004280.3	126.962	17.47	3	7	7	15	1.06738	15	6.96128	1.08227	15	6.80131	0.95204	15	10.2757	0.912314	15	8.8375	0.934643	15	11.3617	1.03889	15	5.69276	475	51.3593	7.62061
Pt6g011500.1	Pt6g011500.1	126.92	15.58	1	6	6	11	1.02865	11	6.89935	1.00234	11	6.51607	1.02399	11	8.31555	0.973537	11	8.24199	0.977956	11	5.6105	1.01285	11	6.11549	321	35.6728	9.24658
Pt9g019070.1	Pt9g019070.1	126.866	4.73	1	1	1	11	0.976237	11	7.32805	0.990384	11	4.25364	1.00533	11	5.3012	0.974611	11	8.35966	1.04244	11	10.5798	0.99168	11	9.41137	169	19.0116	9.21729
PtUn003610.1	PtUn003610.1	126.737	18.79	1	3	3	17	0.980065	17	7.20473	0.960909	17	6.81442	1.01896	17	6.88116	1.03284	17	7.13576	1.00141	17	10.7451	0.951378	17	13.6671	149	16.2622	6.7417
Pt4g011800.1	Pt4g011800.1	126.64	3.46	1	4	4	16	1.03348	16	4.92943	0.990315	16	5.17679	0.986451	16	8.39243	0.990203	16	3.95006	1.00648	16	8.98917	1.00449	16	6.26809	1040	117.925	7.35693
Pt3g007260.1	Pt3g007260.1	126.635	23.78	1	2	2	13	1.68649	13	10.4105	1.60165	13	13.9612	0.283463	11	109.678	0.360097	11	77.2026	0.369449	11	75.5315	1.683	13	21.2207	164	17.6669	7.34229
Pt4g004460.4	Pt4g004460.4	126.621	16.41	3	4	4	7	0.948394	7	17.2405	0.914542	7	11.9556	1.12885	7	10.5833	1.04098	7	16.3335	1.05678	7	14.6003	0.9274	7	15.7455	256	28.0301	5.71924
Pt3g003370.1	Pt3g003370.1	126.616	27.34	1	6	6	12	1.02001	12	8.50432	0.985036	12	3.71072	1.00575	12	6.7539	1.01901	12	8.13027	1.02794	12	8.95019	1.01501	12	4.64494	267	30.9267	5.08447
Pt3g025820.1	Pt3g025820.1	126.094	2.36	2	7	7	20	1.06792	20	7.93136	1.04883	20	6.74217	0.986891	20	4.62565	0.940385	20	8.63823	0.937176	20	9.7895	1.01566	20	7.78974	2629	286.355	7.48877
Pt4g018130.1	Pt4g018130.1	125.718	3.21	1	2	2	11	1.2026	11	27.9601	1.18177	11	28.2549	0.596896	11	38.3374	0.912183	11	65.9609	0.611532	11	42.5021	1.19168	11	29.1051	592	65.9403	7.53271
Pt4g002150.1	Pt4g002150.1	125.707	38.2	1	10	13	47	1.04571	35	4.22383	1.01818	35	5.5135	0.95569	35	7.00449	0.982039	35	5.36622	0.93342	35	7.47757	1.05722	35	4.92337	233	26.1706	10.2573
Pt1g014830.1	Pt1g014830.1	125.459	16.16	2	9	9	21	1.02962	21	4.61583	1.02803	21	4.54734	0.963687	21	5.62631	0.971545	21	8.65371	0.987881	21	7.32927	1.03703	21	4.8339	588	64.338	6.72705
Pt2g017530.1	Pt2g017530.1	125.428	7.55	4	3	3	12	0.83683	12	5.52263	0.848824	12	8.1558	1.17048	12	4.57486	1.1848	12	5.1771	1.13155	12	2.11982	0.830647	12	4.50464	318	36.0958	5.77002
Pt4g000560.1	Pt4g000560.1	125.341	5.86	1	5	5	21	0.977565	21	15.1196	0.967437	21	13.4909	1.02834	21	14.3821	1.05163	21	11.4458	1.02209	21	19.3702	0.956791	21	17.6248	666	74.1975	6.56592
Pt5g005420.1	Pt5g005420.1	125.175	18.44	1	5	5	10	1.26919	10	10.3229	1.27383	10	7.36105	0.742333	10	19.4486	0.656853	10	15.659	0.826677	10	12.2261	1.32742	10	11.3584	461	48.0992	8.17725
Pt4g012490.1	Pt4g012490.1	125.17	5.52	2	1	1	4	0.834228	4	7.58143	0.874448	4	3.9428	1.17041	4	2.35167	1.13723	4	4.30333	1.26492	4	1.52825	0.756786	4	2.43619	181	21.1049	6.56592
Pt6g013080.1	Pt6g013080.1	125.079	1.96	1	1	1	13	0.965845	13	13.4601	0.863992	13	17.756	1.04395	13	7.96227	0.997821	13	10.5995	1.05287	13	18.791	0.920859	13	23.2772	510	56.7841	8.76318
Pt4g010060.2	Pt4g010060.2	124.975	20.46	1	14	14	38	1.03181	38	8.0395	1.04368	38	7.64453	0.936976	38	6.84217	0.960033	38	7.95206	0.962592	38	9.72523	1.06584	38	9.50147	567	65.8217	8.68994
PtUn003460.1	PtUn003460.1	124.939	12.22	1	5	8	10	1.00425	6	2.43028	0.980152	6	5.98345	0.97501	6	16.7346	1.02126	6	6.47189	1.0387	6	6.1607	0.976015	6	6.70001	998	106.757	6.01123
Pt9g010530.1	Pt9g010530.1	124.777	10.67	1	6	6	27	0.978957	27	7.31346	0.976096	27	3.35898	1.03045	27	4.94127	1.0221	27	4.80637	1.02789	27	8.74293	0.978468	27	6.46641	609	65.4282	7.10791
Pt3g026550.1	Pt3g026550.1	124.724	11.26	3	2	3	12	0.843197	7	6.944	0.898977	7	4.18251	1.10428	7	13.1237	1.01389	7	9.96956	1.15136	7	9.2942	0.972732	7	4.72718	222	24.5682	5.36377
Pt7g008460.1	Pt7g008460.1	124.665	5.3	8	2	8	18	0.802767	4	3.38921	0.794013	4	3.41002	1.21175	4	5.20788	1.20697	4	3.47736	1.2035	4	1.86279	0.828657	4	5.51043	1453	163.987	8.22119
Pt3g009530.2	Pt3g009530.2	124.536	12.74	2	5	5	17	0.917209	17	11.1626	0.864272	17	9.34505	1.13999	17	6.74849	1.12048	17	9.3176	1.08406	17	8.89118	0.898009	17	9.19531	369	42.8275	5.18604
Pt2g015670.1	Pt2g015670.1	124.143	6.99	1	6	6	16	1.61406	16	8.06487	1.61319	16	11.6518	0.324977	16	47.5464	0.351542	16	40.1839	0.368753	16	30.3535	1.63754	16	9.50831	787	86.9983	6.31592
Pt3g012260.1	Pt3g012260.1	124.074	8.16	1	6	6	16	1.00268	16	2.52617	0.972959	16	7.35674	1.04772	16	3.16991	1.01776	16	3.9838	1.02641	16	8.90557	0.986584	16	11.1845	833	92.5867	7.38623
Pt7g008240.1	Pt7g008240.1	124.007	7.07	7	3	3	12	1.38107	12	5.76004	1.37248	12	5.05458	0.521659	12	16.5065	0.519992	12	11.3676	0.560707	12	17.1203	1.54512	12	7.37078	523	56.6282	6.18896
Pt7g021500.1	Pt7g021500.1	123.93	4.99	1	1	3	17	0.923838	5	1.93603	0.972761	5	3.03811	0.975586	5	3.3887	0.983443	5	4.04761	1.12109	5	3.0545	1.04177	5	2.47795	421	45.9103	5.45264
Pt7g009610.1	Pt7g009610.1	123.776	7.99	2	6	6	21	0.993459	21	5.43868	0.997148	21	6.02147	1.00841	21	8.11235	1.01898	21	6.0941	0.976542	21	9.62649	0.983625	21	9.7487	914	103.32	5.07178
Pt1g013090.1	Pt1g013090.1	123.68	3.58	3	1	2	8	1.06421	1		0.989665	1		0.97501	1		1.01511	1		0.904741	1		1.06485	1		447	50.0576	7.72314
Pt3g036980.4	Pt3g036980.4	123.446	12.02	8	5	5	14	1.13488	14	3.60039	1.09947	14	5.62412	0.90357	14	8.26538	0.883663	14	5.65017	0.881737	14	9.38222	1.09026	14	9.09699	416	46.7794	6.60986
Pt4g023090.1	Pt4g023090.1	123.377	14.07	1	4	4	5	1.0745	5	10.0221	1.14342	5	1.73178	0.875858	5	5.13126	0.87217	5	1.2813	0.905015	5	26.2852	1.05067	5	11.7438	263	30.0068	10.5649
PtUn015570.1	PtUn015570.1	123.334	2.72	3	4	4	12	0.989573	12	11.3912	0.977646	12	12.6437	1.00168	12	20.6178	0.979167	12	12.8146	0.998257	12	11.3579	1.0333	12	21.9193	1580	180.5	5.87158
Pt8g011590.1	Pt8g011590.1	123.289	7.74	1	5	5	10	0.999577	10	10.5076	1.01724	10	10.131	0.988455	10	10.5391	1.01134	10	5.87582	1.01422	10	12.4743	1.00218	10	9.24167	672	74.778	5.96045
Pt1g008020.1	Pt1g008020.1	122.582	8.23	1	4	4	15	1.00593	15	8.14534	1.0046	15	6.66621	1.00767	15	7.7818	0.970099	15	6.04535	0.991822	15	9.21225	1.00204	15	7.28383	498	54.02	6.771
Pt3g028500.1	Pt3g028500.1	122.407	22.42	1	5	6	18	1.13549	17	2.03168	1.14175	17	6.58041	0.861145	17	8.09065	0.861543	17	7.29556	0.871828	17	4.79482	1.12781	17	5.77497	330	34.6925	8.93896
Pt6g019380.1	Pt6g019380.1	122.406	26.82	2	3	7	20	1.13601	9	7.21094	1.11924	9	9.09826	0.865452	9	7.59018	0.913481	9	7.66452	0.871024	9	8.61717	1.15387	9	7.72272	261	29.7029	9.83252
Pt6g002350.1	Pt6g002350.1	122.229	14.63	1	2	5	20	1.11702	3	0.904547	1.17522	3	5.91315	0.857771	3	9.11186	0.853282	3	0.3406	0.931879	3	0.396477	1.04701	3	0.440124	287	31.5763	5.75732
Pt1g018140.1	Pt1g018140.1	122.183	13.85	1	4	4	24	1.5817	24	27.4094	1.54805	24	28.4	0.553264	19	66.1129	0.40352	23	131.089	0.396678	23	166.678	1.61767	24	25.0239	390	42.5348	5.09717
Pt9g014310.1	Pt9g014310.1	122.074	7.75	1	1	1	6	0.943929	6	4.41215	0.868761	6	4.38928	1.08183	6	6.10719	1.04561	6	4.04522	1.05283	6	4.57011	0.999874	6	10.3319	258	28.1614	8.96826
Pt7g000930.1	Pt7g000930.1	121.966	2.92	1	2	2	9	1.04221	9	7.14802	1.03752	9	9.16984	0.923135	9	12.5727	0.919654	9	11.1168	0.940989	9	7.02327	1.04903	9	5.00145	513	57.2356	9.24658
Pt2g008470.1	Pt2g008470.1	121.919	47	1	6	6	17	0.907587	17	3.59401	0.866999	17	5.63553	1.11992	17	4.41924	1.127	17	3.50714	1.06937	17	2.83638	0.931368	17	3.19205	100	11.1567	7.40088
Pt2g026070.1	Pt2g026070.1	121.866	16.67	1	3	5	16	1.12415	10	12.0615	1.10932	10	17.4869	0.840841	10	22.7148	0.837581	10	23.2363	0.920992	10	16.9637	1.15767	10	8.53784	312	35.0221	5.50342
PtUn002750.1	PtUn002750.1	121.63	7.31	1	4	4	18	1.08468	18	4.78618	1.08819	18	3.20156	0.91906	18	8.68639	0.931156	18	7.94983	0.922407	18	12.9591	1.0456	18	11.3597	561	62.1626	6.90283
Pt5g012050.1	Pt5g012050.1	121.523	17.68	1	7	8	29	1.02177	26	4.49184	1.00307	26	4.46757	0.965904	26	5.13579	0.968054	26	6.38027	0.972419	26	5.96222	1.04679	26	5.48971	396	44.7494	5.70654
Pt4g001940.2	Pt4g001940.2	120.941	22.5	4	9	9	15	0.955714	15	1.84823	0.953925	15	6.33936	1.08606	15	5.01228	1.05153	15	4.8303	1.04676	15	5.87274	0.950686	15	7.60662	440	49.9753	6.26514
Pt4g016570.1	Pt4g016570.1	120.892	11.94	1	7	7	15	0.946343	15	6.51527	0.947483	15	8.8247	1.06296	15	7.10192	1.07372	15	4.48072	1.05631	15	14.893	0.94263	15	11.8036	620	69.9005	5.42725
Pt2g000130.1	Pt2g000130.1	120.822	13.67	1	8	9	27	1.04164	19	6.72535	1.03127	19	6.3527	0.935566	19	6.56532	0.950078	19	3.83577	0.938508	19	7.57533	1.09197	19	5.55242	651	74.1654	4.83057
Pt1g021290.1	Pt1g021290.1	120.657	7.35	6	2	5	17	0.921827	2	5.37382	0.931331	2	3.92921	1.07194	2	1.50107	1.05615	2	6.72609	1.08286	2	4.62169	0.956523	2	4.72266	544	59.5939	6.37939
Pt5g003100.1	Pt5g003100.1	120.574	9.13	1	2	2	8	0.970208	8	2.85629	0.919695	8	3.73933	1.03285	8	6.6363	1.04883	8	6.31253	1.01368	8	9.7593	0.970695	8	6.61914	241	26.2749	4.88135
Pt7g018970.1	Pt7g018970.1	120.547	20.66	1	3	4	17	1.06506	16	8.21633	1.03186	16	10.6736	0.934761	16	12.8455	0.933536	16	11.2849	0.951691	16	11.3294	1.04448	16	4.55805	271	29.6561	6.53662
Pt2g019080.1	Pt2g019080.1	120.424	18.58	1	8	8	13	0.927946	13	4.70985	0.955649	13	6.71761	1.05302	13	4.4478	1.01399	13	5.35418	1.09458	13	5.37167	0.950021	13	7.53519	452	50.4362	7.31299
Pt6g002560.1	Pt6g002560.1	120.34	20.44	1	9	9	36	1.07548	36	6.6306	1.04479	36	4.95071	0.920955	36	5.83457	0.93788	36	5.36859	0.916155	36	8.09515	1.07761	36	6.32131	362	39.5212	8.80713
Pt5g018350.4	Pt5g018350.4	120.213	6.19	3	3	3	8	0.973018	8	1.39473	0.982574	8	2.97892	1.03377	8	5.4698	1.00081	8	6.71016	1.02722	8	3.25813	0.996884	8	1.37405	614	68.8729	7.12256
Pt1g015350.1	Pt1g015350.1	120.183	23.61	1	5	5	11	1.03827	11	2.67138	1.03133	11	5.26203	0.945326	11	6.11673	1.00291	11	1.84107	0.976052	11	4.80794	1.00779	11	3.10475	233	26.0326	8.55811
Pt1g019350.1	Pt1g019350.1	119.951	3.98	1	7	7	14	1.05276	14	10.0065	1.02747	14	4.08682	0.983312	14	6.33837	0.958914	14	4.54149	0.97157	14	8.94695	1.04061	14	8.09696	1760	194.159	7.31299
Pt8g005770.1	Pt8g005770.1	119.642	14.95	1	4	4	16	1.00316	16	6.2334	0.985628	16	8.42185	1.0218	16	10.0852	1.00811	16	6.17893	1.00996	16	2.92144	0.98854	16	7.83427	301	33.667	6.06201
Pt7g015250.1	Pt7g015250.1	119.357	9.99	2	7	7	24	0.996814	24	5.04544	0.994768	24	9.43927	1.00417	24	4.92873	0.987792	24	9.9458	0.995432	24	7.68791	1.0162	24	7.20497	811	91.2558	6.87354
Pt2g025680.1	Pt2g025680.1	119.275	8.55	1	6	6	14	0.974065	14	7.81131	1.0214	14	6.25665	0.997696	14	7.43546	1.01536	14	7.60666	1.00313	14	3.72728	0.992333	14	7.23565	573	65.1815	5.41455
Pt7g010340.1	Pt7g010340.1	119.146	9.87	1	6	6	17	1.03296	17	5.76562	1.01875	17	5.54222	0.982617	17	7.03711	0.975846	17	5.2239	0.94957	17	8.32811	1.03991	17	11.6376	557	62.6973	5.04639
Pt1g010050.1	Pt1g010050.1	119.08	20.36	3	6	7	19	0.900809	15	8.56283	0.912692	15	8.36634	1.07958	15	4.27541	1.09391	15	9.55767	1.08602	15	6.32993	0.96342	15	7.40085	329	36.9471	6.25244
Pt3g037130.1	Pt3g037130.1	118.984	4.73	2	6	6	7	1.09696	7	5.35023	1.06772	7	5.94147	0.947637	7	5.91469	0.9387	7	10.4637	0.908496	7	7.60731	1.05552	7	6.05079	1332	144.058	4.7417
Pt3g037840.1	Pt3g037840.1	118.348	10.07	1	2	3	8	1.4432	7	22.939	1.48952	7	17.005	0.613015	6	21.4181	0.581463	7	29.27	0.657624	6	30.5334	1.28486	7	10.7847	298	31.5286	7.6792
Pt5g017000.1	Pt5g017000.1	118.296	9.68	1	3	3	22	1.00723	22	6.15924	0.997086	22	5.80414	1.00486	22	7.31751	0.979413	22	5.37085	0.949862	22	5.31306	1.03598	22	3.17317	217	24.2933	5.77002
Pt6g017900.2	Pt6g017900.2	118.248	14.66	1	4	5	23	0.944111	20	11.4801	0.968636	20	7.22288	1.04346	20	7.30969	1.06173	20	8.12973	1.05711	20	8.93277	0.937679	20	10.6425	341	37.5728	5.45264
Pt4g016800.1	Pt4g016800.1	118.214	26.79	1	5	5	26	0.955325	26	5.10156	0.93698	26	8.44708	1.06653	26	3.38036	1.06961	26	6.50068	1.00839	26	4.22794	0.963626	26	4.92489	168	19.6469	5.18604
Pt3g027190.1	Pt3g027190.1	118.129	4.28	3	2	2	5	0.984813	5	4.53953	0.930607	5	1.3859	1.05393	5	2.72167	1.05582	5	0.937935	1.0281	5	5.5317	0.950672	5	0.341687	327	36.1625	7.63525
Pt7g014790.1	Pt7g014790.1	117.964	12.32	1	2	2	8	1.07467	8	5.00536	1.0646	8	5.18172	0.935057	8	3.17166	0.940419	8	4.65802	0.955684	8	3.65143	1.08778	8	2.21955	211	23.2	5.42725
Pt7g014150.1	Pt7g014150.1	117.942	14	1	7	7	14	1.06447	14	10.0565	1.10585	14	11.0712	0.917298	14	10.9426	0.901364	14	12.4684	0.958527	14	13.9612	1.02934	14	8.56386	593	68.0082	6.27783
Pt5g007060.1	Pt5g007060.1	117.905	4.81	1	5	5	14	1.05277	14	9.10553	1.03741	14	11.2081	0.953374	14	8.74235	0.978343	14	10.7066	0.936096	14	17.0057	1.00915	14	4.78522	1039	115.02	5.36377
Pt1g020660.1	Pt1g020660.1	117.785	16.03	1	2	2	7	1.30359	7	8.1145	1.44177	7	7.52519	0.521996	7	15.1432	0.589618	7	25.8798	0.545195	7	28.2468	1.44844	7	4.42483	131	13.5906	7.59131
Pt2g018330.2	Pt2g018330.2	117.699	6.52	2	6	7	15	0.993732	14	2.91149	0.966191	14	6.5896	1.03148	14	5.8566	1.00771	14	5.52579	1.03334	14	6.92991	0.993435	14	7.90677	1303	143.074	6.7417
Pt5g022020.3	Pt5g022020.3	117.418	7.9	1	7	7	18	1.00668	18	10.5588	0.982134	18	8.60668	0.966796	18	13.0722	1.00288	18	10.3758	1.01069	18	11.8123	1.00866	18	11.0462	1088	122.969	6.13818
Pt2g026730.4	Pt2g026730.4	117.307	7.9	3	3	3	7	0.893842	7	7.61197	0.908073	7	2.34321	1.08775	7	2.64874	1.10038	7	3.63246	1.09639	7	4.12843	0.925845	7	7.85855	367	40.0949	6.60986
Pt5g016820.1	Pt5g016820.1	117.265	20	2	1	6	22	1.15037	4	9.83677	1.0212	4	7.91768	0.913435	4	10.6398	0.980432	4	9.12439	0.870859	4	6.87131	1.08195	4	3.61674	345	38.3399	5.8335
Pt3g013790.1	Pt3g013790.1	117.255	17.28	1	2	5	14	0.998592	9	4.78334	1.00729	9	5.51259	0.975267	9	6.19762	0.992321	9	2.79222	1.02905	9	5.14385	0.995159	9	5.98478	191	22.0419	9.74463
Pt9g012200.1	Pt9g012200.1	117.245	4.26	1	3	4	22	1.23484	9	4.92995	1.20127	9	7.83265	0.743217	9	10.0661	0.776398	9	6.0655	0.779532	9	10.5358	1.21712	9	6.85649	727	81.5194	8.60205
Pt6g009170.1	Pt6g009170.1	117.179	13.1	1	1	3	10	1.0711	4	2.64221	1.16097	4	8.49483	0.872439	4	9.78823	0.89043	4	4.61215	0.90215	4	8.37462	1.09633	4	6.70688	313	35.6804	5.16064
Pt3g041160.2	Pt3g041160.2	117.163	12.93	2	8	8	19	0.985198	19	4.9146	0.972141	19	5.22501	1.02929	19	8.35179	1.01073	19	6.64317	1.04573	19	8.15981	1.00227	19	9.13993	611	67.7517	6.21436
Pt1g009750.1	Pt1g009750.1	116.978	10.51	1	6	6	11	0.967183	11	4.35158	0.976902	11	8.01359	1.03141	11	4.34622	1.00614	11	8.71297	1.01021	11	9.85338	0.992876	11	3.79714	609	66.0125	6.85889
Pt3g037120.1	Pt3g037120.1	116.967	3.89	3	4	4	11	1.03272	11	6.47852	1.03738	11	10.3371	1.01084	11	9.62978	0.981764	11	6.11456	0.959479	11	6.50419	1.04208	11	7.49863	1208	130.952	6.0874
Pt1g015640.1	Pt1g015640.1	116.762	5.37	1	2	3	9	0.936222	2	14.2292	1.00579	2	5.56932	0.986586	2	0.781477	1.04833	2	11.0419	1.04395	2	18.543	0.976034	2	10.9799	540	60.1496	5.69385
Pt2g001630.1	Pt2g001630.1	116.581	19.13	1	8	8	27	1.34234	27	8.36406	1.34858	27	8.88998	0.634812	27	19.7034	0.660424	27	17.6339	0.720748	27	10.849	1.29977	27	8.13086	392	41.2963	8.19189
Pt2g002870.1	Pt2g002870.1	116.514	13.75	2	10	10	16	0.919425	16	5.47642	0.959231	16	6.76524	1.06948	16	4.80755	1.0691	16	5.5919	1.07509	16	8.23869	0.921043	16	10.6345	691	78.0084	9.24658
Pt4g014010.1	Pt4g014010.1	116.476	8.44	1	1	4	10	0.869237	1		0.956759	1		1.08501	1		1.11308	1		1.163	1		0.841874	1		462	51.8235	6.63916
Pt3g026920.1	Pt3g026920.1	116.348	25	1	7	7	29	1.57219	29	12.6311	1.48911	29	14.0001	0.376521	28	54.3902	0.413185	28	53.0563	0.381274	28	68.6485	1.63774	29	14.1762	164	17.503	7.32764
Pt1g005060.1	Pt1g005060.1	116.262	4.42	1	5	5	12	0.991022	12	3.41774	0.953255	12	7.2885	0.993339	12	4.75814	1.03573	12	4.92475	1.03846	12	9.0736	0.984725	12	4.72838	1266	141.163	6.07471
Pt8g008090.1	Pt8g008090.1	116.255	9.95	2	7	7	24	1.03866	24	5.49514	1.02078	24	4.43651	0.951015	24	7.90881	0.98513	24	9.64742	0.95071	24	8.52214	1.04189	24	9.09501	854	94.4342	4.61475
Pt4g008530.1	Pt4g008530.1	116.232	11.94	2	3	4	21	1.00445	16	6.06043	0.991337	16	10.0062	1.03303	16	7.62414	1.02025	16	6.91338	0.98294	16	7.58541	1.01358	16	8.32534	402	42.5714	4.70361
Pt2g002790.2	Pt2g002790.2	116.206	6.4	2	3	3	11	1.0131	11	3.98204	1.00205	11	2.62781	0.995743	11	4.86422	0.980365	11	3.29196	0.938005	11	7.24163	1.00159	11	7.14369	406	43.5624	7.15186
PtUn001740.1	PtUn001740.1	116.132	9.16	1	8	8	28	0.968299	28	8.39739	0.9515	28	10.4961	1.05271	28	11.5209	1.07083	28	9.27065	1.03338	28	9.47785	0.940856	28	14.517	939	99.6728	6.45557
Pt3g018930.1	Pt3g018930.1	116.06	30.33	2	9	12	29	1.03081	19	9.65491	1.00962	19	9.6215	0.968936	19	11.6691	0.991126	19	10.9999	0.977799	19	12.7023	1.03988	19	8.4125	422	47.8446	6.3667
Pt1g002890.1	Pt1g002890.1	115.862	21	1	7	8	15	1.02436	13	8.19125	1.03672	13	6.81112	0.954041	13	9.75017	0.94827	13	15.1054	1.0107	13	12.3351	0.974036	13	16.6788	419	47.1008	8.5874
Pt3g013530.4	Pt3g013530.4	115.702	4.16	1	1	1	3	0.902685	3	10.7168	0.995231	3	4.44277	0.951836	3	2.73907	0.931473	3	4.72389	1.05377	3	5.85727	1.12382	3	6.53369	409	43.8929	5.98584
Pt2g014850.1	Pt2g014850.1	115.552	7.02	1	4	4	8	0.925424	8	8.51193	0.96885	8	12.757	1.03574	8	25.939	0.965446	8	12.2669	1.09966	8	6.27238	0.934901	8	11.9305	513	58.2215	8.86572
PtUn029640.1	PtUn029640.1	115.508	10.87	6	7	7	15	0.915863	15	6.71296	0.919737	15	6.23295	1.11515	15	6.83939	1.08864	15	6.46361	1.06943	15	8.74104	0.924243	15	6.92888	552	63.1997	8.77783
Pt7g012390.1	Pt7g012390.1	115.404	14.29	1	5	5	10	0.991752	10	9.96936	1.03475	10	3.87667	0.977769	10	11.813	0.959279	10	5.29545	0.991565	10	4.52056	1.03168	10	6.66169	399	44.5626	8.85107
Pt4g021350.1	Pt4g021350.1	115.318	18.9	1	7	7	19	1.0287	19	3.96822	1.00542	19	8.48683	0.977794	19	5.73542	0.977628	19	4.98507	0.978068	19	9.03256	1.03667	19	6.98165	344	38.9328	5.32568
PtUn007950.1	PtUn007950.1	114.907	9.35	1	8	8	18	0.989586	18	5.74629	0.981894	18	6.40554	1.00009	18	6.14477	1.02326	18	5.89062	1.013	18	7.04776	0.999754	18	3.98706	941	104.352	7.97217
Pt2g011320.1	Pt2g011320.1	114.754	24.82	3	6	6	23	0.975596	23	6.68199	0.97336	23	7.46188	1.03664	23	5.89066	1.02339	23	7.5017	1.01093	23	6.21213	0.968607	23	7.54492	282	31.486	8.70459
Pt3g035200.1	Pt3g035200.1	114.482	11.53	2	4	5	20	1.10416	12	7.54192	1.02641	12	7.34522	0.909221	12	20.3608	0.905732	12	22.0464	0.892099	12	24.9581	1.11331	12	23.1977	347	37.1718	6.59521
Pt4g006970.1	Pt4g006970.1	114.23	13.4	2	4	5	12	1.07677	9	3.27323	1.04754	9	6.84554	0.959527	9	5.97841	0.958558	9	8.19503	0.962441	9	7.52912	1.03382	9	5.72112	403	43.9742	6.21436
Pt3g029920.1	Pt3g029920.1	113.901	9.23	1	2	2	12	0.981143	12	6.46412	0.920766	12	6.10214	1.0787	12	10.7812	1.0612	12	3.11733	1.01559	12	6.59836	0.935875	12	12.2914	379	40.7474	6.99072
Pt5g025580.1	Pt5g025580.1	113.888	14.32	3	8	10	18	1.0561	16	9.83722	1.02133	16	7.74003	0.966041	16	7.35629	0.990882	16	7.96401	0.945687	16	6.60984	1.04216	16	5.83162	796	89.6347	5.2749
Pt5g010580.1	Pt5g010580.1	113.84	11.32	4	2	4	9	0.936144	5	4.72993	0.9718	5	1.75477	1.04738	5	6.01828	1.00498	5	2.96098	1.08609	5	2.44429	0.961537	5	2.65143	318	35.2216	8.26514
Pt1g019960.1	Pt1g019960.1	113.835	9.03	2	3	4	6	1.00479	5	15.5705	1.01333	5	8.23383	1.02557	5	7.75163	1.02287	5	2.11863	1.01576	5	7.6504	0.954515	5	8.64223	443	50.2695	7.92822
Pt1g023140.1	Pt1g023140.1	113.55	9.56	6	9	9	14	0.909401	14	6.72742	0.909455	14	5.31529	1.10111	14	3.51247	1.13695	14	2.57122	1.08143	14	6.2493	0.899972	14	8.59459	1057	117.912	6.39209
Pt2g020280.1	Pt2g020280.1	113.527	15.35	1	3	3	10	0.955683	10	10.0744	0.972229	10	8.76533	1.05495	10	6.41757	1.03984	10	5.41751	1.07205	10	9.15637	0.926274	10	13.6877	228	24.9938	6.44287
Pt6g001390.1	Pt6g001390.1	113.333	15.41	1	3	5	10	0.931442	8	4.34994	0.966736	8	6.34085	1.05182	8	4.75835	1.05611	8	6.55071	1.05944	8	10.9804	0.93307	8	5.72164	370	42.0211	5.77002
Pt7g003270.1	Pt7g003270.1	113.097	8.66	1	1	1	4	0.761228	4	3.87099	0.810761	4	1.13592	1.2203	4	3.14684	1.21015	4	2.81449	1.30072	4	3.77765	0.748999	4	5.70266	127	13.6457	7.86963
Pt7g008780.1	Pt7g008780.1	112.954	20	1	1	3	14	0.895774	5	3.95956	0.900442	5	1.1853	1.16327	5	2.48453	1.0998	5	0.838448	1.08009	5	1.77409	0.920499	5	4.69863	135	14.4311	10.2866
Pt5g003240.1	Pt5g003240.1	112.902	8.8	2	6	6	20	1.00037	20	7.41359	0.980424	20	4.2489	0.984501	20	7.65265	0.997612	20	4.24406	0.989728	20	6.98334	1.03823	20	7.36291	568	62.6914	6.80029
Pt3g031480.1	Pt3g031480.1	112.813	19.85	1	1	3	10	1.00054	1		1.03609	1		0.956521	1		0.970495	1		0.959701	1		1.08415	1		136	14.5372	10.3892
Pt2g023790.1	Pt2g023790.1	112.58	7.66	2	1	4	19	0.943438	7	7.65739	1.04111	7	4.17551	1.00813	7	6.93568	1.02025	7	4.45745	1.085	7	6.56004	0.923327	7	4.41335	535	59.9487	8.52881
PtUn010270.2	PtUn010270.2	112.532	3.04	4	1	1	9	1.09462	9	8.84342	1.08201	9	6.14191	0.895084	9	11.4935	0.911236	9	10.4162	0.905492	9	9.2519	1.11751	9	9.84678	263	29.0752	6.45557
Pt5g000490.1	Pt5g000490.1	112.481	5.34	1	2	2	6	0.995336	6	6.35115	0.995711	6	4.9096	0.989536	6	8.71951	0.988619	6	4.73366	1.05456	6	4.8297	0.978023	6	6.36685	337	37.3449	9.30518
PtUn005880.2	PtUn005880.2	112.406	19.54	8	1	5	24	0.946204	2	0.892084	1.01787	2	1.02608	1.0303	2	0.055593	1.04924	2	4.79289	1.10236	2	0.350601	0.873133	2	5.9056	174	18.9274	8.67529
Pt7g006970.3	Pt7g006970.3	112.314	6.27	3	2	2	4	1.02687	4	6.33865	0.972979	4	7.1816	0.997922	4	8.81587	0.992562	4	6.19655	0.948211	4	8.53236	1.04373	4	2.85533	351	38.5038	6.7124
Pt8g004150.1	Pt8g004150.1	112.258	13.77	3	2	5	14	0.886897	6	7.48448	0.867027	6	3.30877	1.11317	6	4.14396	1.12779	6	10.4114	1.10701	6	2.32748	0.888619	6	6.86772	247	27.8883	5.66846
Pt3g032860.1	Pt3g032860.1	111.922	17.86	2	3	3	10	0.955144	10	5.7196	0.949773	10	5.3957	1.06227	10	4.80558	1.10008	10	6.22376	1.07633	10	7.66383	0.944789	10	5.91074	196	21.6498	7.03467
Pt1g005090.1	Pt1g005090.1	111.791	11.97	3	5	5	12	1.0421	12	4.74572	1.00559	12	8.78497	0.961596	12	7.975	1.01005	12	8.44276	0.975521	12	4.71235	1.01735	12	7.59971	476	53.7615	7.72314
Pt6g012890.2	Pt6g012890.2	111.79	8.43	5	3	3	15	0.944591	15	14.1387	0.978786	15	13.0684	0.950698	15	10.254	0.947331	15	12.4782	0.874152	15	13.0876	1.07615	15	10.8045	439	48.0658	8.17725
Pt7g014410.2	Pt7g014410.2	111.541	10.28	4	3	5	13	1.00924	9	11.6101	0.98237	9	9.95031	0.992895	9	13.4051	0.989533	9	8.33306	1.03661	9	5.91316	0.962086	9	10.1885	457	50.6608	8.60205
Pt3g041170.1	Pt3g041170.1	111.391	14.35	4	2	7	16	0.969325	2	3.11845	0.955235	2	3.15519	1.05144	2	5.18518	1.02412	2	5.80361	1.04756	2	8.63432	0.964676	2	13.9766	620	69.198	7.40088
Pt9g005600.2	Pt9g005600.2	111.199	11.76	1	3	3	18	0.996853	18	4.88695	0.980986	18	4.5916	0.994609	18	5.55406	1.00851	18	2.72424	1.03291	18	6.63501	1.00131	18	3.303	204	22.5025	6.29053
Pt3g029540.1	Pt3g029540.1	110.945	45.52	1	3	5	11	0.98303	6	9.42789	0.954201	6	3.6261	1.04333	6	5.30866	1.02219	6	8.10469	0.963027	6	11.0586	1.0148	6	6.05903	134	14.8534	5.14795
Pt1g016090.1	Pt1g016090.1	110.874	4.9	1	3	3	7	0.964241	7	9.58642	1.01395	7	10.4957	1.04237	7	5.96571	1.01414	7	3.66514	1.00996	7	4.17174	1.00258	7	7.16399	796	87.3446	6.88818
Pt2g028650.1	Pt2g028650.1	110.839	14.67	2	5	5	11	0.904243	11	9.80861	0.917246	11	4.40698	1.08476	11	8.44074	1.09849	11	5.85111	1.10926	11	13.3888	0.90996	11	10.2425	409	44.4189	8.90967
Pt7g009110.1	Pt7g009110.1	110.65	7.2	5	6	8	15	1.10438	12	5.70226	1.06883	12	7.07898	0.898517	12	5.90806	0.930096	12	8.50102	0.931697	12	6.65071	1.03754	12	10.1353	875	99.6551	5.50342
Pt2g004680.1	Pt2g004680.1	110.559	15	1	3	3	6	0.970019	6	9.02911	0.951917	6	5.12941	1.0464	6	8.39058	1.06342	6	1.13547	1.05055	6	9.48433	0.96841	6	5.72744	300	33.1338	7.54736
Pt2g025290.2	Pt2g025290.2	110.513	15.05	2	14	14	24	0.982382	24	5.85447	0.959409	24	5.49255	1.03465	24	5.36699	1.05647	24	7.50248	1.00268	24	6.25045	0.98069	24	6.46926	910	103.703	6.17627
Pt2g027020.1	Pt2g027020.1	110.443	32.82	1	12	14	31	1.04092	23	1.55637	1.02557	23	5.5165	0.98785	23	5.99468	0.975157	23	9.78053	0.906432	23	7.64825	1.10056	23	2.99123	393	43.3839	5.38916
Pt4g021880.1	Pt4g021880.1	110.432	24.7	3	4	4	19	1.04902	19	4.1216	0.942904	19	8.99296	0.998559	19	11.434	0.972164	19	8.89338	0.956658	19	6.80801	1.08111	19	9.46476	166	18.8776	6.17627
Pt1g014270.1	Pt1g014270.1	110.402	6.36	2	3	3	6	0.975036	6	8.70277	1.01452	6	3.97002	1.09299	6	8.39742	1.05001	6	5.52733	0.971499	6	14.7398	0.92375	6	8.39485	472	52.5043	6.354
Pt3g014280.1	Pt3g014280.1	110.296	21.6	1	2	5	12	1.07599	4	1.14004	1.12705	4	1.88603	0.89666	4	1.52025	0.926077	4	1.09023	0.945331	4	1.55758	1.00956	4	4.40939	213	23.2438	7.6499
Pt1g003860.1	Pt1g003860.1	110.269	6.08	11	5	7	13	1.01056	7	11.9827	1.01794	7	5.72295	0.985955	7	12.7335	0.970632	7	6.3728	1.02956	7	12.468	1.00197	7	12.3021	1184	127.929	8.66064
Pt2g020770.1	Pt2g020770.1	110.18	15.85	2	5	6	12	0.817788	10	5.17626	0.839851	10	9.99976	1.20256	10	3.81008	1.18591	10	6.57875	1.23014	10	5.45412	0.766354	10	6.57797	347	38.3824	7.2251
Pt9g008110.1	Pt9g008110.1	110.178	24.63	7	5	5	15	1.03984	15	7.2896	1.02741	15	3.55051	0.984606	15	3.47522	0.974025	15	5.8722	0.98411	15	7.83416	1.05222	15	8.4395	134	15.4336	10.1841
Pt2g022040.2	Pt2g022040.2	109.918	3.56	2	4	4	8	0.999607	8	5.76875	1.02446	8	5.89776	1.00634	8	7.10971	0.986635	8	6.7431	0.987901	8	3.44347	1.00507	8	9.72075	984	110.218	9.23193
Pt9g015400.2	Pt9g015400.2	109.873	12.97	2	4	7	18	0.999031	9	6.4825	1.03009	9	2.66632	0.939453	9	4.53216	0.972644	9	4.71554	1.03464	9	4.22443	0.964186	9	6.16685	532	60.2597	7.26904
Pt3g019430.1	Pt3g019430.1	109.803	34.82	3	4	4	9	0.910984	9	5.09065	0.95862	9	9.71121	1.00258	9	8.1829	1.04436	9	7.29831	1.14421	9	6.39802	0.906943	9	10.9393	112	12.2332	9.43701
Pt1g012240.1	Pt1g012240.1	109.776	24.75	1	5	5	14	1.00182	14	11.9773	1.00048	14	7.14668	1.01947	14	10.9889	0.94351	14	15.4813	0.996513	14	8.08515	1.00694	14	9.32608	295	32.6468	7.06396
Pt4g006800.1	Pt4g006800.1	109.746	9.93	2	5	6	29	0.960461	20	8.78191	0.89988	20	7.54521	1.03523	20	11.1446	1.0852	20	13.6067	1.04717	20	5.57848	0.962808	20	8.70922	423	46.835	5.70654
Pt8g006700.1	Pt8g006700.1	109.663	15.44	1	5	5	16	1.0723	16	4.95134	0.997858	16	5.51816	0.951655	16	5.25108	0.969047	16	5.74546	0.935236	16	8.48609	1.09143	16	11.5276	298	32.2845	4.80518
Pt3g010920.2	Pt3g010920.2	109.643	5.6	2	2	2	8	0.908129	8	4.04958	0.99709	8	3.17804	1.02344	8	3.03796	1.05123	8	2.62982	1.09821	8	3.12348	0.885481	8	5.5233	268	26.7822	4.729
Pt7g000200.1	Pt7g000200.1	109.643	2.94	2	4	6	11	0.962479	6	18.0555	0.912581	6	9.85958	1.10023	6	9.203	1.05391	6	8.35287	1.01034	6	13.0807	0.973071	6	8.29437	2110	225.025	5.38916
Pt2g024230.1	Pt2g024230.1	109.607	9.19	3	6	6	9	1.15839	9	12.3582	1.17238	9	5.92691	0.809412	9	15.0629	0.8436	9	20.6247	0.855614	9	14.9657	1.11621	9	16.6247	479	51.4415	10.0376
Pt2g000750.4	Pt2g000750.4	108.905	18.06	3	1	3	12	0.962097	6	4.52636	0.991753	6	2.5267	0.976638	6	9.73062	0.95434	6	11.6823	1.10463	6	15.1027	0.949138	6	5.85659	227	26.1937	5.60498
Pt1g004650.2	Pt1g004650.2	108.882	15.96	5	5	11	26	0.936002	9	9.36225	0.864923	9	15.6933	1.08847	9	8.29043	1.13688	9	8.77891	1.10767	9	9.28646	0.856866	9	10.8489	589	64.9275	6.7124
Pt4g014370.2	Pt4g014370.2	108.83	12.32	1	12	13	29	1.01576	28	7.13279	0.984042	28	9.52778	1.00553	28	9.36033	0.965043	28	7.93758	0.992839	28	9.26759	1.01001	28	10.6692	925	102.811	7.07861
Pt8g010490.1	Pt8g010490.1	108.823	7.15	3	4	6	15	0.990177	12	3.06946	1.01129	12	4.7885	0.974092	12	6.3168	1.00402	12	5.38385	1.00903	12	9.44938	1.00044	12	3.66427	811	89.5861	6.88818
Pt3g038770.1	Pt3g038770.1	108.781	14.78	1	5	5	12	0.970293	12	9.50511	0.967467	12	6.90083	1.05367	12	8.07719	1.03379	12	11.7114	1.02096	12	6.67145	0.974218	12	9.47165	494	56.447	8.39697
Pt8g007020.2	Pt8g007020.2	108.742	10.42	4	2	3	7	0.940566	5	6.81603	0.952175	5	1.50139	1.03603	5	4.69357	1.01931	5	7.23872	1.16458	5	14.1513	0.962386	5	14.7905	288	31.88	9.33447
PtUn011040.1	PtUn011040.1	108.394	15.66	1	4	4	9	0.986666	9	5.12231	0.965976	9	2.57671	1.00223	9	11.0234	0.981297	9	5.33057	1.02835	9	3.85344	1.04753	9	8.42496	332	35.7098	5.96045
Pt7g000900.2	Pt7g000900.2	108.303	18.36	4	4	4	5	1.00445	5	4.29374	0.955361	5	6.16294	1.01059	5	5.47727	0.988999	5	10.1002	1.06288	5	5.92366	0.944987	5	2.18008	207	23.0588	6.78564
Pt4g005340.1	Pt4g005340.1	108.262	12.24	2	1	3	10	1.03266	2	0.284032	1.03977	2	4.98694	0.93454	2	4.34358	0.939745	2	0.416413	1.00579	2	0.104213	1.04766	2	9.03146	245	26.9371	7.09326
Pt9g019080.1	Pt9g019080.1	108.163	12.3	1	5	5	7	0.911131	7	11.1588	0.925789	7	5.17281	1.08825	7	4.4526	1.14178	7	4.5194	1.12931	7	5.25298	0.907552	7	3.27747	374	41.8711	5.12256
Pt3g014810.1	Pt3g014810.1	108.004	13.02	2	8	9	24	0.939878	22	7.12226	0.929892	22	10.5069	1.0858	22	8.89986	1.06688	22	7.41712	1.04939	22	10.4533	0.922413	22	8.92645	668	75.0619	7.18115
Pt4g022860.1	Pt4g022860.1	107.812	8.85	1	4	4	8	1.02963	8	4.96078	1.0083	8	5.74763	0.976567	8	4.46503	0.989951	8	6.52886	0.939044	8	3.29149	1.03457	8	7.03168	486	54.9077	6.15088
Pt1g018230.2	Pt1g018230.2	107.758	9.72	3	7	8	14	1.0116	12	7.3406	1.03922	12	5.28406	0.915397	12	7.58873	0.970213	12	8.72948	0.967783	12	6.85457	1.04154	12	7.99417	741	83.3621	6.46826
PtUn024630.1	PtUn024630.1	107.703	6.64	7	1	7	10	0.852774	1		1.07097	1		0.994209	1		1.06514	1		1.13208	1		0.901718	1		889	101.525	5.77002
Pt4g015270.1	Pt4g015270.1	107.627	9.57	1	5	5	14	0.802141	14	10.7777	0.819367	14	8.68132	1.18425	14	6.47945	1.21955	14	7.41643	1.14624	14	8.87406	0.85652	14	8.75348	491	55.7227	8.1626
PtUn008570.1	PtUn008570.1	107.389	15.23	1	7	7	11	0.949341	11	9.50585	0.976206	11	7.18886	0.97334	11	7.39558	1.03865	11	11.0231	1.08882	11	14.1417	0.918093	11	16.0245	440	47.7648	6.30322
Pt4g018740.1	Pt4g018740.1	107.365	34.87	3	3	3	7	0.991391	7	2.3613	0.990146	7	5.35507	0.963322	7	18.2921	1.01275	7	8.06282	1.01679	7	12.2867	1.01709	7	13.3516	152	16.9786	5.68115
Pt6g004100.1	Pt6g004100.1	107.233	21.51	1	10	10	24	0.969377	24	6.40244	0.980819	24	6.58664	1.03963	24	9.65712	1.03551	24	8.81991	1.02419	24	9.48699	0.971391	24	8.05147	581	62.1974	7.02002
Pt2g018730.1	Pt2g018730.1	107.211	10.46	1	4	5	11	0.903437	9	3.60823	0.892345	9	8.77549	1.09948	9	4.79734	1.1116	9	9.17082	1.07672	9	1.83219	0.92907	9	4.80035	526	57.6761	9.17334
Pt4g006250.1	Pt4g006250.1	106.994	14.18	1	8	8	17	1.03029	17	11.1973	1.01644	17	7.2742	0.950421	17	13.1535	1.01069	17	10.728	0.979126	17	6.72155	1.05718	17	10.0003	522	57.8267	8.80713
Pt7g019330.1	Pt7g019330.1	106.993	27.73	1	3	4	12	0.997289	10	10.8954	0.975564	10	10.8605	1.01642	10	9.33436	1.05557	10	7.84992	1.00795	10	14.206	0.982152	10	10.7205	119	13.0828	5.50342
Pt3g035740.1	Pt3g035740.1	106.88	8.33	1	9	9	28	1.05718	28	9.01095	1.04998	28	7.29076	0.945542	28	7.99826	0.95308	28	10.2114	0.940526	28	9.21162	1.04466	28	11.237	864	95.0478	7.18115
Pt5g002550.1	Pt5g002550.1	106.778	31.71	1	3	4	10	0.891474	8	14.6895	0.904197	8	13.1493	1.09607	8	11.5762	1.04097	8	11.2239	1.2104	8	16.3194	0.847422	8	7.12472	123	13.4541	5.2749
Pt2g025670.1	Pt2g025670.1	106.689	15.19	1	3	3	14	1.00411	14	26.015	0.950496	14	17.0632	1.02871	14	19.3388	1.0446	14	21.4441	0.932876	14	25.7988	0.994113	14	35.123	270	28.3794	9.23193
Pt9g000210.2	Pt9g000210.2	106.608	7.38	1	5	6	10	1.02823	9	11.2217	1.03128	9	10.9839	0.988109	9	3.52568	1.01582	9	3.96979	1.00962	9	14.2031	1.0101	9	6.35475	745	84.2076	7.2251
Pt6g006910.1	Pt6g006910.1	106.592	11.47	1	8	9	27	0.910171	26	8.69371	0.908238	26	10.4851	1.10976	26	8.68448	1.12024	26	10.0552	1.10742	26	8.04808	0.894412	26	10.2048	837	95.5426	5.69385
Pt2g006770.1	Pt2g006770.1	106.379	5.88	2	1	2	19	1.05261	1		1.11425	1		0.962723	1		0.919443	1		0.914283	1		1.04323	1		306	34.8869	6.56592
Pt6g018390.1	Pt6g018390.1	106.201	17.47	1	3	3	18	1.0145	18	5.94018	0.97609	18	5.15389	1.00257	18	7.93133	1.01166	18	7.58038	0.991994	18	4.29504	0.991816	18	7.4188	166	17.7263	5.56689
Pt1g009230.1	Pt1g009230.1	106.177	9.94	1	3	5	13	1.03963	8	6.09385	1.01393	8	8.29829	0.993156	8	7.23283	0.983594	8	5.7651	0.964445	8	7.53451	1.01951	8	6.49419	493	54.2543	6.04932
Pt1g019540.1	Pt1g019540.1	105.942	16.49	1	3	3	5	0.832053	5	1.90826	0.911257	5	11.7724	1.06635	5	7.39465	1.08926	5	11.7117	1.15637	5	13.6771	0.877574	5	23.9645	194	21.6835	8.00146
Pt1g003160.1	Pt1g003160.1	105.872	8.7	1	8	8	19	0.959219	19	5.96143	0.994772	19	9.48851	1.02013	19	9.58748	1.03265	19	7.06995	1.03853	19	12.6596	0.962148	19	18.3754	839	93.2672	8.41162
Pt1g015250.1	Pt1g015250.1	105.822	19.63	3	6	6	15	1.00829	15	7.51793	0.998634	15	2.75333	0.998539	15	5.66367	1.00076	15	3.83665	0.999039	15	7.14539	1.00796	15	3.04681	326	36.1181	5.5415
Pt4g012650.1	Pt4g012650.1	105.585	4.53	1	4	4	10	1.02786	10	12.764	1.06809	10	11.6729	0.97635	10	10.5497	0.933295	10	12.6163	0.985398	10	10.1854	1.05353	10	7.78915	839	94.1021	6.46826
Pt3g035070.2	Pt3g035070.2	105.429	16.56	3	6	6	7	1.02454	7	3.9953	0.981435	7	4.67264	1.0367	7	2.73153	1.01787	7	3.77953	0.999901	7	5.99954	1.0169	7	2.47113	483	54.7906	6.31592
Pt4g003150.3	Pt4g003150.3	105.197	9.46	3	6	6	12	0.968536	12	7.30718	0.954287	12	14.5897	1.02741	12	6.2735	1.04191	12	13.3478	1.05901	12	5.64012	0.988538	12	9.36123	803	90.7526	6.07471
PtUn018960.1	PtUn018960.1	105.143	10.1	2	5	5	11	1.05014	11	6.87843	1.06894	11	4.50578	0.969403	11	10.6573	0.932734	11	7.07129	0.981413	11	8.83913	1.03986	11	9.1469	525	57.2178	5.36377
Pt6g006190.1	Pt6g006190.1	105.141	14.38	1	2	2	10	0.943248	10	8.40987	0.930846	10	3.50896	1.05463	10	4.48833	1.05052	10	5.70873	1.06872	10	8.02368	0.944545	10	4.56988	153	16.6677	6.27783
Pt7g001320.1	Pt7g001320.1	105.13	5.98	1	3	7	19	1.01832	6	10.1696	1.00549	6	6.2729	0.969798	6	4.95256	1.03545	6	9.71969	0.948995	6	9.28001	1.0344	6	6.53747	1288	142.075	5.69385
Pt6g012030.1	Pt6g012030.1	105.074	4.62	1	5	5	12	1.07789	12	5.40802	1.08103	12	10.2214	0.920034	12	10.2928	0.891095	12	7.77707	0.935739	12	14.5768	1.08579	12	4.33429	953	104.559	5.89697
Pt4g007320.2	Pt4g007320.2	105.051	6.61	2	8	8	19	1.08469	19	7.16	1.09571	19	10.4423	0.889897	19	7.1839	0.910183	19	14.1807	0.951314	19	16.8193	1.02948	19	12.354	1437	161.968	6.32861
Pt4g018210.1	Pt4g018210.1	104.9	3.55	1	2	2	10	0.926383	10	12.2651	0.945562	10	12.2391	1.03156	10	12.0277	0.994985	10	15.0836	0.9879	10	11.9161	1.01578	10	8.46955	507	55.9706	6.12549
Pt6g019800.1	Pt6g019800.1	104.893	4.13	1	3	5	10	1.01785	6	1.15759	1.00701	6	1.41896	0.970482	6	3.05194	0.959731	6	6.95578	1.02251	6	6.75562	1.01012	6	6.76962	1065	119.28	5.47803
Pt7g013520.4	Pt7g013520.4	104.854	7.81	8	1	3	8	1.04672	4	6.72391	0.987666	4	4.05218	0.974346	4	5.94297	0.89923	4	3.92439	0.964159	4	7.32024	1.10598	4	4.48653	448	50.1981	7.12256
Pt1g004170.1	Pt1g004170.1	104.854	6.82	5	1	3	5	1.07476	1		1.06517	1		0.933067	1		0.897847	1		0.955491	1		1.07451	1		513	57.1167	6.07471
Pt7g002820.1	Pt7g002820.1	104.623	4.64	3	5	5	17	1.00691	16	5.17653	1.02622	16	7.32158	0.977657	16	6.45294	0.977288	16	8.06809	0.964846	16	6.90447	1.0383	16	7.39269	905	102.348	6.18896
Pt4g017740.1	Pt4g017740.1	104.538	5.29	3	5	5	11	1.01886	11	5.12301	1.01938	11	3.38574	0.954357	11	3.69898	0.988427	11	3.85849	0.951515	11	7.37312	1.06562	11	8.57711	926	100.814	7.12256
PtUn017180.1	PtUn017180.1	104.336	11.27	1	2	2	5	1.34191	5	1.57066	1.34579	5	6.65495	0.640427	5	10.8925	0.657973	5	15.2077	0.773371	5	19.9107	1.2461	5	17.4081	204	21.7806	4.39893
Pt3g038750.1	Pt3g038750.1	104.325	28.91	2	7	7	24	0.867125	24	8.28078	0.828889	24	6.62611	1.15845	24	7.36875	1.15953	24	5.99104	1.12436	24	8.78743	0.894805	24	9.50116	211	23.0181	8.27979
Pt2g016930.1	Pt2g016930.1	104.3	35.44	2	5	5	10	0.971166	10	3.71644	0.966387	10	5.33118	1.04458	10	2.54236	1.03914	10	3.30371	1.03367	10	6.53932	0.982375	10	4.11649	158	17.4312	7.50342
Pt8g001680.2	Pt8g001680.2	104.268	2.64	2	1	1	3	0.932847	3	2.23373	0.91649	3	20.254	1.09485	3	6.35487	1.04528	3	0.355378	1.16738	3	0.200343	0.979572	3	1.27583	417	45.4902	6.66846
Pt2g002190.1	Pt2g002190.1	104.22	2.02	1	2	2	8	1.0549	8	7.10232	1.0033	8	5.73088	0.979777	8	7.52112	0.966885	8	6.68495	0.917092	8	6.64261	1.11654	8	12.3466	793	86.5137	6.63916
Pt2g008310.1	Pt2g008310.1	104.12	12.79	4	12	12	28	1.01495	26	6.38795	1.00398	26	5.48075	1.00623	26	5.16266	0.989677	26	7.93343	0.967279	26	5.88276	1.03555	26	7.65619	899	100.823	8.79248
Pt6g009040.1	Pt6g009040.1	103.914	10.61	1	9	9	30	1.06578	30	7.22505	1.02237	30	5.72133	0.952409	30	7.7944	0.974573	30	5.80285	0.940984	30	5.99433	1.06381	30	6.66849	914	103.533	5.24951
Pt8g005250.1	Pt8g005250.1	103.894	16.44	1	4	4	11	0.973002	11	9.16445	0.950746	11	8.8994	1.06299	11	11.8034	1.04205	11	7.48904	1.06532	11	8.99786	0.948594	11	11.8713	219	25.5268	5.38916
Pt8g003950.1	Pt8g003950.1	103.861	5.72	1	1	1	4	0.955804	4	5.47308	0.96843	4	11.0101	0.967314	4	3.31543	1.07609	4	4.70062	1.00259	4	3.12362	1.03914	4	4.78195	332	36.6073	7.02002
PtUn012940.1	PtUn012940.1	103.85	14.21	2	4	6	18	1.02729	10	7.35602	1.06023	10	6.62059	0.969839	10	4.33528	0.933536	10	9.1089	0.943275	10	11.6622	1.04629	10	2.70322	373	40.9307	6.12549
Pt9g001270.1	Pt9g001270.1	103.836	5.42	1	1	1	5	0.957256	5	3.57089	0.975298	5	7.46379	1.04155	5	6.91979	1.04275	5	1.10582	0.985138	5	4.88624	0.98957	5	8.26261	166	18.1964	5.50342
Pt3g018110.1	Pt3g018110.1	103.677	10.68	1	1	2	11	0.663978	1		0.670218	1		1.2835	1		1.38953	1		1.36069	1		0.696061	1		206	22.4319	9.5249
PtUn030250.1	PtUn030250.1	103.454	8.42	4	5	5	17	1.03506	17	5.15648	1.04554	17	5.03714	0.953208	17	8.47641	0.950754	17	4.99092	0.912187	17	6.83993	1.04762	17	8.86481	594	61.7378	6.1001
Pt2g029260.1	Pt2g029260.1	103.412	6.2	1	4	4	12	1.00573	12	4.51767	1.03439	12	5.3973	0.964638	12	3.04951	0.941372	12	3.54002	1.00548	12	10.9592	1.08871	12	9.27123	468	49.7231	7.48877
Pt1g003630.1	Pt1g003630.1	103.372	6.48	1	2	2	9	0.94935	9	5.22	0.915378	9	7.7365	1.06696	9	4.86569	1.10484	9	5.11464	1.05467	9	5.46984	0.914854	9	11.2668	324	33.8721	5.75732
Pt3g007230.4	Pt3g007230.4	103.354	3.81	1	1	2	6	0.815411	3	0.269607	0.869739	3	2.6801	1.0954	3	1.78731	1.15061	3	1.20242	1.3217	3	2.3414	0.924269	3	0.577118	499	56.4392	8.20654
Pt4g018010.1	Pt4g018010.1	103.275	28.93	1	8	8	12	1.01356	12	2.69125	0.964508	12	8.47794	0.963186	12	4.95155	1.02833	12	8.89133	0.976085	12	11.4392	1.02699	12	7.79195	242	26.5225	9.49561
Pt9g008710.1	Pt9g008710.1	103.268	5.46	1	2	2	13	1.02441	13	10.6944	1.05716	13	17.0802	0.930312	13	15.589	0.962085	13	15.6266	0.97888	13	9.06724	1.05687	13	10.2579	348	36.4687	5.5415
Pt9g003320.1	Pt9g003320.1	103.266	11.51	1	2	2	6	1.1259	6	12.8281	1.24237	6	8.66022	0.686473	6	11.6025	0.796834	6	25.3771	0.827261	6	33.8964	1.23157	6	13.8793	139	14.7154	5.07178
Pt1g003290.2	Pt1g003290.2	103.154	11.17	2	3	3	13	1.04028	13	8.87654	1.05151	13	6.50515	0.941189	13	12.5207	0.937984	13	7.46049	1.00337	13	15.1587	1.04942	13	13.9546	197	22.2196	7.82568
Pt7g013560.1	Pt7g013560.1	102.954	12.76	1	5	5	7	1.02892	7	8.82028	0.959765	7	2.51221	1.02979	7	3.28216	1.00085	7	2.90802	0.994388	7	14.9638	1.05035	7	15.6407	486	54.5371	6.1001
Pt4g006480.2	Pt4g006480.2	102.937	16.67	2	7	7	16	1.09567	16	7.3624	1.08424	16	5.23435	0.906833	16	5.14346	0.926542	16	9.92702	0.88477	16	7.3004	1.121	16	7.40378	456	50.6522	6.87354
PtUn000400.1	PtUn000400.1	102.793	3.96	3	3	3	9	0.947603	9	2.90496	0.904038	9	5.79844	1.07427	9	8.56608	1.07882	9	2.12498	1.09082	9	4.27432	0.932766	9	9.03344	782	84.5436	7.54736
Pt8g007590.1	Pt8g007590.1	102.712	13.11	6	6	8	20	1.08893	18	3.853	1.06557	18	6.21067	0.938277	18	4.77885	0.933918	18	3.12971	0.940838	18	7.98817	1.06445	18	10.5209	557	60.441	8.32373
Pt1g017600.1	Pt1g017600.1	102.694	14.85	1	6	6	21	1.03528	21	7.04669	1.04382	21	5.19158	0.985238	21	3.89865	0.976555	21	6.33845	0.97179	21	6.37627	1.02969	21	7.05983	330	36.2571	9.20264
Pt1g019790.1	Pt1g019790.1	102.682	9.13	1	2	2	6	0.960532	6	2.83853	0.978834	6	6.08996	0.969142	6	8.12406	1.02422	6	2.84411	1.06556	6	3.62962	0.960358	6	6.7109	230	25.0378	5.47803
Pt2g019010.1	Pt2g019010.1	102.667	37.11	1	3	3	14	1.03187	14	4.04931	1.0465	14	7.29203	0.934625	14	8.46083	0.987468	14	8.43862	0.958847	14	7.20346	1.04976	14	5.92144	97	10.5517	8.39697
Pt3g003150.1	Pt3g003150.1	102.625	14.11	1	6	6	14	0.964393	14	7.01905	0.939955	14	4.45468	1.01362	14	4.02317	1.06357	14	5.06958	1.01407	14	3.14935	0.974777	14	6.72566	397	44.1262	10.5649
Pt6g017330.1	Pt6g017330.1	102.597	24.53	1	8	8	17	1.06224	17	10.2066	1.07497	17	4.38015	0.941598	17	6.92092	0.945665	17	9.66718	0.957908	17	9.77079	1.05253	17	7.82711	318	34.7207	8.79248
Pt4g010090.1	Pt4g010090.1	102.578	3.48	1	3	3	4	0.97016	4	3.94843	0.983485	4	4.90298	0.99392	4	3.51104	1.04859	4	5.63993	1.07851	4	2.99046	0.938485	4	3.3864	1006	110.513	5.021
PtUn000410.6	PtUn000410.6	102.528	22.02	2	4	4	15	0.980263	15	10.5021	0.963972	15	7.1615	1.00358	15	14.1145	1.00006	15	9.38888	1.002	15	5.42444	1.0216	15	12.1059	168	17.877	8.45557
Pt1g017480.2	Pt1g017480.2	102.519	18.04	1	12	12	28	1.05328	28	5.29671	1.03885	28	6.09096	0.94585	28	8.26305	0.951005	28	8.77362	0.927097	28	5.49829	1.09929	28	8.32049	654	73.925	5.10986
Pt8g010180.1	Pt8g010180.1	102.48	10.96	2	2	2	4	0.796247	4	22.622	0.807123	4	15.3667	1.19842	4	11.6741	1.24497	4	6.97243	1.26165	4	16.7695	0.716876	4	17.8748	146	15.4089	8.92432
Pt3g034780.3	Pt3g034780.3	102.436	9.74	2	2	2	4	0.978565	4	2.50618	1.04459	4	3.94582	1.02654	4	4.72869	0.959613	4	4.16547	0.98291	4	1.78583	1.02246	4	2.16247	349	38.7678	7.04932
Pt9g018330.1	Pt9g018330.1	102.312	10.18	1	6	6	11	0.942612	11	11.1584	0.956097	11	7.10543	1.01893	11	7.11507	1.03449	11	13.7751	1.02306	11	8.41831	0.97828	11	6.99658	511	59.917	5.37646
Pt9g006020.1	Pt9g006020.1	102.224	14.53	1	3	4	16	0.940608	7	4.74462	0.959412	7	5.79143	1.04954	7	3.53082	1.03802	7	10.6622	1.06696	7	4.15062	0.947885	7	4.08627	344	38.1197	6.68311
Pt3g002360.1	Pt3g002360.1	102.153	8.41	3	2	3	10	1.00335	4	10.805	1.03239	4	8.62265	0.989028	4	11.7192	0.96891	4	8.01191	1.03777	4	8.74193	0.948662	4	8.9779	321	36.2201	5.61768
Pt6g006920.2	Pt6g006920.2	102.106	5.52	1	2	2	5	0.94262	5	2.91987	0.991624	5	1.10033	1.01711	5	4.46437	1.00715	5	5.52416	1.03623	5	1.9335	0.963817	5	2.93853	308	34.3427	6.75635
Pt9g020960.1	Pt9g020960.1	102.039	11.13	1	2	6	19	0.986824	6	4.42696	0.942059	6	1.91431	1.02214	6	2.59649	1.03384	6	4.09456	1.03516	6	3.30377	1.02206	6	3.1978	557	60.3705	6.12549
Pt1g021030.2	Pt1g021030.2	102.009	8.11	3	5	5	5	0.916758	5	5.37883	0.945089	5	1.28906	1.02711	5	5.90343	1.07933	5	3.59031	1.09544	5	4.78438	0.910349	5	8.04659	641	71.7491	6.62451
Pt1g014880.1	Pt1g014880.1	101.969	7.78	1	3	3	9	1.09021	9	4.1335	1.15022	9	1.84752	0.870344	9	4.19194	0.890962	9	7.08294	0.944981	9	9.88006	1.05223	9	6.94851	514	55.7833	5.26221
Pt5g007800.1	Pt5g007800.1	101.82	16.77	1	5	5	9	0.842478	9	20.4104	0.858021	9	13.9152	1.18203	9	10.638	1.146	9	14.9998	1.15707	9	14.238	0.827514	9	22.3117	310	34.9976	5.09717
Pt3g000380.1	Pt3g000380.1	101.807	1.97	1	1	2	9	0.950665	1		1.01818	1		1.05109	1		0.989193	1		1.10329	1		0.905466	1		814	93.0095	5.70654
Pt3g016140.1	Pt3g016140.1	101.583	13.91	13	8	9	21	0.823037	18	9.59207	0.82216	18	5.12399	1.17326	18	5.616	1.16821	18	4.88487	1.17108	18	11.4761	0.855314	18	12.0634	604	66.3947	8.44092
Pt2g013950.1	Pt2g013950.1	101.496	4.06	1	4	4	19	1.07474	19	4.4908	1.02483	19	8.09222	0.963191	19	8.14659	0.942284	19	7.00369	0.944102	19	5.79213	1.05378	19	8.82571	1109	124.2	5.31299
PtUn003910.1	PtUn003910.1	101.437	7.48	1	10	10	17	0.959441	17	5.02664	1.00541	17	7.92871	1.03874	17	9.01658	0.997261	16	7.13042	0.972391	17	8.82504	1.00362	17	7.70764	1203	139.49	6.7124
Pt9g012280.1	Pt9g012280.1	101.391	9.31	3	8	8	12	0.948562	12	5.39432	0.92633	12	4.84934	1.03667	12	8.06715	1.05468	12	10.2698	1.04356	12	12.3302	0.99037	12	11.0325	1010	109.271	4.93213
Pt2g028580.1	Pt2g028580.1	101.32	5.78	1	2	2	4	0.817857	4	5.63305	0.899004	4	1.9784	1.13471	4	3.69443	1.12875	4	1.48337	1.26057	4	11.0802	0.791445	4	14.8411	502	54.2608	5.85889
Pt8g004340.1	Pt8g004340.1	101.261	12.55	1	13	13	29	0.947413	29	5.40329	0.960026	29	6.70382	1.05879	29	5.17872	1.06175	29	6.26558	1.06635	29	8.44478	0.921166	29	7.41639	1044	117.231	7.56201
Pt6g006710.1	Pt6g006710.1	101.256	12.88	2	4	4	5	1.06697	5	1.47035	1.00427	5	8.27856	0.991497	5	10.156	1.00833	5	6.76755	0.941187	5	13.4515	0.970833	5	8.69985	326	35.7224	5.04639
Pt6g004230.1	Pt6g004230.1	101.082	13.41	4	5	5	8	1.03682	8	4.30077	1.02629	8	3.90648	0.961039	8	5.14896	0.966684	8	4.51868	0.976889	8	6.36127	0.992918	8	6.11578	343	37.9584	4.71631
Pt5g010390.1	Pt5g010390.1	100.993	7.64	1	1	1	4	0.943578	4	3.86662	0.948205	4	4.18985	1.04678	4	1.46409	1.05359	4	4.8366	1.01898	4	2.98414	1.02061	4	2.2373	157	17.0389	7.95752
Pt3g013390.1	Pt3g013390.1	100.743	13.16	1	4	5	17	0.966502	9	8.26943	0.941443	9	2.83649	1.06647	9	5.18871	1.04087	9	6.06904	1.03308	9	6.36986	0.967569	9	9.0242	395	41.9289	5.84619
Pt8g003790.1	Pt8g003790.1	100.614	12.67	3	9	9	22	0.98533	22	12.5901	0.985592	22	10.3986	0.999008	22	8.61262	1.00508	22	12.3108	1.01984	22	19.26	0.98475	22	19.4151	600	63.1696	6.81494
Pt3g024810.1	Pt3g024810.1	100.605	3.62	1	3	5	17	1.07119	10	3.98045	1.0366	10	4.68687	0.957015	10	2.05401	0.981383	10	6.32417	0.904754	10	4.17071	1.07111	10	5.27307	1161	129.293	8.98291
PtUn027270.1	PtUn027270.1	100.377	14.44	1	7	7	11	0.958846	11	4.76565	0.966376	11	2.11267	1.05437	11	4.99886	1.05453	11	3.17	1.018	11	2.7487	0.950061	11	5.77737	457	50.283	7.82568
Pt6g000390.1	Pt6g000390.1	100.016	21.47	1	3	6	12	0.988118	7	1.66322	1.03247	7	1.92222	0.98276	7	2.31207	0.984019	7	5.50592	1.04018	7	2.02659	0.980917	7	3.69223	191	22.154	9.72998
Pt5g015190.1	Pt5g015190.1	100.016	9.97	1	2	2	5	1.07913	5	8.42677	1.06466	5	10.338	0.887575	5	10.3015	0.887739	5	6.57403	0.895251	5	16.8483	1.2269	5	7.38328	301	33.6297	8.27979
Pt4g011450.1	Pt4g011450.1	100.014	32.12	2	5	5	26	0.984205	26	8.84388	0.998845	26	9.92682	0.999283	26	7.24039	1.04082	26	8.51575	1.0424	26	10.7024	0.968013	26	7.02704	137	14.4499	10.6235
Pt1g000450.1	Pt1g000450.1	99.9636	9.37	2	5	6	19	1.12365	14	5.52786	1.15989	14	6.54618	0.846267	14	7.84361	0.871362	14	11.3975	0.857239	14	10.9502	1.11233	14	7.87766	459	50.1436	8.71924
PtUn002210.1	PtUn002210.1	99.9006	4.74	1	4	4	11	1.06212	11	3.60447	1.01613	11	4.13574	0.967139	11	7.04908	0.934618	11	2.63909	0.934691	11	7.95044	1.05342	11	6.42616	760	84.1039	5.71924
Pt3g031380.1	Pt3g031380.1	99.7337	18.5	1	4	4	9	0.988479	9	3.65847	0.999235	9	6.6358	1.02567	9	3.91129	0.992892	9	3.79714	1.05631	9	3.12377	0.987269	9	5.92929	254	28.3723	7.92822
Pt3g011140.1	Pt3g011140.1	99.6956	5.12	6	4	4	12	1.00641	8	11.0408	1.02293	8	5.19633	0.959595	8	7.76304	0.958962	8	9.0996	1.05468	8	18.6026	0.964149	8	12.773	644	68.5052	8.32373
Pt6g012760.1	Pt6g012760.1	99.6782	16.75	1	7	7	19	0.962764	19	6.83737	0.966774	19	3.97137	1.0773	19	5.84932	1.01546	19	5.35634	1.03832	19	8.64283	0.935504	19	7.50494	394	43.2874	6.69775
Pt8g006330.1	Pt8g006330.1	99.6563	10.59	2	7	7	13	0.990093	13	4.58214	0.980384	13	7.85313	0.976117	13	3.91765	1.00166	13	6.65508	1.05631	13	6.53512	0.988113	13	5.29629	623	70.2669	6.99072
Pt3g039690.1	Pt3g039690.1	99.6396	13.45	1	3	3	5	1.04084	5	6.98187	1.05434	5	11.0912	0.947473	5	11.9209	0.977469	5	13.0575	1.00364	5	3.18158	1.01248	5	4.59291	223	24.5701	7.32764
Pt2g006460.1	Pt2g006460.1	99.489	8.17	1	6	6	12	1.03625	12	5.93227	1.03147	12	3.06227	0.981006	12	3.56958	0.992546	12	2.30516	0.972031	12	5.49849	1.02935	12	6.70351	845	95.2931	6.72705
Pt4g015430.4	Pt4g015430.4	99.4618	14.32	6	6	6	18	0.998225	18	5.68667	1.03753	18	5.94175	1.00171	18	4.51352	0.9926	18	4.26152	0.986868	18	9.18042	1.02404	18	7.10695	426	46.8202	6.07471
Pt4g004830.3	Pt4g004830.3	99.18	4.48	7	3	4	6	0.972891	4	2.33998	0.99049	4	6.11367	1.02515	4	2.23144	1.0513	4	4.11965	1.01881	4	1.57942	0.997399	4	1.90461	959	107.338	6.45557
Pt2g016590.1	Pt2g016590.1	99.161	3.83	2	4	4	10	1.0417	10	3.59046	1.09143	10	1.86782	0.937841	10	7.19252	0.910871	10	10.4418	0.993889	10	7.13234	0.983062	10	10.1912	888	99.8458	5.33838
Pt5g011810.2	Pt5g011810.2	99.1374	7	3	5	5	10	1.09897	10	9.88238	1.03177	10	9.18398	0.921866	10	16.1431	0.938286	10	10.4028	0.955009	10	4.91486	1.04318	10	8.00689	800	86.6608	6.354
Pt3g012790.1	Pt3g012790.1	99.1275	11.16	6	8	8	16	1.01559	16	4.66466	0.992753	16	7.09068	0.977446	16	2.50446	1.00706	16	5.29158	1.01193	16	6.82783	1.0156	16	6.47854	753	84.5597	6.93213
Pt4g006490.2	Pt4g006490.2	98.7978	9.05	3	2	3	11	0.887355	2	4.16477	0.949281	2	9.09155	1.0218	2	7.19982	1.03516	2	10.357	1.1941	2	5.86295	0.921422	2	2.97628	398	44.0346	8.27979
Pt4g013030.1	Pt4g013030.1	98.7978	6.42	3	1	2	12	1.50195	3	10.7235	1.49439	3	12.1231	0.45265	3	52.158	0.496059	3	54.4426	0.471711	3	41.9407	1.51493	3	11.6613	327	36.4118	7.07861
Pt4g003430.1	Pt4g003430.1	98.7775	8.07	2	4	4	7	0.99966	7	8.6129	1.02731	7	0.935989	0.960414	7	3.68269	0.966378	7	4.02248	1.00946	7	14.029	1.032	7	9.17259	508	55.1314	7.09326
Pt3g005540.1	Pt3g005540.1	98.7579	14.98	1	6	6	8	0.977723	8	7.20821	0.948931	8	8.37788	1.03435	8	5.15898	1.06412	8	4.15661	1.02276	8	3.91982	0.99864	8	5.36292	534	57.6899	5.8208
Pt5g010690.1	Pt5g010690.1	98.6762	4.29	1	3	5	7	1.00893	3	1.74494	1.0012	3	0.446027	0.991107	3	0.862926	0.96908	3	0.825699	0.997962	3	1.54845	1.06559	3	1.53147	1283	138.54	5.33838
Pt8g003590.1	Pt8g003590.1	98.5112	11.5	2	1	2	4	0.758612	1		0.909151	1		1.19202	1		1.15363	1		1.24509	1		0.782598	1		226	25.559	9.51025
Pt7g002870.1	Pt7g002870.1	98.4591	8.63	2	3	4	12	0.80682	11	4.19854	0.799319	11	13.2377	1.21847	11	6.80942	1.1656	11	7.17664	1.23735	11	6.11411	0.808051	11	6.35006	475	53.3924	7.6499
Pt1g021010.2	Pt1g021010.2	98.4538	5.41	2	2	2	5	0.95999	5	9.15784	0.930287	5	1.59914	1.06658	5	3.00753	0.987187	5	4.86613	1.14583	5	9.47543	0.833145	5	8.92853	536	58.3137	6.30322
PtUn015270.1	PtUn015270.1	98.4447	10.01	4	3	5	9	1.31668	5	9.23136	1.301	5	22.0207	0.623299	5	17.1457	0.597127	5	24.2681	0.747983	5	29.3426	1.17292	5	29.8011	749	83.1379	6.69775
Pt6g019310.1	Pt6g019310.1	98.4311	5.53	1	4	4	12	1.00574	12	5.15332	0.979804	12	4.99814	1.01567	12	2.13138	1.01749	12	3.906	1.02265	12	10.662	0.998441	12	7.5014	506	55.1356	5.13525
Pt6g006700.2	Pt6g006700.2	98.3414	8.44	1	3	3	13	1.09401	13	4.37712	1.05245	13	4.59785	0.938116	13	8.00178	0.95737	13	6.99773	0.865771	13	7.27837	1.09621	13	6.84956	320	37.1152	9.5835
Pt2g006510.1	Pt2g006510.1	98.34	20.38	2	3	4	9	0.954197	7	3.72907	0.903745	7	6.80973	1.06433	7	5.21703	1.11887	7	2.5271	1.04966	7	7.02806	0.910863	7	8.15919	211	23.2418	7.89893
Pt7g021250.1	Pt7g021250.1	98.1984	32.14	1	1	5	10	0.986275	1		0.956017	1		1.04377	1		1.0545	1		1.04758	1		0.933865	1		168	18.6501	4.56396
Pt8g006310.3	Pt8g006310.3	98.1789	45.65	4	3	3	5	1.09994	5	6.69624	1.0368	5	0.593954	0.932421	5	5.63254	0.952968	5	5.32256	0.882918	5	2.9916	1.10327	5	6.37978	92	9.48767	4.37354
Pt7g012120.1	Pt7g012120.1	97.886	32.52	4	4	8	20	0.987963	9	9.20383	1.01934	9	4.38305	1.00068	9	7.08344	1.03022	9	9.39385	1.04637	9	9.64271	0.953795	9	5.69558	246	27.372	6.43018
Pt1g016230.1	Pt1g016230.1	97.8779	7.81	1	2	2	4	0.972057	4	4.8325	1.04007	4	2.48214	0.952938	4	4.19817	1.00071	4	3.24789	1.06133	4	13.0687	0.925762	4	4.59363	320	35.1075	7.40088
Pt5g004060.3	Pt5g004060.3	97.82	5.57	3	2	2	6	1.03444	6	8.07314	1.01907	6	4.38476	0.883543	6	4.77009	0.891589	6	9.77039	1.06037	6	13.3632	1.03506	6	6.37584	395	43.7429	7.23975
Pt9g015790.1	Pt9g015790.1	97.7548	14.5	1	3	4	10	0.979263	7	16.7223	1.03583	7	1.31029	1.00147	7	11.607	0.909429	7	15.745	1.00507	7	19.0907	0.999414	7	15.3969	269	29.7898	8.32373
Pt9g006180.1	Pt9g006180.1	97.7018	6.17	1	4	4	20	1.30195	20	13.8414	1.3006	20	20.7215	0.678998	20	34.3025	0.790001	20	23.551	0.670788	20	39.5643	1.14781	20	24.0794	583	64.5449	6.0874
Pt6g001170.2	Pt6g001170.2	97.6443	10.91	1	7	7	19	1.02949	19	7.51505	1.0216	19	3.43386	0.962653	19	6.67983	0.960736	19	5.72917	0.961762	19	6.09213	1.0227	19	4.8051	605	68.0454	7.53271
Pt2g000560.2	Pt2g000560.2	97.5838	5.27	1	3	3	15	0.926595	15	2.93608	0.943762	15	7.17274	1.03502	15	5.07777	1.07244	15	5.77301	1.00817	15	6.61278	0.98791	15	6.69364	493	52.9831	6.11279
PtUn021130.4	PtUn021130.4	97.5638	6.38	4	4	4	15	0.94943	15	5.71754	0.955105	15	11.7001	1.02934	15	8.40292	1.06922	15	7.24031	1.07104	15	3.99564	0.909121	15	6.10741	627	68.5644	8.66064
Pt3g009910.1	Pt3g009910.1	97.5406	11.05	1	6	6	8	1.08521	8	11.0157	1.03288	8	10.1585	0.972181	8	11.7399	0.94374	8	11.7912	0.975613	8	13.2813	1.00846	8	15.6246	552	61.692	8.646
Pt3g019440.1	Pt3g019440.1	97.4735	7.06	2	2	2	10	1.02571	10	5.84395	1.02056	10	7.26359	0.981415	10	7.78838	0.940435	10	8.48913	0.997148	10	6.34485	1.02079	10	3.56764	354	39.1219	6.15088
Pt8g010060.1	Pt8g010060.1	97.3345	29.75	2	5	5	10	1.05416	10	4.30962	1.04394	10	4.32492	0.95651	10	4.68458	0.936932	10	3.34436	0.920859	10	7.75321	1.08025	10	4.70624	158	17.9313	6.60986
Pt2g027050.1	Pt2g027050.1	96.97	7.87	1	1	1	5	1.01232	5	13.3778	0.991622	5	1.50428	0.980376	5	6.82737	0.967432	5	2.86038	0.99339	5	16.0256	1.0532	5	3.9949	127	14.1241	4.81787
PtUn026110.1	PtUn026110.1	96.8042	15.33	3	3	3	9	0.928327	9	8.05839	0.956492	9	12.1699	1.03854	9	11.7278	1.10209	9	8.51516	1.05976	9	9.88115	0.943077	9	7.46755	287	31.7147	5.56689
Pt3g038310.1	Pt3g038310.1	96.7854	9.65	1	3	3	8	1.26036	8	12.3894	1.30889	8	6.44229	0.646292	8	26.9593	0.696894	8	22.5718	0.713697	8	19.5939	1.30753	8	13.2437	373	40.2395	7.94287
Pt7g008380.1	Pt7g008380.1	96.6918	5.73	1	4	8	19	0.998654	14	3.37414	0.993484	14	3.83874	1.01975	14	3.83307	1.01695	14	2.16349	0.994417	14	5.7845	1.01437	14	2.04987	1431	161.944	7.43018
Pt5g018360.1	Pt5g018360.1	96.6881	15.54	1	7	7	15	0.997311	15	8.56874	1.0144	15	3.46525	1.00793	15	5.40069	0.995394	15	7.06049	0.993538	15	5.86108	1.04302	15	3.70879	386	44.3381	5.78271
Pt9g011140.1	Pt9g011140.1	96.6571	22.82	2	1	6	16	1.01582	3	8.29083	1.04831	3	4.51879	0.994233	3	7.84839	0.983199	3	4.61769	1.04275	3	8.68365	0.934875	3	12.9104	206	23.5491	10.4624
Pt2g021690.1	Pt2g021690.1	96.565	24.52	1	4	4	9	0.941933	9	14.1694	0.943685	9	3.51837	1.07139	9	7.37885	1.0679	9	8.63621	1.09848	9	13.4673	0.900861	9	18.6485	155	16.8384	5.21143
PtUn003670.1	PtUn003670.1	96.527	7.42	1	3	3	7	1.00945	7	4.36181	0.963632	7	4.28118	0.995968	7	7.75982	1.05618	7	6.74766	0.987873	7	5.35552	1.00481	7	4.4279	391	43.9446	7.79639
Pt1g018910.1	Pt1g018910.1	96.426	5.86	1	1	1	7	0.956186	7	11.2887	0.858993	7	5.7319	1.18823	7	5.69893	1.10173	7	4.75282	1.08564	7	6.32069	0.903607	7	11.6668	222	23.6177	6.50732
Pt6g010890.2	Pt6g010890.2	96.4216	4.23	1	5	5	12	1.02104	12	3.62279	1.04749	12	6.64384	0.959035	12	4.60448	0.975138	12	7.3163	0.935237	12	6.46066	1.01481	12	5.32379	1135	128.114	6.52197
Pt4g019500.1	Pt4g019500.1	96.258	17.69	1	3	3	13	1.03438	13	4.94356	1.02572	13	5.29759	0.984367	13	8.18501	0.972531	13	7.46186	1.05507	13	6.67929	0.960081	13	10.6533	130	14.7649	9.89111
Pt6g004950.3	Pt6g004950.3	96.1824	20.93	4	5	5	12	0.968646	12	5.64606	0.916176	12	7.7099	1.08188	12	4.5513	1.06438	12	5.2499	1.01769	12	3.18742	0.97419	12	5.20972	301	33.2332	4.85596
Pt3g006600.1	Pt3g006600.1	96.0394	22.29	2	8	8	17	0.9889	17	7.49214	0.979336	17	7.38356	0.994343	17	6.89326	1.00046	17	8.31893	1.01304	17	9.89585	1.01377	17	4.73459	350	38.9047	8.07471
Pt4g007870.1	Pt4g007870.1	95.9344	3.41	1	1	1	4	0.864059	4	1.58808	0.826285	4	0.637147	0.951526	4	4.90538	1.06329	4	4.28188	1.33424	4	18.6203	0.93332	4	5.53561	469	51.4446	6.0874
Pt2g005210.1	Pt2g005210.1	95.9271	30.22	3	6	6	21	1.03443	21	9.12865	1.00884	21	6.16411	0.955029	21	4.27917	0.969086	21	6.2029	0.9667	21	11.5116	1.03865	21	6.22793	182	20.772	9.96436
Pt6g000810.1	Pt6g000810.1	95.8028	2.96	1	3	3	5	0.941134	5	3.81632	0.963076	5	1.28712	1.08937	5	2.00912	1.06706	5	1.60335	1.01114	5	12.2385	0.97799	5	8.01048	744	83.358	7.03467
Pt6g013800.1	Pt6g013800.1	95.79	5.2	1	4	4	9	1.09884	9	14.7077	1.07297	9	8.30006	0.922461	9	21.3448	0.94236	9	14.9411	0.884664	9	17.3341	1.07106	9	13.0999	750	80.1672	7.56201
Pt1g007840.1	Pt1g007840.1	95.3496	23.2	2	1	4	18	1.01586	6	3.42108	1.03648	6	2.20702	0.986801	6	1.19069	0.929369	6	1.92955	1.01173	6	7.23368	1.06283	6	2.15686	194	21.8217	9.5542
Pt3g028920.1	Pt3g028920.1	95.3269	41.78	1	6	6	16	1.09275	16	6.18049	1.06154	16	7.56765	0.945312	16	5.22989	0.924437	16	6.52224	0.911708	16	6.97413	1.04207	16	7.01396	225	24.7604	9.14404
Pt3g003450.1	Pt3g003450.1	95.308	4.13	1	1	4	13	0.884934	5	22.8905	0.924226	5	5.98461	1.09405	5	15.4049	1.11293	5	12.0223	1.18251	5	15.0573	0.853483	5	16.0031	872	96.6685	4.75439
Pt2g026520.2	Pt2g026520.2	95.0704	11.31	2	3	3	7	1.34417	7	11.6853	1.34787	7	5.91203	0.657611	7	20.9963	0.711685	7	23.0336	0.644411	7	28.0724	1.29661	7	12.0719	274	30.3544	5.38916
Pt5g008510.1	Pt5g008510.1	94.9946	5.76	1	2	2	5	0.992106	5	6.28271	1.01427	5	10.8601	0.997829	5	9.47577	1.03986	5	1.79902	0.964022	5	3.16681	1.04478	5	9.91401	469	51.9023	7.82568
Pt5g020730.1	Pt5g020730.1	94.9772	4.83	1	6	6	10	1.01255	10	5.89838	1.03311	10	8.56405	0.988475	10	4.58907	0.995097	10	4.77559	0.997472	10	4.40794	1.00049	10	2.62747	1077	121.068	6.60986
Pt7g006000.1	Pt7g006000.1	94.9475	10.99	1	8	9	22	1.01064	18	4.66536	1.00217	18	4.11245	0.989278	18	9.85736	1.01303	18	6.02184	0.98208	18	6.08743	0.997057	18	7.94519	719	83.4801	5.46533
Pt5g019250.1	Pt5g019250.1	94.8712	22.13	1	2	2	6	0.970719	6	6.28552	1.01377	6	3.5847	0.977491	6	6.51083	1.03741	6	4.40343	1.08135	6	1.8855	0.920358	6	3.3052	122	12.1828	4.36084
Pt3g019730.1	Pt3g019730.1	94.7016	8.79	2	4	4	10	0.793061	10	5.0242	0.778739	10	7.09844	1.22775	10	2.33585	1.22787	10	3.92648	1.18788	10	5.9337	0.785064	10	8.40149	330	37.6998	5.71924
Pt3g015540.3	Pt3g015540.3	94.6316	2.17	3	1	1	5	1.10913	5	1.23848	1.108	5	2.10227	0.944916	5	2.95384	0.850401	5	2.93343	0.898689	5	4.46892	1.14561	5	4.6248	368	41.112	12.2349
PtUn010670.1	PtUn010670.1	94.5897	8.12	4	4	4	11	1.43298	11	9.43994	1.46636	11	10.4279	0.462102	11	36.8742	0.458993	11	40.0289	0.475382	11	60.4567	1.57285	11	18.1435	616	67.6561	7.34229
Pt8g002390.1	Pt8g002390.1	94.4621	1.66	1	5	5	7	0.958365	7	10.4111	1.0464	7	7.09706	0.971786	7	12.5963	1.01032	7	6.29172	1.03312	7	10.2231	0.936374	7	6.81557	2472	278.081	7.12256
Pt9g016620.1	Pt9g016620.1	94.4054	7.43	1	2	5	12	1.06125	2	23.7686	1.07307	2	18.5437	0.905177	2	26.3138	0.894386	2	16.7138	0.95118	2	31.3559	1.04456	2	19.3222	538	60.5544	8.71924
Pt7g019590.1	Pt7g019590.1	94.3004	8.76	1	5	5	10	1.05901	10	6.10847	1.06478	10	6.58513	0.974562	10	8.23864	0.952099	10	4.97963	0.989988	10	13.8527	0.986661	10	7.73733	491	54.9802	6.87354
Pt1g021460.1	Pt1g021460.1	94.2932	11.34	2	7	9	17	0.976556	13	7.49668	1.00089	13	12.7551	1.01534	13	11.9643	1.04416	13	8.75479	1.0143	13	9.9858	0.950129	13	12.205	714	79.0206	5.60498
Pt2g021770.1	Pt2g021770.1	94.2005	19.32	1	7	7	9	0.927891	9	11.5631	0.926355	9	10.0192	1.12042	9	5.97864	1.02359	9	9.61543	1.08765	9	11.7435	0.908027	9	13.194	352	40.5963	7.73779
PtUn031870.1	PtUn031870.1	94.1433	11.17	4	1	3	8	0.435832	3	21.5844	0.606852	3	18.2116	1.55102	3	2.21304	1.44859	3	12.5357	1.66783	3	5.11291	0.464615	3	5.10178	206	22.4967	9.43701
Pt3g032190.3	Pt3g032190.3	94.1262	14.23	1	7	7	17	0.993845	17	5.09724	0.967251	17	7.73872	1.04043	17	5.70642	1.02843	17	6.3294	1.00554	17	4.83135	0.994254	17	9.86671	541	58.928	4.71631
Pt9g000750.4	Pt9g000750.4	94.1261	8.12	2	5	5	8	1.00665	8	16.2018	0.98672	8	9.80233	1.03333	8	5.33886	1.00985	8	5.43357	1.03343	8	14.1278	0.966819	8	11.7279	653	73.9996	6.39209
Pt4g006570.1	Pt4g006570.1	94.0617	19.18	1	1	3	15	0.962473	6	5.30133	1.03645	6	6.73629	1.01279	6	3.80657	1.00105	6	8.85599	0.991965	6	5.40064	0.96422	6	1.57037	146	16.3659	10.5942
Pt4g005300.1	Pt4g005300.1	93.8002	14.81	1	7	7	13	1.01055	13	17.6283	0.98707	13	12.3352	1.01788	13	11.9109	1.07581	13	8.85174	0.9492	13	20.7787	1.00875	13	17.6943	486	53.252	8.01611
Pt9g002280.2	Pt9g002280.2	93.7867	19.44	3	4	5	12	1.27796	5	11.9002	1.36254	5	19.1979	0.582362	5	62.3059	0.644565	5	59.4647	0.69408	5	70.7683	1.32284	5	25.4133	319	35.9743	6.04932
PtUn013120.2	PtUn013120.2	93.6147	8.96	2	1	1	11	1.05383	11	8.40358	1.08845	11	8.15208	0.936865	11	10.6323	0.938156	11	6.82198	0.930564	11	10.487	1.09347	11	11.6191	67	7.77632	10.0669
Pt5g009690.1	Pt5g009690.1	93.5522	12.06	2	2	2	4	0.975536	4	5.11775	0.958414	4	16.2162	1.05902	4	2.47895	1.02178	4	1.45754	1.01234	4	12.2545	1.01928	4	6.65629	282	30.7266	7.92822
Pt8g007540.1	Pt8g007540.1	93.5351	18.03	2	5	5	25	0.978627	25	5.21077	0.945273	25	2.56446	1.05115	25	3.85606	1.06134	25	4.8399	1.06642	25	10.2841	0.961441	25	9.09119	244	27.1256	8.86572
Pt2g027980.1	Pt2g027980.1	93.4553	30.51	3	3	3	9	0.921971	9	7.18063	0.924692	9	7.30139	1.09202	9	4.20661	1.094	9	5.80916	1.07262	9	5.37025	0.960333	9	7.55429	118	13.3131	9.37842
Pt5g002560.1	Pt5g002560.1	93.31	4.59	3	4	4	11	0.884708	11	5.54885	0.878574	11	8.4798	1.1209	11	9.1562	1.17608	11	3.41335	1.09938	11	1.62253	0.878278	11	4.08955	850	93.8294	7.97217
Pt8g010580.2	Pt8g010580.2	93.1585	4.82	2	4	5	6	1.01765	5	2.04483	0.979644	5	6.71287	1.02007	5	5.73474	1.00282	5	4.90823	0.92344	5	2.50036	1.01774	5	1.68177	1058	114.307	6.13818
Pt5g002950.1	Pt5g002950.1	93.1221	24.68	2	5	7	29	0.906739	26	7.98702	0.943535	26	10.7906	1.06277	26	7.48012	1.088	26	10.4898	1.09334	26	10.9066	0.912144	26	11.2962	308	33.8678	6.44287
Pt8g004540.1	Pt8g004540.1	93.0685	6.6	1	3	3	8	1.2264	8	15.1303	1.22159	8	12.6329	0.692967	8	10.2081	0.786092	8	24.1686	0.827193	8	10.2424	1.14514	8	7.82235	576	61.8468	8.1626
Pt5g005770.1	Pt5g005770.1	92.9091	9.12	1	3	3	5	0.973562	5	6.19836	1.02721	5	2.0183	1.01078	5	3.07122	0.997941	5	2.21266	1.01276	5	7.25921	0.99247	5	3.02776	362	40.0564	6.18896
Pt4g001090.2	Pt4g001090.2	92.7933	4.31	2	8	8	14	0.977776	14	5.6947	0.987944	14	5.71137	0.987177	14	8.55756	0.964624	14	7.09672	1.05084	14	6.99764	0.971329	14	4.48669	1485	171.77	6.65381
Pt2g018810.1	Pt2g018810.1	92.7348	5.22	1	2	3	5	1.06148	4	18.5797	1.05444	4	7.44363	0.972635	4	7.10897	0.930994	4	9.50404	1.00985	4	22.1688	0.960426	4	17.1217	594	64.7178	9.0708
Pt2g014390.1	Pt2g014390.1	92.6145	1.73	1	2	2	6	0.970768	6	7.35009	1.00681	6	3.69773	0.999686	6	1.71719	1.01515	6	3.08404	1.03552	6	4.0644	0.924271	6	6.57911	865	91.021	6.17627
Pt9g003970.1	Pt9g003970.1	92.5862	13.67	1	3	4	14	1.0178	8	11.4829	0.965065	8	9.84649	1.00181	8	11.4635	1.00015	8	7.16653	1.04785	8	10.8239	0.992934	8	9.12296	256	27.278	5.60498
Pt5g014060.2	Pt5g014060.2	92.4326	19.88	3	6	6	17	1.29145	17	18.6253	1.3412	17	11.8274	0.60804	17	27.0633	0.601119	17	25.2432	0.73911	17	54.0513	1.29991	17	11.3781	322	35.8102	5.38916
PtUn018240.1	PtUn018240.1	92.3441	12.72	5	4	4	10	0.959103	10	9.38566	1.01536	10	5.67086	1.024	10	5.86659	1.01613	10	4.70302	1.03931	10	12.8222	0.980757	10	4.76941	346	37.7022	4.76709
Pt3g027080.1	Pt3g027080.1	92.1068	6.61	1	4	4	9	0.90133	9	5.44414	0.944282	9	4.73969	1.06998	9	3.08805	1.07745	9	7.38002	1.00457	9	7.32204	0.979958	9	7.97199	545	59.2141	6.26514
Pt4g005870.1	Pt4g005870.1	92.025	6.69	1	4	4	10	0.968168	10	4.25549	0.991726	10	3.11844	1.0193	10	4.38483	1.02823	10	2.27017	1.02903	10	5.83628	0.97813	10	6.22067	538	59.0205	6.18896
Pt4g010500.1	Pt4g010500.1	91.8201	13.81	3	11	11	15	0.877583	15	9.10896	0.856735	15	11.041	1.15196	15	5.59361	1.17072	15	6.67601	1.11136	15	9.14321	0.898774	15	6.95695	869	98.162	4.98291
Pt8g010970.1	Pt8g010970.1	91.7892	41.72	6	4	5	12	1.00639	7	11.6465	0.984101	7	8.67113	1.03629	7	2.50799	0.963978	7	12.2979	1.07056	7	23.1626	0.950127	7	6.10749	163	17.8471	6.93213
Pt9g016310.1	Pt9g016310.1	91.7864	6.07	1	2	7	17	1.05358	2	6.70766	1.06755	2	3.84852	0.944562	2	8.4695	0.980338	2	3.7389	0.95519	2	12.3439	0.997986	2	11.343	1136	124.408	7.84033
Pt4g016710.1	Pt4g016710.1	91.6923	5.47	1	5	5	11	0.919552	11	10.3397	0.926699	11	11.3156	1.10036	11	16.6578	1.09146	11	11.5429	1.08151	11	7.16578	0.941382	11	15.9583	1371	149.786	4.76709
Pt2g018420.1	Pt2g018420.1	91.678	12.47	2	4	4	12	0.939085	12	5.20309	0.943634	12	1.54938	1.06865	12	5.46562	1.05921	12	4.78776	1.07036	12	8.11447	0.961166	12	6.27222	361	40.7972	6.48096
Pt3g037490.1	Pt3g037490.1	91.5644	11.41	1	4	4	8	0.919584	8	16.0749	0.874766	8	3.40774	1.10629	8	15.0992	1.14883	8	9.72169	1.07203	8	16.9151	0.896163	8	10.3261	482	52.8883	6.53662
Pt2g021090.1	Pt2g021090.1	91.4863	3.56	1	3	4	9	1.01223	5	11.136	1.00246	5	15.0476	0.949392	5	9.9873	1.01808	5	1.83308	0.993973	5	6.9773	0.982714	5	5.19054	1125	127.962	6.11279
Pt1g021760.1	Pt1g021760.1	91.4626	5.69	3	2	2	7	1.04603	7	3.28211	1.04528	7	4.1416	0.968217	7	5.06077	0.916652	7	9.4348	0.955602	7	5.73552	1.02525	7	7.55111	281	31.8624	5.74463
Pt3g004380.1	Pt3g004380.1	91.3718	9.19	2	6	6	16	1.00258	16	6.00183	1.02534	16	9.69673	0.997589	16	7.11847	1.00516	16	4.73736	1.00675	16	8.00588	0.989956	16	9.40418	707	78.1452	5.04639
Pt2g018280.1	Pt2g018280.1	91.3488	13.28	1	5	8	17	1.02444	7	1.90954	1.07696	7	4.47335	0.955612	7	4.32516	0.980381	7	3.32986	0.945755	7	4.78103	1.05297	7	2.62779	625	69.7293	7.81104
Pt1g018380.1	Pt1g018380.1	91.1905	10.69	2	3	3	3	0.920478	3	8.5531	0.992449	3	0.209986	0.992211	3	2.90794	1.10443	3	10.2909	1.09623	3	15.9441	0.856858	3	5.69229	346	37.4587	9.0708
Pt7g002750.1	Pt7g002750.1	91.1367	3.58	1	4	4	7	0.996671	7	8.47318	0.971413	7	5.71467	0.996541	7	9.80598	1.02873	7	1.40192	1.00508	7	9.52603	0.9833	7	6.94501	1033	116.982	8.06006
Pt9g003660.2	Pt9g003660.2	91.0224	8.6	2	2	2	3	0.94044	3	13.1705	1.05787	3	4.90652	0.938631	3	2.4463	1.00123	3	8.17635	1.01383	3	2.00916	1.03266	3	0.186522	372	41.3412	5.16064
Pt1g008600.1	Pt1g008600.1	90.9907	8.44	2	3	3	8	1.05685	8	5.00772	1.05931	8	5.07347	0.887642	8	9.72978	0.94366	8	6.74655	0.93826	8	9.01988	1.08941	8	6.99969	237	26.4757	5.36377
Pt9g006040.1	Pt9g006040.1	90.9826	10.44	1	4	4	11	0.957338	11	15.9009	0.974656	11	10.9721	1.04631	11	4.94152	1.02919	11	7.51644	1.00316	11	11.0896	0.952746	11	11.5836	249	26.9056	6.68311
Pt1g008920.1	Pt1g008920.1	90.8655	6.86	1	2	3	10	1.06011	8	6.7751	1.03847	8	8.71116	0.955392	8	9.00997	0.944611	8	7.09167	0.906856	8	10.7298	1.07637	8	8.55074	510	57.7551	8.90967
Pt3g001180.2	Pt3g001180.2	90.7222	13.89	2	7	7	12	0.972234	12	5.7871	1.00877	12	4.13123	1.00898	12	5.27826	0.989076	12	7.27997	1.05226	12	9.01625	0.986208	12	7.69128	504	56.2139	6.84424
PtUn006210.1	PtUn006210.1	90.6993	7.69	4	3	3	6	1.11416	6	5.58296	1.06544	6	5.2145	0.936759	6	5.50758	0.958835	6	4.00101	0.953259	6	10.4102	1.01888	6	4.72008	325	37.3262	8.92432
Pt4g006220.1	Pt4g006220.1	90.6149	5.94	1	6	6	17	0.979467	17	6.74577	1.0371	17	7.22108	0.993961	17	10.1155	0.999458	17	4.67063	1.02573	17	8.13514	1.00011	17	11.0727	1111	123.004	7.48877
Pt4g000210.1	Pt4g000210.1	90.5697	4.8	1	3	3	9	0.989048	9	9.25095	1.0084	9	3.87428	0.998964	9	6.7735	0.970987	9	2.19853	1.00842	9	2.79949	1.02502	9	6.99632	646	73.3143	7.89893
Pt4g018230.1	Pt4g018230.1	90.5373	11.01	1	3	3	6	0.957374	6	4.46267	0.929103	6	6.2496	1.07404	6	5.79531	1.06938	6	2.49865	1.04257	6	5.63947	0.948195	6	1.8602	336	36.5266	7.25439
Pt6g005720.2	Pt6g005720.2	90.5301	4.74	2	8	8	12	0.967402	12	6.92248	0.96836	12	9.12253	1.0522	12	3.8432	1.06625	12	6.87465	1.00447	12	8.61302	0.979054	12	7.88034	1624	184.363	5.16064
Pt4g000480.1	Pt4g000480.1	90.3729	4.29	1	3	3	9	1.00623	9	7.32424	0.989839	9	5.58789	1.01499	9	9.1172	0.971756	9	4.88856	1.02496	9	13.1977	1.00124	9	6.00394	560	62.8363	7.25439
Pt5g020840.1	Pt5g020840.1	90.3101	11.92	3	3	7	21	0.853861	6	7.25951	0.951932	6	4.04634	1.08272	6	4.3734	1.1104	6	7.63338	1.17655	6	3.14873	0.844967	6	8.71583	537	60.457	6.22705
Pt6g001530.1	Pt6g001530.1	90.2784	1.76	1	8	8	15	0.944445	15	9.54091	0.947356	15	7.84995	0.959578	15	7.67642	0.947906	15	11.7489	1.08495	15	4.81713	0.998526	15	11.2522	5122	568.922	6.04932
Pt1g012220.2	Pt1g012220.2	90.0273	11.29	1	2	2	10	1.03894	10	5.57068	1.02075	10	2.98834	0.973545	10	7.80263	0.993533	10	4.07277	0.957137	10	5.67124	1.03695	10	4.55321	186	20.2976	9.42236
Pt4g012140.1	Pt4g012140.1	89.8717	15.91	1	4	4	15	0.940453	15	3.2861	0.94503	15	6.6222	1.04873	15	6.44418	1.07322	15	5.88266	1.08145	15	5.97366	0.937243	15	8.04862	220	23.3363	9.51025
Pt4g012930.1	Pt4g012930.1	89.83	12.05	1	1	1	5	1.05295	5	7.2153	0.990698	5	5.97049	1.04682	5	16.1137	0.962956	5	15.7829	0.927283	5	3.80846	1.0151	5	5.81515	83	9.91278	8.36768
Pt3g041110.1	Pt3g041110.1	89.7924	19.35	1	2	2	5	0.947804	5	10.2783	0.98027	5	7.8451	1.0306	5	11.1083	1.0111	5	6.96404	1.08099	5	8.88479	0.987486	5	7.8193	124	14.0612	5.50342
Pt2g008490.1	Pt2g008490.1	89.7776	13.1	2	5	5	17	0.989658	17	4.90584	0.966254	17	7.81901	1.00281	17	7.58161	1.03606	17	7.42515	1.03412	17	5.48583	0.977545	17	7.63459	458	50.0635	6.63916
Pt4g022530.3	Pt4g022530.3	89.7292	5.88	3	1	1	3	1.1653	3	2.13037	1.11609	3	0.668329	0.859225	3	4.77769	0.906121	3	4.83857	0.799677	3	3.51019	1.18584	3	0.256862	221	23.9613	8.71924
Pt6g013480.1	Pt6g013480.1	89.6755	10.04	1	5	5	13	1.01137	13	5.59425	1.03351	13	1.49626	0.975449	13	3.11131	0.981188	13	1.45632	0.943062	13	11.5084	1.01502	13	8.23731	498	56.3255	6.1001
Pt5g002230.1	Pt5g002230.1	89.5124	18.45	3	6	8	14	1.01084	11	8.12103	1.02078	11	3.94458	0.990471	11	8.80534	1.00743	11	5.14586	0.994881	11	6.01796	1.0454	11	9.73334	504	57.8953	7.75244
Pt3g013010.1	Pt3g013010.1	89.4484	27.46	1	4	4	16	1.0012	16	4.16902	0.986136	16	2.80381	1.01415	16	3.3604	1.01357	16	4.13849	1.0091	16	6.38826	1.00911	16	6.38163	142	15.5335	9.90576
Pt3g007140.1	Pt3g007140.1	89.4314	8.36	1	2	2	8	1.00644	8	17.6056	0.996519	8	8.60341	0.969943	8	6.55339	0.946745	8	19.1224	1.0167	8	39.1416	0.996482	8	15.3795	323	34.5612	5.89697
Pt2g000650.1	Pt2g000650.1	89.1503	4.68	2	4	4	10	0.977419	10	4.26747	0.974455	10	2.50919	1.018	10	6.54847	1.0264	10	4.67597	1.0626	10	5.33707	0.981555	10	2.89149	727	80.802	7.60596
Pt9g005900.2	Pt9g005900.2	89.0882	22.96	2	5	5	13	0.987864	13	3.20161	0.957904	13	1.89762	1.0124	13	3.47113	1.03786	13	2.36552	1.02046	13	7.83132	1.02204	13	10.067	196	23.1952	5.12256
Pt2g026450.1	Pt2g026450.1	88.9571	7.31	1	7	7	16	1.06681	16	6.42928	0.997654	16	7.63226	0.964292	16	9.04832	0.958239	16	6.50026	0.942622	16	12.2015	1.01732	16	9.13547	917	106.788	6.27783
Pt1g012350.1	Pt1g012350.1	88.9051	24.57	2	4	4	17	0.962295	17	6.00412	0.941926	17	3.35644	1.05038	17	5.86618	1.05106	17	3.72518	0.988714	17	14.3056	0.9836	17	13.4541	232	25.6329	5.99854
Pt3g038860.2	Pt3g038860.2	88.8942	26.56	3	1	1	7	1.08513	7	11.4926	0.983311	7	1.06848	1.08831	7	6.19208	1.03635	7	10.9473	0.922543	7	6.90155	0.977765	7	6.52554	64	6.89735	8.60205
Pt1g022060.1	Pt1g022060.1	88.8467	4.07	1	2	2	5	1.04345	5	10.6507	1.10339	5	4.13349	0.91798	5	10.8475	0.93371	5	9.22901	1.00111	5	11.2484	1.08649	5	12.3693	810	88.941	6.78564
Pt2g024250.2	Pt2g024250.2	88.8093	9.25	1	3	3	7	1.00401	7	9.55878	0.963929	7	5.19189	0.994332	7	5.81666	1.02819	7	3.51928	1.06314	7	10.6554	1.01648	7	2.44625	292	32.3361	5.26221
Pt3g017890.1	Pt3g017890.1	88.7084	3.82	1	1	1	2	1.03001	2	1.36808	1.04162	2	6.70703	0.975663	2	7.42429	0.975375	2	5.22463	1.0001	2	4.47342	0.98449	2	1.63637	419	47.1624	9.42236
Pt8g007520.1	Pt8g007520.1	88.7	4.88	1	2	2	3	0.971707	3	9.6402	0.991416	3	2.33227	1.02963	3	7.3136	0.948977	3	0.0476511	1.06931	3	5.26502	0.962716	3	5.00513	533	60.086	6.01123
Pt9g021620.1	Pt9g021620.1	88.6674	8.94	1	3	3	15	0.999151	15	5.23926	0.965639	15	4.85755	1.03268	15	6.08887	1.02134	15	8.49318	0.987496	15	4.82916	1.00639	15	3.9177	235	25.8634	6.22705
Pt3g036700.4	Pt3g036700.4	88.5782	11.91	2	2	3	9	1.14892	2	8.43016	1.09956	2	3.96979	0.875189	2	6.98549	0.883227	2	0.591067	0.849098	2	9.7432	1.13457	2	0.355183	235	26.4606	8.39697
Pt1g018480.3	Pt1g018480.3	88.5771	5.15	3	5	5	13	0.987655	13	6.12454	0.991165	13	7.19229	0.995988	13	6.71442	0.99453	13	8.60119	0.969996	13	12.8317	1.02961	13	11.2186	1030	112.412	6.50732
Pt6g008480.2	Pt6g008480.2	88.5	2.17	2	3	3	7	0.990932	7	6.31426	0.970847	7	6.50265	0.997961	7	10.9499	0.965191	7	15.1913	0.976348	7	6.14597	0.979309	7	3.19349	1243	139.854	6.34131
Pt3g017250.1	Pt3g017250.1	88.4431	4.35	1	2	2	9	1.02332	9	3.04608	1.00036	9	3.85291	0.966666	9	3.304	0.98684	9	2.51299	0.97697	9	5.57829	1.03858	9	4.33886	414	44.9765	7.91357
Pt2g021700.1	Pt2g021700.1	88.1374	14.56	1	5	5	15	1.00892	15	3.19688	1.0053	15	6.29517	0.983012	15	3.61878	1.00969	15	5.53398	0.991338	15	5.29184	1.02057	15	3.33729	309	34.7238	8.25049
Pt1g008460.1	Pt1g008460.1	87.999	11.11	2	6	6	13	1.03	12	7.06806	1.04014	12	6.31677	0.954739	12	8.99711	0.987443	12	2.96769	0.948512	11	5.60965	1.08548	12	10.9919	567	63.7576	6.15088
Pt5g012240.2	Pt5g012240.2	87.9167	12.65	10	5	5	16	1.09369	16	7.80927	1.06059	16	5.62508	0.89118	16	8.46884	0.89891	16	13.5528	0.928498	16	10.731	1.11538	16	9.44433	332	38.0841	5.41455
Pt8g004090.1	Pt8g004090.1	87.908	9.46	1	4	7	25	1.03374	17	7.00032	1.03829	17	3.19224	0.954764	17	7.33226	0.971784	17	7.80886	0.951368	17	6.73584	1.03712	17	8.94134	645	70.6533	7.78174
Pt7g003980.1	Pt7g003980.1	87.8139	6.47	1	3	3	6	0.960664	6	7.49373	0.973469	6	8.26226	1.04952	6	6.88867	1.02761	6	6.00885	0.95737	6	5.92535	1.0012	6	11.8123	572	62.8652	8.44092
Pt8g008500.2	Pt8g008500.2	87.797	5.95	15	1	3	7	0.907499	1		0.857723	1		1.13185	1		1.17346	1		1.09039	1		0.877207	1		420	46.6927	9.14404
Pt4g001720.1	Pt4g001720.1	87.6146	3.78	1	1	1	4	1.01906	4	11.8574	1.0206	4	14.2871	1.04185	4	1.40425	0.961916	4	5.57836	1.00768	4	10.8272	0.995086	4	4.81312	291	32.792	9.86182
Pt7g011430.1	Pt7g011430.1	87.5729	10.71	3	3	3	8	0.927932	8	4.36843	0.958497	8	7.5671	1.0256	8	6.68551	1.00248	8	8.63395	1.09499	8	10.6937	0.919075	8	4.79634	252	28.4759	9.61279
Pt9g019230.1	Pt9g019230.1	87.3952	19.55	2	4	4	13	1.04023	13	6.48465	1.00066	13	3.69445	1.00432	13	2.30166	0.998759	13	3.18047	0.951205	13	11.2857	1.05029	13	7.25948	179	19.7158	9.5835
Pt3g020960.1	Pt3g020960.1	87.3782	8.58	1	3	4	10	1.03659	4	9.36669	1.16548	4	8.53662	0.918163	4	3.09324	0.870491	4	12.7346	0.899721	4	23.841	1.12453	4	13.8005	466	52.421	4.94482
Pt1g000920.1	Pt1g000920.1	87.1749	4.94	1	6	7	12	1.01908	10	3.8224	1.03244	10	3.21887	0.980499	10	2.99233	0.998614	10	2.53466	0.958514	10	3.78917	1.00348	10	2.74868	1336	147.364	6.87354
Pt5g019500.1	Pt5g019500.1	87.1561	13.08	1	4	4	11	0.992082	11	11.0635	1.04269	11	6.04501	0.970765	11	13.2121	0.967541	11	6.5359	0.96234	11	11.9448	1.0665	11	1.96908	344	38.1342	6.354
Pt4g003620.2	Pt4g003620.2	87.1453	16.73	4	3	3	6	1.02482	6	7.30199	0.991158	6	5.97831	0.980833	6	3.3968	0.992433	6	13.9666	1.02727	6	5.28128	0.983138	6	4.647	275	31.6364	5.24951
Pt7g016570.1	Pt7g016570.1	87.13	3.7	1	1	1	3	0.954357	3	3.9316	0.883678	3	5.3366	1.05593	3	3.38886	1.09197	3	1.90859	1.0576	3	3.82271	0.96795	3	2.10169	270	29.762	4.86865
Pt3g025600.1	Pt3g025600.1	86.8867	13.24	2	2	3	4	0.945258	2	15.8585	1.00816	2	9.47554	1.04222	2	10.8311	1.03705	2	13.5703	1.03365	2	13.8145	0.932021	2	14.1607	204	23.1539	8.98291
Pt2g014410.2	Pt2g014410.2	86.8206	7.63	1	4	5	9	0.995593	7	5.72752	0.973525	7	4.90924	1.01152	7	3.9572	1.03119	7	7.84198	1.02498	7	12.883	0.967443	7	4.89064	721	78.4673	7.66455
Pt5g013810.1	Pt5g013810.1	86.7295	9.6	1	5	5	14	1.00138	14	3.94825	0.966982	14	4.24348	1.01295	14	6.41101	1.001	14	4.4198	1.01289	14	5.05743	1.00153	14	4.1585	573	64.6323	7.89893
Pt3g029770.2	Pt3g029770.2	86.7263	4.23	2	7	7	11	1.00159	11	12.7805	1.03673	11	10.4281	1.00274	11	17.6848	0.967147	11	17.8768	1.02669	11	14.0156	0.983537	11	14.331	1418	157.039	7.1665
Pt2g000820.1	Pt2g000820.1	86.6752	8	1	2	2	7	1.01976	7	3.39297	1.01351	7	4.27086	0.980184	7	5.94266	0.955187	7	12.8352	0.987024	7	7.08093	1.02466	7	4.17053	175	19.6072	4.7417
Pt9g021070.2	Pt9g021070.2	86.6475	6.41	2	14	14	29	1.0335	29	6.96784	1.01205	29	8.96926	0.964384	29	8.96411	0.972893	29	8.62651	0.963755	29	12.3405	1.06374	29	9.62767	2013	226.379	5.021
Pt9g001830.1	Pt9g001830.1	86.4486	33.33	1	8	8	13	1.01299	13	5.12341	0.981877	13	4.92358	0.994936	13	6.40935	1.01412	13	3.96358	0.996104	13	4.30907	0.982015	13	3.79749	159	17.3459	5.94775
Pt1g018120.1	Pt1g018120.1	86.4364	9.57	2	3	3	13	1.01606	13	1.87197	1.01308	13	4.85548	0.972516	13	7.0284	0.990226	13	5.14393	0.969634	13	8.09853	1.02614	13	3.3314	230	26.3327	5.5415
Pt4g016350.1	Pt4g016350.1	86.4	4.11	1	2	2	3	0.927408	3	4.75446	0.918888	3	4.37036	1.03705	3	3.48429	1.07006	3	2.45854	1.09453	3	2.35581	0.9716	3	4.1159	609	67.4096	5.60498
Pt9g014230.1	Pt9g014230.1	86.242	15.26	1	5	5	8	1.03915	8	9.72878	1.031	8	6.19562	0.994875	8	5.0084	0.922236	8	12.8098	0.97349	8	4.10186	1.05451	8	4.43818	439	51.6282	6.22705
Pt4g019900.1	Pt4g019900.1	86.1921	20.59	1	8	8	26	0.984301	26	3.66718	0.953717	26	3.53811	1.04264	26	3.52181	1.04456	26	3.80041	0.996565	26	4.98085	0.983955	26	4.3875	408	44.0989	8.00146
Pt3g035100.1	Pt3g035100.1	86.1253	6.64	1	3	3	5	0.999306	5	5.62005	1.01691	5	8.22374	0.961714	5	11.0302	0.973045	5	6.66044	0.988108	5	6.01967	1.038	5	3.275	452	50.3088	7.41553
Pt2g015940.1	Pt2g015940.1	86.0371	18.55	3	2	4	11	1.01035	5	10.9342	1.06587	5	26.3009	0.979822	5	19.3121	0.93251	5	26.6574	0.909356	5	20.4468	1.08886	5	23.9052	221	25.5446	6.39209
Pt6g018250.3	Pt6g018250.3	86.0172	8.89	3	2	2	5	0.970971	5	4.93923	1.02985	5	4.70181	0.900563	5	10.211	1.00865	5	8.72007	0.981234	5	10.4836	1.05154	5	9.49575	416	44.4476	7.81104
Pt5g011060.1	Pt5g011060.1	86.0029	10.14	1	3	4	6	0.916371	5	3.08629	0.912502	5	4.43079	1.07441	5	9.26162	1.04479	5	4.07915	1.06519	5	9.43554	0.98942	5	4.16346	424	45.8936	5.18604
Pt8g001630.3	Pt8g001630.3	86.0025	3.47	1	7	7	15	1.01268	15	4.49716	0.974684	15	3.24452	0.996535	15	6.20752	1.03967	15	4.45047	0.977915	15	6.81739	0.977277	15	8.0227	1873	201.24	6.0874
Pt5g004340.1	Pt5g004340.1	85.7919	3.38	1	1	2	8	0.992197	1		1.06522	1		0.944517	1		1.03227	1		1.04795	1		0.929118	1		651	72.6025	5.45264
Pt8g011370.1	Pt8g011370.1	85.7646	1.92	1	3	3	9	1.00257	9	14.6304	1.01661	9	7.59698	1.02283	9	9.89544	0.930192	9	18.441	1.02113	9	16.188	0.967625	9	11.6954	1249	137.115	6.32861
Pt3g004150.1	Pt3g004150.1	85.6749	15.46	1	1	3	10	0.811893	4	39.8426	1.4438	4	54.9957	0.713131	4	48.0318	1.35998	4	45.3451	0.743065	4	44.1906	0.692583	4	49.9043	194	21.8568	9.72998
Pt5g024500.1	Pt5g024500.1	85.6188	17.41	1	3	3	9	0.95912	9	6.19876	0.929129	9	5.91468	1.04219	9	10.8608	1.02442	9	11.225	1.08396	9	6.73665	0.939786	9	11.3015	224	25.2416	4.98291
Pt3g030150.2	Pt3g030150.2	85.5639	37.5	2	5	5	11	1.05627	11	8.60698	1.03112	11	5.41863	0.97255	11	4.93916	0.972204	11	4.00799	0.960316	11	12.2141	1.02587	11	7.72911	104	11.4512	11.0776
Pt7g013340.1	Pt7g013340.1	85.5073	22.4	1	5	5	14	0.942929	14	5.44557	0.96347	14	10.5876	1.08601	14	3.66074	1.04993	14	8.00539	1.02076	14	5.84262	0.963505	14	5.66252	192	21.0551	9.5249
Pt3g003700.1	Pt3g003700.1	85.4305	18.3	1	6	6	13	0.986001	13	8.52046	0.995625	13	6.38152	1.02534	13	4.34349	1.01904	13	4.87695	1.02601	13	8.52746	0.999798	13	4.0356	377	42.4414	8.06006
PtUn032930.1	PtUn032930.1	85.285	15.26	6	4	4	7	1.0388	7	3.65691	1.0414	7	11.0795	0.952644	7	5.13265	0.960686	7	3.50825	0.914414	7	2.8247	1.08575	7	4.15226	321	35.71	6.43018
PtUn011390.1	PtUn011390.1	85.2525	6.51	2	3	3	12	0.966975	10	3.84165	0.97482	12	9.95276	0.978541	12	7.39832	0.956771	12	5.41008	0.918579	12	12.2726	1.09419	12	9.50811	476	53.823	6.26514
Pt2g028110.1	Pt2g028110.1	85.1405	2.04	1	1	1	3	1.01929	3	6.28968	1.10806	3	0.183977	1.05067	3	5.56306	0.913398	3	5.50147	0.958043	3	4.34184	1.03439	3	2.60325	538	59.0568	5.07178
Pt2g023840.1	Pt2g023840.1	85.1049	7.1	4	1	4	10	0.998419	2	7.82112	0.929561	2	7.46945	1.03497	2	9.76468	1.07813	2	1.83858	1.10711	2	2.83847	0.869488	2	0.615311	493	54.915	8.95361
PtUn026000.1	PtUn026000.1	85.0006	16.95	3	5	5	11	0.985781	11	6.48971	1.02855	11	6.71388	0.992092	11	4.62524	0.973885	11	9.3237	1.06904	11	7.19811	0.982667	11	6.07637	348	38.5876	6.354
Pt3g012270.1	Pt3g012270.1	84.9789	3.93	1	2	2	4	0.854763	4	6.22507	0.865142	4	1.36954	1.12123	4	5.36779	1.12901	4	1.17089	1.24214	4	2.96881	0.838212	4	4.1828	535	57.4076	5.41455
Pt9g002510.1	Pt9g002510.1	84.9503	17.16	1	9	12	31	1.04997	24	6.92268	1.03577	24	9.13546	0.940433	24	10.851	0.955349	24	9.70164	0.957016	24	10.0671	1.05755	24	9.50224	705	77.6006	8.22119
Pt7g000140.2	Pt7g000140.2	84.7987	50	3	6	6	16	1.0143	16	6.29585	1.01937	16	6.69608	0.975467	16	5.61013	0.991674	16	9.98751	0.949958	16	10.1847	1.04042	16	8.00683	112	12.3915	9.68604
Pt2g018680.1	Pt2g018680.1	84.6981	6.87	2	3	3	5	1.22184	5	23.0082	1.19043	5	15.4631	0.729334	5	19.2731	0.75638	5	20.1488	0.774934	5	36.2812	1.29924	5	2.63044	495	55.8604	7.94287
Pt2g024680.1	Pt2g024680.1	84.6757	11.03	1	4	4	18	1.44023	18	18.2368	1.45745	18	15.485	0.515851	16	44.1141	0.519441	18	46.2831	0.542875	18	51.8993	1.52184	18	13.7387	136	15.0131	9.18799
PtUn005970.1	PtUn005970.1	84.3516	4.62	4	2	2	4	1.05723	4	3.29112	1.07454	4	8.83132	0.954227	4	0.878625	0.970184	4	2.80235	0.952916	4	2.30066	1.02451	4	0.89848	519	59.8569	6.55127
Pt8g012090.1	Pt8g012090.1	84.1186	13.11	1	8	8	18	0.990249	18	4.42278	0.961619	18	10.5604	1.05972	18	6.3092	1.07311	18	5.6788	1.00021	18	4.86551	1.00232	18	3.45538	679	74.6057	5.17334
Pt9g014700.1	Pt9g014700.1	84.0933	10.79	2	5	5	19	0.915485	19	11.8278	0.927731	19	6.96298	1.08261	19	12.0053	1.02657	19	8.49441	1.06494	19	11.464	0.973881	19	4.07119	491	54.6921	6.29053
PtUn009470.1	PtUn009470.1	84.0648	12.94	1	4	4	14	1.03793	14	4.96693	1.05456	14	7.59064	0.981065	14	3.27857	0.964954	14	9.09963	0.953838	14	9.36552	1.04646	14	5.83954	286	32.539	5.0083
Pt7g017220.1	Pt7g017220.1	84.0611	17.48	4	3	6	22	1.03026	14	3.26418	0.997021	14	4.78233	0.989272	14	4.19733	0.987345	14	3.27993	0.979497	14	4.7018	1.04025	14	6.48368	206	23.3251	6.21436
PtUn010890.1	PtUn010890.1	84.0373	25.11	1	5	5	11	1.28512	11	10.9847	1.21612	11	10.2595	0.693685	11	13.0455	0.767028	11	4.53849	0.763905	11	13.9138	1.24053	11	9.0681	227	25.281	9.02686
Pt6g010290.1	Pt6g010290.1	83.9891	17.56	1	3	4	7	1.20879	6	7.38198	1.09912	6	6.61651	0.808721	6	15.0798	0.796717	6	6.1654	0.826063	6	12.5704	1.20732	6	9.54973	279	32.0728	7.28369
Pt5g005880.1	Pt5g005880.1	83.8882	20.32	1	2	2	6	1.07627	6	6.52111	1.10238	6	9.916	0.860707	6	9.25789	0.938707	6	6.58546	0.905938	6	13.9261	1.12819	6	4.0361	187	21.5984	9.30518
PtUn001750.1	PtUn001750.1	83.8263	11.35	2	4	4	8	0.996294	8	4.29363	1.03447	8	4.97252	0.985401	8	3.04727	0.987791	8	4.62617	1.00277	8	3.27425	1.05171	8	3.65324	379	41.1902	7.43018
Pt4g016370.3	Pt4g016370.3	83.7867	10.72	3	9	9	13	0.979772	13	7.18958	1.00245	13	8.15691	0.98776	13	10.5471	0.96349	13	11.568	0.975994	13	8.12471	1.05195	13	5.63118	830	93.3761	9.08545
Pt2g026630.1	Pt2g026630.1	83.7533	23.66	1	4	7	21	0.920986	13	7.023	0.926147	13	4.37927	1.08117	13	5.02501	1.10228	13	6.20294	1.05374	13	6.15941	0.97596	13	13.349	262	29.2693	9.74463
Pt4g002270.1	Pt4g002270.1	83.74	6.79	2	4	4	15	0.863797	15	10.8254	0.853379	15	10.6187	1.12942	15	15.0613	1.13218	15	8.30266	1.03866	15	14.1341	0.908119	15	8.512	530	59.0642	5.45264
Pt1g002600.1	Pt1g002600.1	83.7164	2.62	1	7	7	9	0.972166	9	2.90851	0.984778	9	2.92209	1.0075	9	1.36437	0.921273	9	11.3649	1.05795	9	7.9108	0.996785	9	8.51221	2592	283.528	6.34131
Pt7g001820.1	Pt7g001820.1	83.6194	6.83	3	4	4	7	1.30355	7	22.9705	1.3203	7	10.3749	0.601003	7	57.6975	0.640034	7	34.5867	0.82937	7	48.0423	1.28739	7	26.9931	498	56.4194	7.2251
Pt8g009090.1	Pt8g009090.1	83.6022	9.26	1	4	4	11	1.03981	11	2.26157	1.07187	11	9.0211	0.931426	11	10.8493	0.95783	11	7.05918	0.950481	11	8.20494	1.00815	11	1.83205	378	41.2044	9.01221
Pt6g017570.1	Pt6g017570.1	83.4835	8.49	1	1	1	4	1.06015	4	2.08907	1.09924	4	1.78658	0.928882	4	3.3972	0.88744	4	3.17555	0.923679	4	3.4127	1.07797	4	0.946962	106	11.7772	6.50732
PtUn008600.1	PtUn008600.1	83.4765	7.41	1	4	4	8	0.994872	8	9.3823	1.04474	8	5.42227	0.997236	8	9.04217	0.987482	8	7.0832	1.04236	8	7.18103	0.949568	8	5.15613	486	55.1066	8.22119
Pt5g024540.1	Pt5g024540.1	83.4633	7.55	1	1	1	7	0.990507	7	2.89432	0.968012	7	3.60764	1.0146	7	4.87409	1.04203	7	3.0257	1.01371	7	3.17158	0.993581	7	3.65854	106	12.004	6.58057
Pt2g001320.2	Pt2g001320.2	83.4528	9.91	3	6	6	16	0.96407	16	6.09843	0.952417	16	8.30973	1.04472	16	3.62662	1.05978	16	5.75191	1.03319	16	11.0559	0.955873	16	7.42186	636	67.4627	6.75635
Pt2g012420.1	Pt2g012420.1	83.4218	5.55	1	6	6	14	1.05377	14	7.63499	0.999994	14	6.27279	0.999835	14	4.8235	1.00596	14	4.76117	0.971965	14	7.06355	0.98185	14	9.48931	1027	114.596	7.76709
Pt2g019030.1	Pt2g019030.1	83.3964	8.62	1	3	3	7	0.950123	7	2.18185	0.935877	7	3.52615	1.10983	7	9.77927	1.02333	7	5.31612	1.00681	7	3.93766	0.939743	7	3.68202	406	44.3807	5.89697
Pt1g008540.1	Pt1g008540.1	83.2939	8.15	1	4	4	13	1.06014	13	7.20886	0.996079	13	9.93604	0.950962	13	11.0106	0.946272	13	12.4696	0.972965	13	8.07595	1.07763	13	10.9252	466	52.8792	6.32861
Pt2g008750.2	Pt2g008750.2	83.245	25.47	2	2	2	6	1.07301	6	3.36954	1.055	6	4.05259	0.9093	6	5.76817	0.931822	6	1.7526	0.962336	6	8.55255	1.04694	6	8.93713	161	17.4721	6.30322
Pt9g012010.2	Pt9g012010.2	83.2357	18.37	1	2	2	9	1.02207	9	6.34427	1.00235	9	3.56096	0.975351	9	7.56496	0.957225	9	2.44071	1.01187	9	6.0517	1.05077	9	5.03138	147	15.6104	8.11865
Pt2g017550.1	Pt2g017550.1	83.12	10.63	11	7	7	11	1.01838	11	4.88576	1.02396	11	5.26248	0.983829	11	8.21369	1.00239	11	6.17253	0.950991	11	8.77644	0.985794	11	8.03459	583	66.7689	6.81494
Pt2g026380.1	Pt2g026380.1	83.0533	5.5	1	2	2	8	0.854171	8	8.43762	0.858395	8	8.80366	1.10474	8	7.56684	1.14374	8	11.6282	1.16244	8	3.57202	0.904444	8	6.28656	291	33.0233	6.44287
Pt1g007570.1	Pt1g007570.1	82.9567	11.05	3	3	4	11	0.970225	10	9.03229	1.02218	10	5.58028	1.0232	10	9.85164	0.968943	10	6.77336	1.08475	10	12.556	0.98823	10	6.38604	362	39.9965	7.43018
Pt1g015890.1	Pt1g015890.1	82.9376	11.36	2	6	7	18	0.897805	17	9.58892	0.878582	17	13.1343	1.10135	17	9.79957	1.13984	17	7.58501	1.12101	17	7.91057	0.884905	17	8.00519	493	55.6999	8.63135
Pt2g019190.2	Pt2g019190.2	82.929	9.69	5	3	3	6	1.08867	6	3.79937	1.00795	6	6.42612	0.930887	6	8.23842	0.950417	6	4.47322	0.942185	6	2.05803	1.06995	6	3.83023	351	38.249	6.96143
Pt9g021360.1	Pt9g021360.1	82.7455	5.6	10	4	7	21	0.955372	6	4.32077	0.913874	6	6.1641	1.08138	6	1.72858	1.08864	6	1.47526	1.0442	6	7.40459	0.949376	6	5.50203	1179	130.903	5.30029
Pt3g010620.1	Pt3g010620.1	82.7357	5.78	1	3	3	10	1.0965	10	4.39702	1.13169	10	4.2327	0.869415	10	12.4145	0.901714	10	3.0968	0.87046	10	4.58606	1.09214	10	7.49149	450	49.8391	5.90967
Pt2g014910.1	Pt2g014910.1	82.7355	4.85	1	6	6	17	1.01834	17	3.09974	0.982759	17	4.10958	1.00874	17	4.40343	1.02168	17	7.04261	0.9983	17	3.98517	0.99889	17	5.16409	949	107.05	5.98584
Pt3g016410.3	Pt3g016410.3	82.7333	4.71	1	2	5	11	1.05921	3	1.17676	1.03516	3	3.51008	1.03017	3	1.37246	0.995226	3	1.52432	0.957641	3	5.954	1.04509	3	0.994505	871	96.5607	4.81787
Pt2g007390.2	Pt2g007390.2	82.6798	23.2	10	5	5	11	0.943423	11	7.05103	0.973777	11	4.37639	1.0156	11	8.08159	1.00876	11	4.24199	1.05338	11	4.86192	0.96204	11	8.77058	181	20.6537	6.94678
Pt6g004360.1	Pt6g004360.1	82.6444	3.95	1	1	1	2	0.988596	2	3.00548	1.02101	2	2.95323	1.01392	2	9.35054	0.995679	2	0.806977	1.02776	2	1.62227	0.965937	2	1.65669	329	35.8952	8.36768
Pt3g018520.1	Pt3g018520.1	82.5958	11.65	5	1	3	13	0.648563	1		0.675547	1		1.34131	1		1.41533	1		1.36888	1		0.622666	1		206	22.5639	9.81787
Pt2g006860.1	Pt2g006860.1	82.5952	10.1	1	4	4	8	1.00774	8	5.07323	0.999309	8	8.70696	0.985211	8	5.11178	1.04491	8	4.70302	0.938926	8	21.2266	0.999593	8	14.2813	386	39.864	7.31299
Pt3g026350.1	Pt3g026350.1	82.5571	5.58	1	4	4	11	1.02498	11	2.40832	1.00893	11	7.15912	1.04543	11	5.47231	0.994395	11	3.34611	0.944773	11	7.75502	1.01881	11	2.78441	1076	123.78	5.52881
Pt3g026130.2	Pt3g026130.2	82.2545	11.9	1	3	3	5	0.96238	5	2.24934	1.02278	5	4.71909	0.994687	5	5.72404	1.01547	5	4.95808	1.04895	5	19.8463	0.957773	5	12.1715	395	43.8191	4.88135
Pt6g001740.1	Pt6g001740.1	82.1886	4.33	1	5	5	10	0.972692	10	6.22935	0.963587	10	9.89479	1.05758	10	1.53146	1.06591	10	5.01003	1.06031	10	6.44843	0.918007	10	6.3657	969	106.448	5.97314
Pt9g007850.1	Pt9g007850.1	82.1305	15.38	3	5	5	14	0.908685	14	6.9113	0.936711	14	4.84317	1.08601	14	4.68451	1.07325	14	3.45844	1.07215	14	5.47103	0.90807	14	6.57113	234	27.5114	5.75732
Pt1g016670.1	Pt1g016670.1	82.11	6.31	1	5	5	8	1.14371	8	16.7338	1.15245	8	11.4817	0.797953	8	22.8711	0.86018	8	14.1366	0.859603	8	11.6459	1.17987	8	16.6388	793	87.7338	6.354
Pt3g036950.8	Pt3g036950.8	82.0257	17.31	6	6	6	16	1.162	16	5.42447	1.14487	16	6.84703	0.833528	16	10.5556	0.838919	16	6.81164	0.816284	16	9.30232	1.19	16	7.42903	260	29.5598	10.814
Pt2g029010.1	Pt2g029010.1	82	5.33	1	5	5	8	0.999764	8	6.62631	1.01193	8	7.20418	1.01574	8	6.96732	1.03666	8	3.33085	0.970653	8	10.077	0.993506	8	4.05822	788	90.6347	7.62061
Pt1g008500.1	Pt1g008500.1	81.9651	13.11	1	4	4	13	1.07548	13	7.98436	1.07789	13	2.0259	0.927346	13	5.44032	0.91639	13	5.74793	0.864232	13	9.15162	1.12599	13	3.88414	328	36.6155	9.53955
Pt2g011760.1	Pt2g011760.1	81.9366	4.46	5	8	9	16	0.962186	13	6.44017	0.944089	13	5.19991	1.04188	13	4.5065	1.05995	13	4.40595	1.00213	13	4.35619	0.953834	13	4.66633	1771	206.362	9.1001
Pt4g008360.1	Pt4g008360.1	81.8753	10.61	1	4	4	7	0.995758	7	5.18768	0.985122	7	5.09264	1.03371	7	7.95264	0.994878	7	3.31991	1.04956	7	8.88262	0.99072	7	10.5066	528	58.7709	6.11279
Pt9g005860.1	Pt9g005860.1	81.8427	8.15	1	3	3	5	0.92437	5	6.5506	0.949978	5	6.85633	1.04157	5	3.0273	1.02734	5	2.59788	1.07054	5	9.60001	0.995468	5	1.9859	319	36.5343	7.13721
PtUn012160.1	PtUn012160.1	81.6085	5.18	1	2	3	10	0.976572	9	6.92319	0.994263	9	1.98081	1.00433	9	5.55652	1.09469	9	2.72614	0.984172	9	3.43914	0.972031	9	6.97707	521	57.1928	7.56201
Pt1g001720.1	Pt1g001720.1	81.582	3.11	3	2	2	5	0.925879	5	1.64482	1.01083	5	3.12144	1.04651	5	1.566	1.02672	5	9.86727	1.08308	5	1.92944	0.916856	5	2.1541	611	65.7223	6.22705
Pt3g038120.3	Pt3g038120.3	81.5556	16.27	4	4	6	12	0.984027	9	11.1392	1.01494	9	7.00889	1.02029	9	14.0943	0.980115	9	5.8456	0.960373	9	10.0487	1.04332	9	7.19303	375	43.1359	6.75635
Pt8g003750.1	Pt8g003750.1	81.4486	11.59	1	3	3	10	1.03972	10	2.37239	1.03078	10	3.42442	0.959297	10	4.47137	0.977755	10	2.39386	0.944971	10	2.80707	1.05924	10	4.6199	207	23.4578	9.59814
Pt7g014100.2	Pt7g014100.2	81.4163	10	2	3	3	5	1.05619	5	13.5221	1.03946	5	1.329	1.00773	5	14.3779	1.06254	5	8.4533	0.926088	5	6.1437	0.951146	5	6.84851	470	53.2949	5.33838
Pt1g008220.1	Pt1g008220.1	81.4103	24.43	1	1	3	10	0.960903	6	4.1769	0.918784	6	2.28901	1.04505	6	3.95366	1.08516	6	1.20012	1.01781	6	3.10116	0.989525	6	4.20316	131	14.051	4.7417
Pt1g006290.2	Pt1g006290.2	81.3704	0.87	2	1	1	4	0.86648	4	10.316	0.943088	4	8.97597	1.12029	4	5.70281	1.03385	4	11.0234	1.13534	4	6.42065	0.918462	4	8.12563	1035	116.911	6.72705
PtUn000620.1	PtUn000620.1	81.18	7.51	1	3	3	5	1.04438	5	14.0819	1.13309	5	15.4974	0.912768	5	11.3479	0.922692	5	12.5242	0.965748	5	12.5036	1.0226	5	32.9282	413	47.3431	7.60596
Pt9g001800.1	Pt9g001800.1	81.17	25.47	1	4	4	16	0.802098	16	10.4406	0.788169	16	9.38093	1.22067	16	6.99678	1.18388	16	8.79742	1.22503	16	7.51529	0.830016	16	11.0518	161	18.1209	4.89404
Pt7g007630.1	Pt7g007630.1	81.16	6.5	1	2	2	5	1.04317	5	9.35887	1.02396	5	2.53326	1.00038	5	7.6369	0.942212	5	3.56709	1.01027	5	12.7627	1.02625	5	5.18609	246	27.7015	7.56201
Pt2g021940.1	Pt2g021940.1	81.0736	8.06	1	4	6	16	0.971578	11	5.59349	0.983613	11	3.63762	1.01894	11	3.3274	1.03011	11	4.12575	1.02207	11	7.14873	1.00248	11	4.39852	806	90.283	6.31592
PtUn006120.1	PtUn006120.1	80.9403	2.96	1	3	3	8	0.943773	8	4.84829	0.988477	8	8.1304	0.977282	8	5.59655	1.03338	8	5.02021	1.02893	8	7.4825	0.96922	8	10.8873	1115	126.017	6.15088
Pt7g019100.1	Pt7g019100.1	80.93	1.34	1	1	1	3	1.0787	3	10.2505	0.979137	3	0.501234	0.987521	3	13.245	0.91163	3	9.52314	0.990693	3	6.54378	1.05871	3	16.0579	749	80.1131	6.0874
Pt3g013410.1	Pt3g013410.1	80.91	5.25	1	1	2	9	0.974696	1		0.973345	1		1.06927	1		0.98688	1		1.0009	1		1.01455	1		362	39.5227	9.01221
Pt5g018740.1	Pt5g018740.1	80.8035	3.15	2	2	2	4	1.00432	4	4.40478	1.03547	4	5.12517	0.985332	4	5.83275	1.00829	4	3.35004	1.00033	4	6.37754	0.933748	4	1.93142	1080	119.995	5.64307
Pt6g010030.1	Pt6g010030.1	80.71	17.97	1	7	7	14	1.01948	14	12.8089	1.03	14	8.86221	0.992219	14	7.59144	0.975751	14	9.14619	0.981944	14	18.3792	1.04725	14	11.2366	395	44.5522	7.18115
Pt2g029540.1	Pt2g029540.1	80.7	14.12	1	1	1	1	1.16041	1		0.950116	1		0.818713	1		0.94794	1		1.12737	1		0.986438	1		177	19.3561	4.79248
Pt9g015860.1	Pt9g015860.1	80.5533	8.4	2	4	5	10	0.92554	9	11.5933	0.929176	9	10.2861	1.05745	9	5.31258	1.0862	9	11.7713	1.05422	9	11.9449	0.956957	9	6.8132	488	55.8786	8.42627
Pt8g002990.2	Pt8g002990.2	80.5412	10.06	3	4	4	10	0.925505	10	7.25686	0.899714	10	4.51365	1.0682	10	7.84077	1.07793	10	6.11514	1.08689	10	1.06524	0.933368	10	5.96222	338	37.1135	7.72314
Pt1g019200.1	Pt1g019200.1	80.4168	5.86	1	7	7	19	0.968573	19	6.94798	0.992654	19	6.6388	1.01013	19	5.20368	1.00266	19	9.06904	1.02478	19	8.50252	0.928412	19	6.07925	989	110.132	5.22412
Pt2g029670.1	Pt2g029670.1	80.3833	3.99	1	2	2	8	0.989717	8	6.6516	1.00921	8	4.61135	1.00302	8	3.4574	1.01942	8	8.93026	1.00344	8	2.74796	0.989994	8	4.38594	351	39.3692	7.89893
Pt7g010960.2	Pt7g010960.2	80.3633	2.71	8	1	4	12	0.971189	1		1.0156	1		1.03644	1		1.03835	1		0.958203	1		1.00122	1		1475	167.206	8.27979
Pt3g011210.1	Pt3g011210.1	80.2531	14.44	2	3	6	11	1.00414	4	2.56646	0.997357	4	3.10396	0.987148	4	4.5944	0.991954	4	2.68989	1.05904	4	1.43724	0.936346	4	4.09223	367	41.3819	6.68311
Pt3g004440.1	Pt3g004440.1	80.2449	20	2	3	4	9	0.722927	6	19.197	1.55032	6	13.452	1.33553	6	21.5468	0.86681	6	14.1945	0.87755	6	8.77524	0.68664	6	17.6242	195	21.7425	6.18896
Pt4g015590.3	Pt4g015590.3	80.19	4.3	3	2	2	4	1.00713	4	2.38923	1.02554	4	3.19044	0.961055	4	9.3326	0.965052	4	2.67963	1.0327	4	0.655644	1.02375	4	3.48754	512	56.5176	8.23584
Pt8g009910.1	Pt8g009910.1	80.1258	12.1	1	3	3	8	0.849009	8	14.2297	0.873699	8	14.7211	1.14843	8	13.4064	1.10908	8	11.2482	1.04803	8	13.6536	0.895446	8	12.3693	248	26.6678	8.00146
Pt9g016610.1	Pt9g016610.1	80.0116	7.65	2	2	5	14	0.965318	4	8.30104	0.975614	4	5.48594	1.03073	4	15.1624	1.09815	4	2.18793	1.04663	4	2.40165	0.937108	4	4.98435	536	59.6255	7.7085
Pt7g018840.2	Pt7g018840.2	79.9953	6.3	2	5	5	8	1.06644	8	1.94605	1.04588	8	5.2802	0.930637	8	9.55196	0.964525	8	7.29725	0.919121	8	13.6275	1.11284	8	5.37862	635	71.2447	8.93896
Pt5g005640.2	Pt5g005640.2	79.9441	6.27	5	3	4	5	1.07346	4	2.91254	1.04691	4	4.81987	1.02205	4	3.99737	0.943587	4	15.4292	0.909808	4	6.87011	1.00286	4	17.1681	558	63.6629	6.49365
Pt4g022150.1	Pt4g022150.1	79.93	5.56	1	2	2	4	0.987387	4	1.02995	1.03064	4	1.52456	0.960216	4	1.77195	1.02512	4	3.85926	1.06685	4	3.94569	0.959562	4	4.96259	288	31.6903	5.16064
Pt5g018210.1	Pt5g018210.1	79.8526	5	4	2	4	7	1.02477	3	9.38797	1.02385	3	6.42435	0.976191	3	10.9463	0.978972	3	5.55889	0.992607	3	10.5148	0.983675	3	1.29643	600	68.3546	9.31982
Pt3g007890.1	Pt3g007890.1	79.8297	8.63	1	4	4	13	0.864777	13	11.967	0.837929	13	12.3392	1.15941	13	6.77988	1.16359	13	4.26639	1.1511	13	8.14395	0.84908	13	6.60974	591	66.0364	8.04541
Pt3g004670.1	Pt3g004670.1	79.7633	7.46	1	3	3	4	1.46192	4	11.9486	1.52294	4	4.62095	0.473499	4	25.7609	0.497759	4	25.2467	0.486391	4	38.6675	1.42482	4	16.0887	523	58.8258	7.89893
Pt7g014440.1	Pt7g014440.1	79.6632	12.89	5	2	4	10	0.984776	4	2.31327	0.987315	4	5.12694	1.00735	4	3.66022	0.992818	4	5.30235	1.04497	4	3.55313	0.981554	4	2.90433	225	24.7158	7.95752
Pt3g037110.1	Pt3g037110.1	79.63	9.36	1	2	2	2	1.05792	2	1.99695	1.04468	2	2.98004	0.984035	2	1.30973	0.926317	2	1.29229	0.875676	2	7.63258	1.11704	2	6.91991	299	33.3898	7.54736
Pt1g001710.1	Pt1g001710.1	79.5741	17.78	2	5	5	7	1.00867	7	4.22998	0.998746	7	4.07414	0.970622	7	1.64003	0.989759	7	3.28621	0.979735	7	19.3185	1.06008	7	11.4449	360	40.3009	5.08447
Pt1g010850.1	Pt1g010850.1	79.5579	11.26	4	4	4	15	1.01021	15	4.8269	0.971231	15	4.47088	0.987234	15	5.18183	1.01183	15	4.08869	0.967488	15	5.30328	1.0503	15	5.91613	364	39.4608	8.57275
Pt8g002970.1	Pt8g002970.1	79.5531	9.51	1	4	5	10	0.87811	6	16.1098	0.903006	6	18.1579	1.13659	6	13.2218	1.1084	6	6.36426	1.11191	6	17.9653	0.909787	6	21.1162	631	69.7426	5.37646
Pt7g003320.1	Pt7g003320.1	79.4734	40	1	3	3	8	0.903516	8	6.41888	0.949619	8	11.5287	1.07366	8	13.3493	1.13776	8	4.68128	1.05433	8	7.40878	0.897003	8	5.68349	90	9.9812	6.78564
Pt3g026430.1	Pt3g026430.1	79.467	7	1	6	6	11	1.04252	11	3.72469	1.00558	11	7.611	0.972985	11	8.95904	0.9771	11	5.37045	0.939685	11	10.2957	1.03677	11	6.634	1029	118.45	5.021
Pt2g009960.1	Pt2g009960.1	79.3868	10.94	1	5	5	11	1.04984	11	10.7344	1.01912	11	10.973	0.937106	11	8.13262	0.924409	11	9.56696	0.974499	11	18.3505	1.05945	11	9.87379	393	43.6261	7.75244
Pt4g005370.2	Pt4g005370.2	79.3732	6.95	2	7	7	10	1.03175	10	3.35665	1.01445	10	9.27027	0.980058	10	7.66273	1.00036	10	6.88538	0.984909	10	4.71094	0.997639	10	6.67444	863	96.9369	7.23975
Pt9g021580.1	Pt9g021580.1	79.2489	12.68	1	3	3	3	1.01506	3	1.89538	1.04192	3	0.834527	0.981971	3	1.82058	1.01291	3	0.159167	0.982431	3	2.6898	1.02477	3	5.28519	339	37.0501	10.2573
Pt2g020610.1	Pt2g020610.1	79.21	5.26	1	1	1	6	0.969864	6	7.33976	0.910483	6	14.3898	0.996729	6	6.21071	1.07154	6	18.696	0.971669	6	5.21599	0.9781	6	7.36375	133	14.8802	5.23682
Pt2g008220.1	Pt2g008220.1	79.2	3.37	1	3	3	7	0.988341	7	4.8847	0.999202	7	7.53418	1.01457	7	5.11008	1.01684	7	4.03013	0.992089	7	8.8887	1.02395	7	6.43658	890	99.2952	5.60498
Pt1g004090.4	Pt1g004090.4	79.0933	3.52	2	1	1	5	0.962998	5	4.48341	0.969488	5	2.74404	1.03229	5	2.5979	1.05221	5	1.47916	1.02574	5	4.22534	0.952651	5	4.63935	227	25.13	6.72705
Pt7g013120.1	Pt7g013120.1	79.0836	7.13	1	3	5	10	1.01832	5	2.15514	0.979615	5	11.7856	1.01144	5	9.63967	1.04865	5	2.59212	0.992767	5	1.01286	1.00617	5	7.18328	813	90.0302	5.71924
Pt9g015420.7	Pt9g015420.7	79.0601	9.45	5	5	5	15	0.850294	15	10.6147	0.827014	15	11.7857	1.17763	15	6.59279	1.14793	15	8.70304	1.11922	15	15.1966	0.880222	15	12.6961	561	61.7293	5.96045
Pt1g006600.1	Pt1g006600.1	79.0148	8.06	4	4	5	6	0.979374	5	7.24702	1.10007	5	1.63936	1.03831	5	8.22601	0.985479	5	9.43095	1.01394	5	1.82673	0.918091	5	3.9921	620	68.7864	7.37158
Pt3g024250.1	Pt3g024250.1	78.7838	18.1	1	4	4	16	1.01486	16	7.01431	0.994683	16	5.98861	0.985953	16	4.34724	1.00829	16	4.11057	0.953855	16	12.3721	1.02825	16	7.69958	105	12.0215	10.3159
Pt6g007110.1	Pt6g007110.1	78.6267	4.85	1	1	1	3	1.27917	3	3.01167	1.38073	3	8.40059	0.591866	3	5.02037	0.660685	3	3.13657	0.695416	3	5.49572	1.32395	3	6.60955	371	40.1909	7.41553
Pt7g020770.1	Pt7g020770.1	78.4545	10.15	1	4	6	16	1.0152	9	6.73044	1.01227	9	3.64622	0.970581	9	3.02915	0.978989	9	9.12278	0.976544	9	6.38775	1.02103	9	3.83951	591	64.777	8.01611
Pt4g020890.2	Pt4g020890.2	78.3467	9.44	2	3	3	10	1.01663	10	6.86876	1.00966	10	6.96025	1.01214	10	10.203	0.995461	10	5.2667	0.995033	10	4.92131	1.01145	10	5.14848	286	32.3332	6.44287
Pt6g004840.1	Pt6g004840.1	78.1	5.56	1	3	4	9	0.991443	8	5.67188	0.943659	8	10.1553	1.05425	8	4.88464	1.05484	8	10.5971	1.00741	8	6.57261	0.962611	8	10.7339	630	68.2624	7.41553
PtUn018810.1	PtUn018810.1	78.0214	5.5	6	3	3	8	0.951165	8	7.62175	0.977809	8	11.6398	1.06087	8	7.2651	1.03074	8	8.92063	1.06751	8	2.45253	0.935008	8	8.44601	564	60.4909	6.04932
Pt5g001660.3	Pt5g001660.3	77.9644	8.44	5	3	4	11	0.991852	6	7.96638	1.04721	6	6.14703	1.01192	6	7.7416	1.00447	6	9.11817	0.960564	6	5.28969	1.02276	6	2.87937	320	36.0694	9.26123
Pt4g022400.1	Pt4g022400.1	77.9115	4.35	2	4	5	7	1.0255	6	8.11062	1.03778	6	3.88683	0.940645	6	7.56542	0.982494	6	3.35492	0.960068	6	8.6933	1.0352	6	4.48112	1034	111.747	6.44287
Pt3g018790.1	Pt3g018790.1	77.8881	6.4	3	2	4	16	0.920559	9	7.15906	0.907279	9	7.00875	1.11145	9	5.74284	1.09715	9	6.42651	1.05717	9	4.74138	0.936224	9	4.08046	641	72.0138	8.104
Pt8g011130.1	Pt8g011130.1	77.8789	19.88	1	3	4	16	0.942999	14	3.77957	0.970109	14	6.80955	1.0485	14	5.5157	1.04826	14	5.21034	1.0611	14	2.69096	0.923976	14	3.51479	166	18.1024	6.18896
Pt9g015930.1	Pt9g015930.1	77.7393	6.38	5	3	4	6	0.954286	5	7.08336	0.947362	5	20.2826	1.05476	5	7.67971	1.09704	5	15.2409	1.07044	5	8.95954	0.941159	5	4.3476	517	58.061	8.25049
Pt5g007660.1	Pt5g007660.1	77.638	9.29	2	5	5	10	1.02029	10	10.0848	1.02122	10	7.38679	0.977875	10	10.2669	1.01149	10	4.73556	0.972247	10	13.796	1.01854	10	13.8317	581	63.9836	7.2251
Pt7g016690.1	Pt7g016690.1	77.6328	13.21	2	6	7	12	1.36318	10	20.5608	1.33401	10	25.7271	0.615406	10	49.893	0.627007	10	40.4098	0.644253	10	39.1425	1.34533	10	23.4653	598	67.0912	6.34131
Pt5g005530.1	Pt5g005530.1	77.6164	5.2	1	2	2	5	0.946414	5	2.11566	0.949651	5	1.96106	1.07081	5	2.96473	1.07548	5	3.42959	1.0032	5	3.86522	0.947477	5	3.10325	500	56.0512	5.46533
Pt9g003350.1	Pt9g003350.1	77.6075	2.18	1	6	6	15	0.971769	15	9.03503	0.982721	15	10.6411	1.009	15	10.0396	0.995932	15	14.6494	1.04901	15	13.6954	0.922903	15	10.5288	3631	393.08	5.2749
Pt2g014190.1	Pt2g014190.1	77.4783	5.45	8	3	5	13	1.06527	6	11.9175	1.02208	6	3.92821	0.946758	6	3.72825	0.954454	6	9.38589	0.935218	6	3.11944	1.05987	6	4.25351	771	83.4926	8.57275
Pt4g003180.2	Pt4g003180.2	77.4126	9.72	2	2	2	5	1.03835	5	3.62467	0.995116	5	4.9024	1.02037	5	3.95261	0.978717	5	5.3863	1.00424	5	3.73679	0.965659	5	0.79025	288	31.6039	9.81787
PtUn019510.1	PtUn019510.1	77.0267	6.06	2	2	2	3	0.887801	3	1.9897	0.951449	3	0.199815	1.06641	3	0.892405	1.04867	3	4.53676	1.17999	3	4.09943	0.763886	3	10.3738	297	30.652	9.31982
Pt3g021000.1	Pt3g021000.1	77.0053	9.46	1	3	3	11	0.995054	11	5.74666	0.976833	11	6.05568	1.0228	11	5.91379	1.01674	11	5.78693	1.07454	11	3.68046	0.950802	11	7.35137	349	37.9341	7.09326
Pt9g015920.1	Pt9g015920.1	76.9867	9.06	2	5	5	11	0.969773	11	13.4484	0.981298	11	18.1786	1.05512	11	18.6062	0.98227	11	14.1169	1.0298	11	9.7967	0.944573	11	10.6052	519	59.332	6.84424
Pt1g001850.1	Pt1g001850.1	76.9129	39.84	1	5	5	12	0.964969	12	6.21666	0.987827	12	9.41555	1.08064	12	12.2124	1.05015	12	5.53431	1.00491	12	9.23061	0.933889	12	10.6068	128	14.3168	9.80322
Pt2g028160.1	Pt2g028160.1	76.9078	2.38	1	1	1	6	1.08407	6	9.88407	1.07621	6	6.78902	0.900749	6	4.99269	0.899022	6	10.0724	0.955027	6	9.17881	1.02484	6	2.6803	294	32.4259	7.54736
Pt6g001880.1	Pt6g001880.1	76.8898	11.52	1	1	1	5	0.78635	5	1.96979	0.717472	5	4.07057	1.30016	5	1.44118	1.24765	5	5.10012	1.24423	5	4.38535	0.793444	5	13.1397	217	24.0863	6.27783
Pt4g002110.1	Pt4g002110.1	76.8472	7.05	1	3	3	9	1.0222	9	11.5824	1.01176	9	9.89442	1.01743	9	15.5075	1.01602	9	7.54816	1.05007	9	7.42699	0.938162	9	8.08443	369	39.9799	8.1333
Pt6g007230.1	Pt6g007230.1	76.8457	7.98	1	3	3	5	0.915932	5	12.2462	0.999498	5	3.54024	1.06143	5	5.33344	1.04488	5	10.4433	1.1133	5	12.99	0.842869	5	12.3848	376	42.0834	7.95752
Pt4g015030.1	Pt4g015030.1	76.8167	3.9	1	1	1	8	1.01754	8	6.72761	1.02345	8	5.63682	0.991835	8	13.0751	0.934269	8	9.74651	0.96989	8	5.24568	1.05241	8	9.97293	308	33.4663	8.80713
Pt8g004620.1	Pt8g004620.1	76.81	14.64	3	3	3	3	1.12372	3	9.3578	1.16085	3	2.58244	0.811965	3	1.82586	0.898984	3	13.6373	0.856055	3	14.0732	1.1388	3	9.08713	321	35.6235	5.50342
Pt1g019750.1	Pt1g019750.1	76.7877	31.25	2	2	5	9	1.00521	2	20.2315	1.0728	2	9.46686	0.942582	2	13.4354	0.945204	2	18.518	1.00778	2	23.3457	0.987539	2	21.2217	160	17.5177	5.98584
Pt5g002730.1	Pt5g002730.1	76.7101	11.53	2	3	3	5	0.962772	5	4.83862	0.965337	5	7.72038	1.0204	5	10.5766	1.01432	5	4.67929	0.972173	5	9.87636	1.04051	5	6.60499	373	42.8058	7.28369
Pt2g029220.1	Pt2g029220.1	76.6579	8.48	1	2	2	3	1.07392	3	4.83084	1.08136	3	4.62098	0.963192	3	14.1398	0.941735	3	6.31395	0.994332	3	1.17416	0.990456	3	0.729354	283	30.9775	6.52197
Pt6g005140.1	Pt6g005140.1	76.5949	7.7	1	6	6	17	1.02125	17	1.21843	1.02092	17	4.29088	0.968034	17	4.38862	0.966837	17	3.83628	0.982907	17	4.98048	1.02269	17	3.67193	623	70.1789	7.43018
Pt3g021630.1	Pt3g021630.1	76.4586	9.76	1	1	2	12	1.09629	10	9.38222	1.01146	10	2.25078	0.953781	10	6.74924	1.00537	10	2.96655	0.902427	10	6.02346	1.06231	10	6.045	164	18.5344	10.6528
Pt3g026660.4	Pt3g026660.4	76.397	6.36	2	2	2	5	0.900044	5	3.73575	0.874837	5	5.50421	1.11517	5	8.79953	1.13113	5	3.59682	1.11079	5	11.7478	0.923068	5	10.2604	456	49.1633	8.1333
Pt4g015260.1	Pt4g015260.1	76.3945	8.21	1	4	4	12	0.886239	12	6.29484	0.87494	12	10.6878	1.14466	12	4.76062	1.14398	12	5.90119	1.11808	12	8.98162	0.8823	12	8.17099	475	54.2694	8.38232
Pt4g014820.1	Pt4g014820.1	76.1486	14.12	1	9	9	23	1.29652	23	8.268	1.24651	23	10.4634	0.700397	23	15.8707	0.700788	23	18.561	0.63952	23	19.8081	1.36213	23	10.0956	517	56.877	5.74463
Pt8g001490.1	Pt8g001490.1	76.0961	31.65	1	3	6	9	0.99464	6	3.16081	1.00402	6	2.02626	0.991943	6	3.11127	0.938652	6	4.03443	1.02457	6	5.07224	1.04097	6	6.06346	158	18.0429	4.69092
Pt4g010840.1	Pt4g010840.1	76.0573	8.4	3	2	3	8	1.08813	5	12.8438	1.13179	5	3.42395	0.877888	5	25.7329	0.877858	5	8.42772	0.931587	5	26.4329	1.08789	5	11.321	512	59.0641	8.11865
Pt3g010540.3	Pt3g010540.3	75.97	5.92	3	1	1	3	1.08232	3	7.11687	1.03356	3	4.1377	0.936539	3	3.41391	0.921625	3	9.06374	0.914648	3	7.152	1.11414	3	2.947	169	18.7679	8.1626
Pt3g006970.1	Pt3g006970.1	75.942	6.45	3	3	3	20	0.987131	20	10.2538	0.978583	20	9.47701	1.006	20	9.43321	0.979303	20	9.69948	1.00436	20	9.91591	1.01892	20	10.4525	465	51.1603	6.7417
Pt7g013160.1	Pt7g013160.1	75.8585	4.88	1	2	3	9	1.00479	5	5.39978	0.987145	5	3.72958	1.01341	5	2.95665	1.00967	5	2.40398	0.981034	5	6.16277	1.02004	5	4.50966	574	60.889	6.62451
PtUn006160.3	PtUn006160.3	75.769	4.36	4	2	2	3	0.995676	3	17.3516	0.939173	3	4.81079	1.02362	3	4.07398	0.971199	3	1.89665	1.04191	3	36.6021	1.0045	3	17.1258	619	65.5123	6.27783
Pt5g001580.1	Pt5g001580.1	75.7288	37.97	1	1	6	13	0.950897	2	10.5965	0.916616	2	13.6044	1.03354	2	11.8043	1.07116	2	7.62832	1.05759	2	0.402093	0.980467	2	3.40736	158	17.8099	4.70361
Pt6g004980.1	Pt6g004980.1	75.7135	17.39	1	3	3	17	0.98687	17	6.25385	0.958955	17	7.66356	1.00329	17	4.4742	1.04133	17	7.39155	1.00692	17	8.36426	1.00562	17	5.18159	184	19.8364	10.7993
Pt4g003040.1	Pt4g003040.1	75.6698	6.98	1	4	4	10	0.960068	10	8.2658	0.954003	10	12.3564	1.03274	10	11.1793	1.03807	10	14.932	1.12392	10	5.2888	0.947839	10	8.73274	573	62.8971	10.0229
Pt2g023810.2	Pt2g023810.2	75.6442	12.18	3	6	7	10	1.28213	7	3.61395	1.20268	7	1.44719	0.721421	7	9.69415	0.767943	7	7.7724	0.708135	7	9.86457	1.28127	7	9.34533	542	60.4959	8.5874
Pt1g022840.1	Pt1g022840.1	75.638	8.38	2	5	5	11	0.977821	11	4.1045	0.948226	11	7.30483	1.01453	11	3.12008	1.01457	11	3.38437	1.00731	11	7.11206	1.04172	11	8.11274	561	62.4766	5.19873
Pt2g019890.3	Pt2g019890.3	75.6327	9.8	1	6	6	12	1.00806	12	12.8757	1.04223	12	16.6841	0.984468	12	13.6386	0.971263	12	20.0042	0.952408	12	18.8525	1.06125	12	14.6146	704	75.7072	6.18896
Pt6g000900.3	Pt6g000900.3	75.4991	10.53	1	4	4	8	1.05149	8	5.01666	0.995539	8	4.28281	0.949916	8	4.08455	0.956968	8	8.22492	0.953446	8	5.35466	1.05921	8	4.76058	494	53.1693	6.30322
Pt5g024070.1	Pt5g024070.1	75.4767	22.27	1	1	5	14	0.986233	4	4.33537	1.01388	4	3.20699	0.998658	4	10.5967	0.949337	4	2.9118	1.05253	4	8.83068	1.02829	4	5.2176	220	24.8842	10.5503
Pt5g005840.3	Pt5g005840.3	75.121	5.04	2	1	1	14	1.04032	14	5.52649	1.02014	14	5.99072	0.951454	14	6.24283	0.988822	14	9.99009	0.947852	14	6.11902	1.0305	14	8.81373	139	15.986	5.14795
Pt9g017000.1	Pt9g017000.1	75.0091	29.41	5	7	7	19	1.05999	19	3.09134	1.02236	19	5.8559	0.979868	19	6.3257	0.983325	19	5.25367	0.950964	19	12.7718	1.00925	19	12.1866	204	24.2092	11.4438
Pt3g004510.1	Pt3g004510.1	74.9836	6.18	3	2	3	7	1.09878	5	17.759	1.10882	5	6.23184	0.924214	5	12.1785	0.89956	5	2.09432	0.801029	5	28.2608	1.09155	5	4.16263	696	79.0991	6.18896
Pt2g009740.1	Pt2g009740.1	74.949	7.88	1	6	6	13	0.683654	13	10.6532	0.726303	13	19.654	1.32446	13	11.4575	1.34904	13	7.05948	1.36422	13	2.92244	0.670473	13	9.95006	888	99.8667	5.47803
Pt8g003850.1	Pt8g003850.1	74.9267	2.55	1	1	1	3	0.892879	3	4.27377	0.952264	3	0.906597	1.0978	3	0.833306	1.09811	3	8.08986	1.082	3	2.92026	0.919746	3	1.65175	392	42.2239	8.03076
Pt5g014050.2	Pt5g014050.2	74.9135	4.7	1	1	2	4	1.02681	2	17.6574	1.38016	2	9.95863	0.89854	2	15.777	0.76275	2	7.26183	0.867061	2	13.6053	1.032	2	14.5903	319	35.6924	6.0874
Pt5g006630.2	Pt5g006630.2	74.8816	8.09	1	8	8	13	1.10412	13	4.15971	1.05842	13	6.76056	0.946747	13	7.27849	0.930374	13	7.97162	0.885222	13	6.38446	1.06815	13	3.72627	1385	153.778	5.32568
Pt8g000210.2	Pt8g000210.2	74.8654	8.16	2	4	5	16	1.01742	13	7.48067	0.977014	13	9.27909	0.979382	13	10.7673	1.01056	13	11.4507	0.986003	13	8.69078	1.02678	13	8.2163	564	63.2356	5.8335
Pt3g031550.3	Pt3g031550.3	74.85	5.26	4	1	3	19	1.09134	1		1.05186	1		0.924048	1		0.863683	1		0.941415	1		1.12482	1		551	61.5956	10.5063
Pt7g003280.1	Pt7g003280.1	74.8299	13.76	1	2	3	4	1.14168	3	1.73749	1.20472	3	11.6371	0.7587	3	14.73	0.724471	3	20.4565	0.79564	3	8.98863	1.31085	3	3.97483	218	24.9085	8.48486
Pt3g029800.1	Pt3g029800.1	74.5958	4.78	1	1	1	2	0.837286	2	5.71576	0.896813	2	15.2255	1.11146	2	7.38296	1.09382	2	12.5205	1.06354	2	3.61982	1.01072	2	14.9504	293	32.8097	5.43994
Pt2g014990.1	Pt2g014990.1	74.563	12.86	1	9	10	13	0.9317	11	7.61035	0.974187	11	6.70305	1.07018	11	6.5503	1.06459	11	3.75619	1.06886	11	6.9086	0.956988	11	10.0931	801	90.7647	5.23682
Pt9g007950.1	Pt9g007950.1	74.5436	8.27	1	4	4	5	0.894159	5	3.19026	0.913107	5	16.177	1.09467	5	12.2684	1.14474	5	9.44426	1.12251	5	7.03016	0.831871	5	14.2822	617	69.955	6.63916
Pt6g002160.1	Pt6g002160.1	74.3259	8.16	1	3	3	4	1.62147	4	5.61137	1.58893	4	9.56407	0.30131	4	14.2081	0.356749	4	21.5802	0.413205	4	31.0183	1.62319	4	3.89742	515	56.6204	8.74854
Pt5g005600.2	Pt5g005600.2	74.2508	14.99	2	7	7	15	1.07255	15	3.44301	1.02728	15	4.06082	0.934351	15	6.47955	0.965392	15	4.92106	0.93826	15	5.97413	1.07211	15	4.61892	447	50.4489	5.12256
Pt8g001280.2	Pt8g001280.2	74.2049	3.78	3	4	4	10	0.995341	10	5.19517	0.974965	10	2.26755	1.02628	10	3.70401	1.03246	10	3.03726	0.983582	10	3.52358	0.99585	10	5.16867	872	97.4487	5.05908
Pt1g008640.1	Pt1g008640.1	74.17	19.67	3	3	3	6	0.927137	6	3.69465	1.03139	6	6.25356	0.998127	6	7.54196	1.03695	6	7.60666	1.11252	6	2.906	0.899631	6	6.24645	122	14.0702	9.0708
Pt3g036150.1	Pt3g036150.1	74.14	19.13	1	7	7	9	1.01357	9	13.5278	1.0315	9	7.14841	0.972145	9	10.137	0.914962	9	18.5227	1.06415	9	21.0425	0.920164	9	29.6397	345	39.1177	6.31592
PtUn006530.1	PtUn006530.1	74.1079	10.56	1	1	4	9	1.04093	1		1.05358	1		0.984407	1		0.982087	1		0.940437	1		1.01118	1		445	49.6638	5.2876
Pt8g011750.1	Pt8g011750.1	74.0144	4.22	5	3	5	9	1.0502	4	11.1917	1.04003	4	2.48875	0.891313	4	6.43556	0.928714	4	8.03297	0.921216	4	11.457	1.09698	4	3.69661	901	101.658	5.32568
Pt9g018090.1	Pt9g018090.1	74.0066	7.32	1	3	3	12	1.07636	12	11.7682	1.06006	12	5.00438	0.913523	12	9.14328	0.933629	12	7.54354	0.918627	12	7.26559	1.07486	12	13.7348	492	55.3198	6.62451
Pt3g007410.1	Pt3g007410.1	74.0044	10.09	1	2	2	6	0.978565	6	9.7452	0.96094	6	6.23431	1.04533	6	5.83346	1.03556	6	4.60465	0.982349	6	1.58639	0.998353	6	9.42804	317	32.5817	9.42236
Pt2g023480.1	Pt2g023480.1	73.9889	10.98	1	8	8	16	1.03524	16	4.84101	0.999729	16	4.50332	0.994574	16	5.28106	0.996797	16	3.82348	0.979189	16	7.34309	1.0177	16	3.19965	592	66.971	5.47803
Pt3g009380.2	Pt3g009380.2	73.8948	12.32	6	3	6	22	0.898354	14	4.70849	0.908815	14	7.2961	1.09718	14	10.1751	1.10632	14	3.3663	1.08575	14	4.68513	0.924685	14	5.20021	341	38.7756	6.16357
Pt8g000760.1	Pt8g000760.1	73.83	17.39	1	1	2	5	0.989714	3	3.82897	0.983058	3	2.90714	1.02018	3	3.43616	1.01079	3	1.6046	0.988619	3	2.76543	1.04983	3	1.52518	138	15.2583	6.62451
Pt9g008790.1	Pt9g008790.1	73.77	1.97	1	1	1	4	1.01506	4	1.13419	1.04816	4	2.14135	0.960692	4	3.42301	0.958095	4	2.67667	1.00598	4	3.55679	1.03927	4	0.866894	407	41.9073	6.96143
Pt9g017630.1	Pt9g017630.1	73.6532	6.22	1	1	1	5	0.894071	5	1.10961	0.938653	5	1.68875	1.1266	5	3.47446	1.1458	5	4.27338	1.06038	5	4.46502	0.934341	5	8.94684	193	20.9558	9.12939
Pt5g015510.1	Pt5g015510.1	73.59	9.68	1	1	1	3	0.968406	3	17.1094	0.978457	3	22.6646	1.05471	3	7.73267	0.908133	3	10.7046	1.11977	3	24.4751	0.915608	3	23.4512	186	20.082	5.30029
Pt3g034360.2	Pt3g034360.2	73.56	2.29	1	1	1	3	0.970708	3	5.3687	0.857393	3	5.11142	1.07375	3	1.18589	1.02539	3	8.68459	1.15153	3	2.35344	0.946778	3	5.07112	611	67.1255	7.88428
Pt3g009960.1	Pt3g009960.1	73.56	7.41	1	1	1	3	0.844834	3	3.03286	0.927273	3	6.81418	1.07771	3	3.89504	1.11827	3	0.810296	1.24143	3	5.31014	0.812584	3	3.51972	108	12.2511	9.45166
Pt2g009870.2	Pt2g009870.2	73.4657	4.79	2	3	3	11	1.00515	11	3.3534	1.00096	11	2.14293	0.974102	11	4.44	0.984977	11	5.14102	1.04787	11	4.11651	0.990096	11	5.66826	605	66.349	7.92822
Pt8g005040.1	Pt8g005040.1	73.385	10.19	6	2	5	12	0.963432	4	1.82804	0.967238	4	9.82497	1.06642	4	7.37808	0.998447	4	1.80163	0.998883	4	9.33888	0.97131	4	5.14578	363	41.0854	4.98291
Pt1g011130.1	Pt1g011130.1	73.1629	15.43	2	2	3	5	0.96072	3	1.78288	0.93038	3	0.672824	1.01813	3	5.99972	1.10259	3	10.2676	1.02822	3	10.6622	0.972031	3	0.702848	162	19.1018	8.26514
Pt5g005540.3	Pt5g005540.3	73.15	6.9	3	1	1	2	1.28677	2	6.62445	1.36288	2	4.34278	0.678652	2	9.31131	0.700441	2	13.0421	0.726183	2	8.71611	1.20404	2	5.10315	116	12.9877	5.41455
Pt2g007050.2	Pt2g007050.2	73.1236	6.65	3	3	3	9	0.971436	9	5.56336	0.96897	9	6.67363	1.00806	9	5.4162	1.01009	9	9.09344	1.08583	9	8.00304	0.971729	9	10.2939	436	48.7399	6.58057
Pt2g029560.1	Pt2g029560.1	73.0736	4.72	1	4	4	7	1.0489	7	7.87388	1.05259	7	9.26027	0.95403	7	7.69915	0.921562	7	1.70844	0.963837	7	15.9158	1.01079	7	4.48109	869	93.0269	5.8335
PtUn004670.1	PtUn004670.1	73.0332	19.29	1	9	9	20	0.967516	20	16.4829	0.935784	20	12.5256	1.02389	20	12.9583	1.04551	20	10.7424	1.01234	20	14.5668	0.987445	20	9.20928	420	46.2955	6.15088
Pt8g000720.1	Pt8g000720.1	72.9527	5.76	1	1	1	2	1.0095	2	0.865449	0.996704	2	2.23007	1.01125	2	1.05072	1.02647	2	2.61902	0.937058	2	0.0958279	1.03625	2	1.93202	330	35.9127	5.09717
Pt7g002460.1	Pt7g002460.1	72.8695	15.12	2	4	4	11	0.917262	11	11.1341	0.896447	11	10.2389	1.20009	11	7.65072	1.03782	11	9.85761	1.00442	11	19.9892	0.928059	11	18.7637	324	36.3396	6.44287
Pt1g017840.1	Pt1g017840.1	72.8222	9.77	1	2	2	7	1.05279	7	4.59677	1.02901	7	4.22444	0.961115	7	6.16142	0.950008	7	4.15676	0.98596	7	2.19888	1.0021	7	3.89551	215	23.6601	9.5249
Pt1g014260.1	Pt1g014260.1	72.6307	11.26	1	1	1	6	0.697193	6	6.53848	0.734928	6	13.1713	1.31671	6	4.0179	1.33338	6	4.29069	1.29771	6	4.26764	0.697441	6	9.12259	151	16.5226	4.95752
Pt1g020000.1	Pt1g020000.1	72.5867	8.25	2	5	6	10	1.0077	8	3.73493	1.01294	8	4.14857	1.00599	8	5.65223	1.025	8	7.30987	0.969065	8	7.49116	1.02024	8	2.32575	800	87.879	7.79639
Pt3g011090.1	Pt3g011090.1	72.39	36.59	1	2	2	2	0.859068	2	1.11076	0.907085	2	8.36296	1.15489	2	1.5125	1.15332	2	1.11799	1.06071	2	2.37575	0.902176	2	3.99735	123	12.2189	8.1626
Pt9g003640.2	Pt9g003640.2	72.37	22.02	2	2	2	5	0.880224	5	3.58414	0.918678	5	5.95721	1.1068	5	4.1082	1.09851	5	4.49881	1.19888	5	1.90629	0.816415	5	3.06482	109	11.7175	7.7085
Pt9g002350.1	Pt9g002350.1	72.319	4.29	1	2	2	4	1.03579	4	1.97572	1.0604	4	4.25922	0.902239	4	3.54335	0.905746	4	2.6805	0.93637	4	1.95651	1.13768	4	2.73224	513	55.7018	8.06006
Pt3g004960.1	Pt3g004960.1	72.2736	19.18	1	1	3	12	1.06657	3	2.13476	1.08355	3	1.38431	0.982783	3	2.76868	0.98057	3	8.6728	0.970628	3	4.07887	0.964115	3	15.9163	146	16.3659	10.5942
Pt7g015640.2	Pt7g015640.2	72.2328	10.7	3	3	3	8	0.997839	8	8.04923	1.01021	8	12.7307	1.00746	8	3.16732	0.989383	8	11.0938	0.985509	8	17.6041	1.02143	8	10.9313	299	34.0372	4.62744
Pt1g016690.1	Pt1g016690.1	72.1188	3.31	3	4	5	9	0.99467	7	1.94595	1.00198	7	2.04686	1.01028	7	4.96678	0.984237	7	5.72826	0.983745	7	6.18661	1.01494	7	3.6114	1329	143.915	5.96045
Pt6g008200.1	Pt6g008200.1	71.9715	16.21	1	5	5	12	0.824115	12	14.5147	0.857942	12	13.6424	1.17264	12	12.8124	1.10733	12	8.40439	1.23844	12	17.0084	0.82726	12	16.1112	401	43.2417	8.5874
Pt3g034710.1	Pt3g034710.1	71.91	1.56	1	1	1	3	0.999529	3	3.73503	1.10651	3	0.455303	0.927799	3	3.0467	0.902852	3	2.33876	0.997096	3	4.42422	1.03586	3	3.73237	640	72.8559	5.68115
Pt5g011740.3	Pt5g011740.3	71.91	8.22	6	2	2	5	1.00807	5	4.51482	1.03454	5	5.24926	1.01285	5	3.14343	1.00406	5	6.92202	0.965753	5	4.21655	1.00165	5	6.54764	219	25.3085	9.1001
Pt7g013260.1	Pt7g013260.1	71.8957	7.04	1	1	3	12	1.23423	2	11.6343	1.1072	2	13.7318	0.762549	2	13.374	0.81356	2	17.9808	0.781429	2	25.8649	1.24879	2	10.8307	469	51.6424	5.8208
Pt1g015280.1	Pt1g015280.1	71.7788	10.2	2	5	7	14	0.941746	9	2.61953	0.905199	9	1.82018	1.08346	9	3.82347	1.07604	9	5.25509	1.04046	9	5.49032	0.969548	9	4.8662	588	65.7478	5.32568
PtUn027250.1	PtUn027250.1	71.7188	16.67	2	2	2	8	0.970341	8	12.072	1.02424	8	8.10797	0.995517	8	7.93452	1.05503	8	3.99144	0.985412	8	10.1394	0.950272	8	5.26442	102	11.6518	9.34912
PtUn031510.2	PtUn031510.2	71.5852	4.03	4	4	4	9	0.977643	9	10.3112	0.980428	9	7.17672	1.04393	9	9.42187	1.04805	9	15.1244	0.988991	9	7.67081	0.97585	9	17.6922	1093	121.574	6.26514
Pt3g022650.1	Pt3g022650.1	71.56	8.93	2	1	3	6	1.17323	2	3.54155	1.0835	2	3.59579	0.830078	2	0.429249	0.873121	2	6.88431	0.84039	2	2.67836	1.18761	2	2.79625	291	32.0923	5.03369
PtUn026690.1	PtUn026690.1	71.5538	4	1	1	1	6	1.22237	6	14.2792	1.13588	6	7.00292	0.684578	6	23.8659	0.644079	6	16.1919	0.727216	6	30.6139	1.50935	6	16.8873	275	29.9434	9.27588
Pt4g009840.1	Pt4g009840.1	71.55	2.63	3	4	4	11	1.63518	11	9.37866	1.63673	11	4.21555	0.296873	11	47.2025	0.281612	11	41.5167	0.297019	11	42.7717	1.61493	11	15	1178	129.113	6.66846
Pt7g008470.1	Pt7g008470.1	71.51	2.75	8	1	4	11	1.02954	1		1.06428	1		1.00034	1		0.978577	1		0.890414	1		1.05112	1		1455	163.34	8.26514
PtUn011790.1	PtUn011790.1	71.35	13.41	2	1	1	1	1.00058	1		1.11946	1		0.933866	1		0.891932	1		1.01498	1		1.03917	1		82	9.17954	7.28369
Pt2g020800.1	Pt2g020800.1	71.3251	4.03	2	9	9	20	1.05155	20	5.96886	1.04644	20	3.68144	0.968481	20	8.20412	0.955882	20	2.87528	0.941137	20	9.41859	1.03397	20	4.98311	2083	230.137	4.90674
Pt1g010360.1	Pt1g010360.1	71.3056	5.33	1	1	2	6	1.03021	1		0.975191	1		0.973757	1		1.02721	1		1.00935	1		0.997529	1		319	35.6094	9.18799
Pt2g000550.1	Pt2g000550.1	71.3037	14.74	1	4	4	11	1.14477	11	8.07925	1.18897	11	8.67459	0.823636	11	15.0679	0.832726	11	8.75759	0.828681	11	11.6473	1.1489	11	9.31547	251	28.9507	11.5317
Pt9g011700.1	Pt9g011700.1	71.083	8.91	1	6	6	15	1.10483	15	6.53473	1.09285	15	6.21221	0.925042	15	6.9186	0.896486	15	6.97732	0.919458	15	8.34564	1.08102	15	6.90501	808	90.4548	7.32764
Pt3g019870.1	Pt3g019870.1	71.0334	5.46	1	5	5	10	0.954495	10	12.733	1.01108	10	9.94915	1.01791	10	11.9303	1.02698	10	13.0703	1.00603	10	8.72881	0.986116	10	9.61349	915	99.621	7.59131
Pt1g002410.1	Pt1g002410.1	70.9988	3.27	2	3	3	8	1.00409	8	5.70682	0.997845	8	8.34356	0.965942	8	2.39195	0.989866	8	6.484	0.994997	8	5.06918	1.04925	8	2.4958	794	85.2597	7.69385
PtUn001040.2	PtUn001040.2	70.9305	12.06	6	5	5	17	1.01186	17	6.17099	0.96109	17	10.0562	1.00209	17	8.64146	0.997912	17	7.47124	0.996246	17	9.00477	1.0112	17	9.9737	340	38.2218	7.98682
PtUn002010.1	PtUn002010.1	70.8841	4.07	2	9	9	15	0.981486	15	6.62871	0.978311	15	8.78709	1.02561	15	10.6136	1.01816	15	8.25687	1.02051	15	6.06389	0.985699	15	6.26818	2015	222.491	6.50732
Pt2g017170.1	Pt2g017170.1	70.8243	8.87	3	5	5	11	1.01333	11	5.57098	0.999344	11	5.49906	0.976602	11	6.36136	0.992058	11	3.55188	1.00823	11	12.2843	1.01494	11	6.33586	485	54.6384	5.88428
Pt4g010960.1	Pt4g010960.1	70.8188	11.3	1	2	2	6	0.964042	6	5.38507	0.941061	6	4.71674	1.02432	6	2.76913	1.05358	6	11.0046	1.07556	6	3.7616	0.959261	6	6.05974	177	19.4858	9.93506
Pt7g001150.1	Pt7g001150.1	70.8076	5.93	1	1	3	6	0.916867	1		0.758369	1		1.05517	1		1.07855	1		1.25418	1		0.956608	1		826	90.3179	6.53662
Pt7g021380.2	Pt7g021380.2	70.785	4.64	2	3	4	11	0.979079	7	6.82392	1.04577	7	15.7479	1.09614	7	5.08003	0.89209	7	18.4142	1.01795	7	9.06858	0.976691	7	8.81316	646	72.8945	5.37646
Pt9g021590.5	Pt9g021590.5	70.7661	21	4	6	6	11	0.963433	11	4.94088	0.997641	11	5.82498	1.001	11	8.16765	1.01984	11	4.42648	1.00452	11	6.08793	0.988094	11	7.7078	319	35.6111	8.01611
Pt6g009180.1	Pt6g009180.1	70.76	7.1	1	1	5	13	0.960962	3	0.744408	1.04295	3	3.98167	0.915646	3	0.119792	0.945731	3	4.87321	1.08252	3	5.01651	1.01838	3	1.0335	606	66.1442	7.92822
Pt9g003230.2	Pt9g003230.2	70.68	4.03	3	1	1	1	0.958496	1		0.965994	1		1.07665	1		1.081	1		1.02771	1		0.917718	1		347	37.747	8.20654
PtUn004470.1	PtUn004470.1	70.65	4.13	3	4	4	7	0.92674	7	7.69028	0.986317	7	9.2395	1.029	7	6.72438	1.06837	7	6.12547	1.05637	7	7.40741	0.935771	7	7.97933	751	85.2765	6.66846
Pt9g009960.1	Pt9g009960.1	70.63	12.59	1	2	2	3	0.845264	3	14.8594	0.993393	3	1.56211	1.05238	3	5.4218	1.0175	3	6.26855	1.20722	3	14.4089	0.82296	3	1.92879	143	16.1893	9.62744
PtUn019080.1	PtUn019080.1	70.5813	4.61	1	1	1	2	1.01791	2	2.11237	0.983521	2	1.04998	1.00965	2	1.02676	0.99533	2	3.78315	0.961132	2	2.76258	1.0466	2	0.5913	347	38.3769	7.32764
Pt2g011820.1	Pt2g011820.1	70.57	3.36	6	3	3	5	1.04889	4	0.668414	1.01065	4	6.47817	0.995634	4	3.03684	0.963924	4	4.18183	1.02562	4	6.64885	0.992197	4	4.64116	745	86.2685	5.14795
Pt4g013540.1	Pt4g013540.1	70.57	4.93	1	3	3	11	0.999988	11	11.5487	1.05744	11	8.52068	0.93433	11	14.6019	0.922123	11	15.2098	0.964243	11	10.7631	1.06535	11	11.7488	568	62.2055	5.60498
Pt2g015640.1	Pt2g015640.1	70.5672	10.98	1	5	5	11	1.06154	11	3.05148	1.03625	11	1.96145	0.96287	11	2.9336	0.963737	11	4.51994	0.912158	11	5.84695	1.05011	11	8.0686	428	46.793	5.80811
Pt4g014230.1	Pt4g014230.1	70.5444	10.9	1	5	5	10	1.05426	10	4.6881	1.03634	10	5.33559	0.96408	10	2.06785	0.957865	10	1.91328	0.976535	10	3.28561	1.01226	10	3.31286	587	64.3796	5.42725
Pt1g001160.1	Pt1g001160.1	70.5349	3.32	1	2	2	10	0.881457	10	10.5813	0.878727	10	4.58268	1.13981	10	4.62933	1.11892	10	6.9263	1.17683	10	6.26465	0.824856	10	6.77953	482	50.7702	7.97217
Pt3g002040.1	Pt3g002040.1	70.4909	6.42	1	6	6	11	0.936441	11	7.00347	0.987954	11	5.77951	1.05274	11	6.11109	1.03499	11	5.13886	1.08189	11	10.5332	0.935514	11	6.54465	904	100.079	5.05908
Pt7g018590.2	Pt7g018590.2	70.4574	3.46	1	1	1	2	1.05816	2	5.90357	1.03322	2	1.50409	0.940592	2	3.04709	0.959044	2	11.0288	0.92871	2	6.62907	1.08144	2	3.35505	462	51.3785	3.96729
Pt9g012500.2	Pt9g012500.2	70.4572	7.76	2	2	2	7	0.989715	7	2.13065	0.965021	7	1.27813	1.03654	7	3.44465	1.06527	7	4.60874	1.0001	7	2.80853	0.980735	7	2.66545	335	38.5151	4.83057
Pt2g012290.1	Pt2g012290.1	70.4249	9.31	1	5	5	13	0.951733	13	7.95381	0.989131	13	6.3354	0.995423	13	8.18392	0.97566	13	4.97272	1.04278	13	11.7691	1.01474	13	8.52868	698	76.5296	6.07471
Pt7g019720.1	Pt7g019720.1	70.3979	34.45	1	4	4	21	0.902674	21	9.13236	0.891973	21	3.14413	1.10389	21	7.56951	1.10666	21	7.10461	1.06297	21	8.9244	0.931821	21	9.43423	119	12.9545	9.18799
Pt3g008250.2	Pt3g008250.2	70.1767	11.43	2	2	3	11	1.07802	9	4.5181	1.11556	9	5.9108	0.903627	9	8.99406	0.926552	9	3.92545	0.883916	9	3.61747	1.1123	9	5.97409	210	23.2568	6.771
Pt3g026630.1	Pt3g026630.1	70.1109	3.51	1	3	3	10	0.931065	10	17.3493	0.909345	10	17.8572	1.09376	10	17.3351	1.04164	10	10.2045	1.04324	10	8.86657	0.957044	10	16.0241	969	110.364	9.37842
Pt5g024040.1	Pt5g024040.1	70.0575	4.51	1	3	3	5	0.982526	5	6.1683	1.01994	5	1.74933	0.997579	5	3.2833	1.0436	5	2.39386	1.0055	5	1.06799	0.997559	5	1.30211	709	78.8391	9.31982
Pt4g002470.1	Pt4g002470.1	70.05	24.65	1	4	4	7	0.987814	7	6.93861	0.951391	7	8.52865	0.983697	7	3.27797	1.07555	7	8.15544	1.06615	7	8.02103	0.966328	7	7.86671	142	15.7928	4.65283
Pt9g013310.1	Pt9g013310.1	70.0019	27.15	1	5	5	17	1.01379	17	6.22874	0.911876	17	7.95187	1.03258	17	6.22129	1.03936	17	9.78108	0.984812	17	5.59246	1.02034	17	4.56206	151	17.4839	7.59131
Pt7g014160.1	Pt7g014160.1	69.976	7.46	2	5	5	13	0.999553	13	7.94931	0.99846	13	10.2965	0.979595	13	8.94026	0.972278	13	7.10171	1.0278	13	5.94112	1.01144	13	3.5371	657	75.3852	6.58057
Pt5g021740.1	Pt5g021740.1	69.96	2.92	4	2	2	4	0.971499	4	2.02276	0.968578	4	1.54918	1.05082	4	4.16738	1.06274	4	0.698519	1.05002	4	4.8815	0.935277	4	7.14588	685	72.8601	8.07471
Pt3g030660.1	Pt3g030660.1	69.8758	13.01	1	2	2	5	0.939073	5	4.90242	0.967897	5	1.59957	1.06011	5	1.06399	1.05244	5	0.422088	1.03437	5	2.23404	0.936868	5	7.47212	123	14.1853	8.27979
Pt9g012570.2	Pt9g012570.2	69.8561	5.37	4	2	2	4	0.980996	4	18.4674	0.91431	4	21.0094	0.988757	4	18.1538	1.04849	4	25.1563	1.00754	4	8.46938	1.07021	4	15.1211	410	45.4598	7.29834
Pt3g015160.1	Pt3g015160.1	69.84	13.86	1	2	3	11	1.07065	8	11.2116	1.05429	8	2.2425	0.916402	8	6.296	0.926113	8	5.92952	0.886337	8	2.02706	1.11454	8	6.52749	202	23.9677	10.4038
Pt3g027720.1	Pt3g027720.1	69.8024	12.77	2	5	5	17	1.02193	17	8.61299	0.936329	17	13.6433	1.00899	17	14.3052	1.0413	17	12.299	0.966177	17	12.8219	1.02014	17	12.8202	329	37.3362	6.94678
Pt9g018320.2	Pt9g018320.2	69.7903	0.94	2	1	1	2	1.11217	2	13.1294	1.00534	2	1.44499	0.910008	2	11.4558	0.915026	2	13.5626	0.919127	2	3.94477	1.12453	2	10.1281	1165	131.901	5.94775
PtUn004090.2	PtUn004090.2	69.751	19.42	2	7	7	14	1.03159	14	5.71532	1.0788	14	11.7494	0.950802	14	9.18261	0.985749	14	6.16646	0.938208	14	4.05462	1.05644	14	7.97542	448	48.6469	5.52881
Pt6g010490.1	Pt6g010490.1	69.6798	12.04	1	9	9	12	1.00805	12	2.92812	0.983231	12	5.68196	1.00009	12	3.81945	1.02277	12	5.39832	0.998592	12	5.50187	1.01143	12	5.96549	930	103.607	5.42725
Pt6g009840.1	Pt6g009840.1	69.6191	14.83	2	4	4	8	0.981295	8	6.16304	0.960019	8	3.68136	1.02105	8	8.42537	1.03285	8	5.40614	0.994383	8	10.553	1.00204	8	8.60146	344	37.015	8.19189
Pt2g013260.1	Pt2g013260.1	69.6124	3.92	1	2	2	4	1.05195	4	6.23255	1.01546	4	3.23692	0.952526	4	2.85904	0.955235	4	3.12323	0.966379	4	12.2943	1.04732	4	5.41639	739	82.421	5.87158
Pt1g010390.1	Pt1g010390.1	69.5471	8.48	1	5	5	10	1.05625	10	9.19705	1.04129	10	5.86812	0.945348	10	5.57972	0.914303	10	8.58991	0.958406	10	16.7936	1.10722	10	3.75947	672	75.2244	6.39209
Pt1g003620.1	Pt1g003620.1	69.519	7.49	1	1	1	5	0.999664	5	28.1554	1.02723	5	25.3797	1.12015	5	16.6023	1.04461	5	13.7146	0.918265	5	19.3811	0.998997	5	21.3447	187	19.1534	8.33838
Pt2g000410.1	Pt2g000410.1	69.5046	2.78	2	3	3	7	0.967216	7	4.37507	0.964788	7	4.18968	1.0374	7	4.24129	1.0504	7	2.74343	1.05211	7	1.92752	0.933173	7	7.82012	1114	123.403	4.90674
Pt3g011740.1	Pt3g011740.1	69.3932	2.6	3	1	2	4	1.03862	3	6.45436	1.10622	3	0.694808	0.895739	3	7.41072	0.91519	3	1.84676	0.903025	3	5.10554	1.0528	3	0.583798	961	108.721	6.91748
Pt2g012210.1	Pt2g012210.1	69.3034	3.68	1	3	3	7	1.04025	7	5.51625	1.01263	7	2.67032	0.970911	7	6.34474	0.985685	7	4.25283	0.982657	7	5.56831	1.02249	7	6.92813	706	79.1727	6.34131
Pt6g018800.1	Pt6g018800.1	69.2195	0.94	2	1	1	3	1.00807	3	1.43755	1.04985	3	4.28282	0.97653	3	5.81951	0.945031	3	4.9146	1.06294	3	1.99694	0.976355	3	4.02016	953	105.974	6.91748
Pt1g015680.1	Pt1g015680.1	69.2088	6.09	1	7	7	9	0.988837	9	6.34636	1.01721	9	2.55907	1.0023	9	7.33175	0.989526	9	4.91769	0.979918	9	10.3611	0.996415	9	6.50633	1035	113.66	7.73779
PtUn013210.1	PtUn013210.1	69.1533	17.59	1	3	3	6	0.835025	6	20.5779	0.86594	6	19.8746	1.08319	6	12.9725	1.10746	6	10.5708	1.1379	6	13.5151	0.96441	6	15.3482	108	12.5342	6.7417
Pt3g034080.1	Pt3g034080.1	69.123	8.44	5	1	3	9	0.765946	3	5.08663	0.748801	3	7.92742	1.24907	3	2.94197	1.26187	3	0.993067	1.23468	3	4.83298	0.793056	3	11.3572	237	26.1771	5.2749
Pt6g013840.1	Pt6g013840.1	69.0467	8.64	1	4	4	9	1.08855	9	8.30074	1.10885	9	11.5671	0.888971	9	18.7233	0.857909	9	15.5815	0.965944	9	5.71249	1.0715	9	13.6329	428	47.3901	7.32764
Pt7g009620.2	Pt7g009620.2	69.0455	10.53	1	4	4	22	0.954399	22	6.96332	0.980785	22	8.93499	1.04888	22	9.11735	1.03471	22	10.9476	1.00375	22	10.7421	0.962493	22	5.72001	437	46.1395	4.84326
Pt7g008360.1	Pt7g008360.1	69.0184	13.06	1	4	4	10	1.02179	10	2.3929	1.047	10	6.42946	0.986471	10	7.50212	0.963326	10	7.83054	0.958503	10	3.23408	1.01944	10	2.22826	314	35.7384	5.23682
Pt3g002650.1	Pt3g002650.1	68.8722	21.3	1	6	6	17	1.01793	17	8.452	0.987023	17	12.3842	0.998825	17	8.43621	1.01209	17	7.57063	1.00568	17	8.65217	1.027	17	7.85664	230	26.3319	7.91357
Pt5g020350.1	Pt5g020350.1	68.841	10.77	1	4	4	13	0.9917	13	3.58131	0.991168	13	6.09692	0.970487	13	4.9178	1.00636	13	6.52824	1.0383	13	11.4255	0.955541	13	5.43064	418	47.8744	6.27783
Pt6g018000.1	Pt6g018000.1	68.83	8.54	1	2	2	5	1.13576	5	4.49357	1.14018	5	7.34242	0.855724	5	7.70948	0.864686	5	8.53982	0.896994	5	7.27944	1.09063	5	4.47985	199	21.502	5.47803
Pt1g002770.2	Pt1g002770.2	68.8005	8.15	2	3	3	4	1.06817	4	8.12865	1.11223	4	6.46487	0.897683	4	5.21242	0.924078	4	9.36275	0.960348	4	8.53435	1.03774	4	8.94014	356	41.4513	6.66846
PtUn013950.1	PtUn013950.1	68.7982	10.1	1	2	6	13	0.947782	3	7.0855	0.956366	3	2.1863	1.08454	3	0.263756	1.03333	3	2.31611	1.0613	3	3.03649	0.960185	3	0.82121	614	68.5847	7.41553
Pt6g013970.1	Pt6g013970.1	68.7395	6.18	4	2	3	4	1.06139	3	2.26234	1.05887	3	2.63809	0.91373	3	1.85033	0.936692	3	0.942093	0.932867	3	2.96297	1.07912	3	0.188881	566	62.1996	7.62061
PtUn019330.1	PtUn019330.1	68.66	4.67	1	1	1	2	0.841362	2	1.22515	0.977023	2	6.44388	1.08014	2	5.22908	1.04633	2	6.33818	1.27271	2	1.461	0.802407	2	2.56086	214	22.7681	9.68604
Pt2g025510.2	Pt2g025510.2	68.6539	27.05	2	3	3	9	0.993977	9	3.96022	0.995426	9	9.10926	1.00039	9	6.00302	0.993457	9	6.69622	0.972055	9	4.18165	1.02267	9	5.89721	122	13.3128	9.46631
Pt1g008450.1	Pt1g008450.1	68.637	40.32	2	3	3	5	1.04322	5	2.5003	0.96761	5	4.95795	0.962901	5	8.20067	0.97946	5	6.60165	0.948978	5	9.74043	1.01282	5	6.99171	62	6.92689	12.0298
Pt3g034860.1	Pt3g034860.1	68.5847	12.77	1	3	4	4	0.953678	3	3.25521	0.983962	3	18.361	1.06788	3	10.5395	0.963249	3	20.5019	1.0129	3	6.39013	1.0357	3	4.62783	282	32.4765	6.99072
Pt3g022620.1	Pt3g022620.1	68.5609	7.6	1	1	3	9	1.54619	5	3.60581	1.54112	5	1.50723	0.421078	5	11.1096	0.437738	5	9.45314	0.443714	5	14.0638	1.53427	5	5.48166	342	38.1762	6.11279
Pt5g025930.1	Pt5g025930.1	68.5264	5.75	4	2	3	6	0.825097	4	1.55293	0.849444	4	8.91091	1.19089	4	5.44897	1.22944	4	1.8102	1.14643	4	3.89193	0.832818	4	4.75978	487	54.0719	7.1665
Pt2g023550.1	Pt2g023550.1	68.3745	29.87	1	8	8	27	0.906596	27	11.152	0.892335	27	6.62448	1.08431	27	5.6107	1.09246	27	6.3957	1.14586	27	16.3299	0.903962	27	9.41947	298	33.5228	8.41162
Pt3g026900.1	Pt3g026900.1	68.3231	23.84	1	4	4	16	1.65842	16	11.2187	1.54222	16	13.6225	0.400839	13	46.7194	0.405508	14	72.0788	0.420606	15	54.6351	1.6785	16	13.395	151	16.4705	9.5249
Pt2g022100.1	Pt2g022100.1	68.1755	15.84	2	3	3	8	0.993635	8	5.2233	0.952157	8	5.55449	1.05118	8	4.06151	1.06368	8	10.7358	0.978524	8	4.22028	0.992751	8	8.72173	221	24.8147	8.55811
Pt3g011030.1	Pt3g011030.1	68.155	10.11	1	5	5	9	0.911999	9	3.10827	0.909348	9	6.72389	1.1676	9	3.8794	1.0611	9	5.53632	1.05845	9	6.03087	0.906128	9	3.32928	465	49.5232	5.32568
Pt7g016090.1	Pt7g016090.1	68.1377	25.86	1	2	2	5	0.911523	5	5.06101	0.984566	5	11.7085	1.0647	5	4.29365	1.01055	5	19.5387	1.09844	5	6.2588	0.942813	5	16.4153	58	6.5833	8.51416
Pt5g009020.1	Pt5g009020.1	68.008	3.05	4	1	2	8	0.886505	2	10.2351	1.35946	2	56.3441	0.876465	2	14.2011	0.911303	2	33.2763	0.962864	2	12.7579	0.883661	2	13.5951	590	65.6315	7.06396
Pt2g026330.2	Pt2g026330.2	67.9937	14.52	1	4	4	14	1.00005	14	6.55156	1.00747	14	6.33855	1.01869	14	4.79089	1.04158	14	5.43531	0.987602	14	4.04865	0.979398	14	5.66405	310	34.7741	8.49951
Pt1g021000.3	Pt1g021000.3	67.976	2.13	11	1	3	14	0.860922	1		0.911025	1		1.09798	1		1.07868	1		1.23973	1		0.838049	1		1032	115.216	6.04932
Pt3g027030.2	Pt3g027030.2	67.9648	28.41	1	9	9	21	1.02895	21	5.20396	1.03293	21	4.05685	0.967822	21	5.94812	0.979564	21	6.4533	0.925064	21	4.40127	1.04379	21	3.41815	345	40.5862	8.5874
Pt2g019450.3	Pt2g019450.3	67.89	2.96	1	3	3	9	1.01136	9	1.92492	0.992106	9	7.44392	1.00346	9	7.11476	1.01186	9	6.0016	1.06201	9	9.02564	0.960154	9	5.2263	878	98.4698	6.37939
PtUn001690.1	PtUn001690.1	67.87	15.04	1	4	4	11	0.989405	11	6.62426	0.953123	11	11.0839	1.03309	11	11.9505	1.03872	11	5.27852	1.01829	11	7.6423	0.986309	11	7.29791	226	26.0799	5.74463
Pt3g007670.1	Pt3g007670.1	67.859	7.16	1	4	4	10	1.09133	10	10.6894	1.18778	10	8.75675	0.890388	10	17.7235	0.894676	10	19.6649	0.851214	10	22.0578	1.08888	10	22.634	531	59.9659	8.68994
Pt2g023950.1	Pt2g023950.1	67.7975	6.46	1	3	3	12	1.14742	12	5.98069	1.14598	12	9.70352	0.862677	12	5.60047	0.838283	12	6.7051	0.902434	12	9.57172	1.13321	12	7.30464	526	58.7671	8.14795
PtUn029730.1	PtUn029730.1	67.7433	14.51	1	5	5	10	1.04009	10	8.21297	1.01101	10	7.85967	0.950606	10	13.014	0.95878	10	9.67102	0.98206	10	8.02286	1.01781	10	6.34523	386	43.4918	6.46826
Pt1g009500.2	Pt1g009500.2	67.7367	2.22	2	3	3	5	0.995995	5	11.0719	1.06988	5	10.8871	0.975865	5	23.5013	0.935932	5	11.0044	1.04941	5	15.5705	1.01113	5	11.2093	992	113.135	8.08936
Pt1g007130.2	Pt1g007130.2	67.6032	15.38	4	2	4	8	0.993637	4	5.18111	1.0309	4	4.51955	0.981643	4	7.64755	0.995458	4	4.14284	1.08419	4	2.89112	0.953897	4	7.96607	182	20.5078	4.729
Pt9g021510.1	Pt9g021510.1	67.43	13.27	1	6	6	9	0.990167	9	6.09213	0.950471	9	3.69155	1.0533	9	2.62476	1.02447	9	8.67345	1.081	9	6.17307	0.889382	9	5.55071	392	42.1294	7.76709
Pt8g001540.1	Pt8g001540.1	67.3123	29.87	1	5	5	33	0.946862	33	4.23934	0.935281	33	4.92163	1.03017	33	9.04802	1.04367	33	6.16697	1.04524	33	7.64411	0.972295	33	8.50119	154	17.3758	9.29053
Pt9g005700.1	Pt9g005700.1	67.2	9.74	6	2	4	10	1.05987	2	4.69086	1.15226	2	2.46658	0.911196	2	6.62594	0.86219	2	3.81193	0.880832	2	6.97974	1.12733	2	5.24999	390	43.3628	7.75244
Pt1g015240.1	Pt1g015240.1	67.0772	27.03	3	3	3	4	0.956044	4	6.06937	0.976906	4	7.12766	1.05392	4	2.4193	1.04374	4	1.28594	1.07252	4	4.16402	0.955756	4	5.9376	111	12.3794	9.31982
Pt3g007940.2	Pt3g007940.2	67.01	3.74	1	2	2	5	1.27475	5	12.6421	1.42287	5	10.8635	0.680309	5	24.1808	0.686735	5	17.0386	0.630353	5	31.0034	1.2406	5	2.71886	401	42.4195	7.57666
Pt3g038300.1	Pt3g038300.1	67.0062	0.91	2	2	2	4	0.96343	4	5.08287	0.927524	4	3.38255	1.0808	4	7.73008	1.0676	4	2.85913	1.07896	4	5.41909	0.889686	4	6.87071	2201	246.557	8.6167
Pt9g004510.1	Pt9g004510.1	66.8933	11.17	3	4	4	6	1.03872	6	8.4216	0.995998	6	3.45704	0.953838	6	9.8824	0.969362	6	5.07547	0.955908	6	7.67534	1.03883	6	8.31256	376	40.635	7.73779
PtUn020960.1	PtUn020960.1	66.8462	4.21	1	3	3	5	0.969603	5	4.1339	0.962627	5	3.98377	1.07548	5	3.17727	1.02382	5	3.85259	1.03695	5	3.05384	0.95357	5	2.36677	878	101.611	5.84619
Pt9g008860.1	Pt9g008860.1	66.8262	5.63	1	3	3	7	0.972522	7	3.98957	0.965442	7	6.20169	1.0302	7	9.25502	1.035	7	6.62052	1.00718	7	4.84419	0.957698	7	5.0538	515	55.7113	6.63916
Pt1g021530.1	Pt1g021530.1	66.8119	8.62	1	3	3	7	0.832558	7	3.11438	0.908651	7	8.34934	1.16048	7	10.6501	1.14622	7	5.70237	1.05278	7	10.644	0.874702	7	19.2912	383	42.7535	9.12939
PtUn005190.1	PtUn005190.1	66.7045	28.57	1	9	9	13	1.03392	13	4.82274	0.99214	13	3.47129	0.986656	13	4.75255	0.992435	13	2.88215	0.96128	13	7.6752	1.02039	13	7.91971	308	35.2311	8.42627
Pt4g015900.1	Pt4g015900.1	66.67	3.38	12	2	6	14	1.3381	3	17.749	1.38038	3	17.6504	0.567429	3	22.8114	0.582473	3	40.9402	0.595077	3	47.4291	1.48268	3	7.597	1479	167.416	8.22119
Pt3g030690.1	Pt3g030690.1	66.6657	6.04	1	9	9	17	1.03305	17	7.05646	1.05117	17	10.756	0.970544	17	9.36176	0.991413	17	11.2454	0.978966	17	7.87769	1.00745	17	4.35414	1208	139.051	8.00146
Pt6g015000.6	Pt6g015000.6	66.6642	8.58	6	4	6	12	0.987465	7	7.85486	0.98859	7	13.4479	1.06508	7	9.43639	1.02532	7	10.5106	1.0142	7	6.16246	0.95801	7	3.6742	664	73.3236	6.27783
Pt4g007410.1	Pt4g007410.1	66.5369	38.68	1	2	2	10	0.875069	10	5.81874	0.833286	10	9.10927	1.13441	10	8.25451	1.1794	10	5.39705	1.14294	10	6.88998	0.879769	10	12.4099	106	10.6481	9.18799
PtUn035360.1	PtUn035360.1	66.4957	16.6	1	4	4	8	0.93078	8	7.79676	0.853605	8	6.38177	1.1342	8	7.18835	1.14229	8	2.22146	1.02875	8	5.24615	0.945801	8	13.1708	247	25.7846	7.34229
Pt9g012470.2	Pt9g012470.2	66.4643	6.73	3	8	8	12	1.03447	12	19.3198	1.03556	12	10.8831	0.954594	12	20.0226	0.964549	12	17.9753	1.00966	12	10.3723	0.994725	12	15.1618	1188	131.237	6.66846
Pt2g026790.1	Pt2g026790.1	66.3005	12.55	1	3	3	10	0.968258	10	3.72299	0.968607	10	3.41402	1.01655	10	7.80431	1.03111	10	3.99511	1.00362	10	4.50953	0.992941	10	5.53745	247	27.0204	5.22412
Pt9g004760.1	Pt9g004760.1	66.2955	5.86	1	1	1	2	0.911158	2	0.557346	0.957567	2	7.44829	1.07885	2	3.73028	0.996072	2	2.30071	1.04182	2	19.5756	1.01628	2	18.3233	324	35.6963	5.8335
Pt3g007180.1	Pt3g007180.1	66.2658	8.93	1	5	5	16	1.49029	16	9.21127	1.53438	16	7.69135	0.498584	15	21.0331	0.517407	15	30.8588	0.534097	15	22.3509	1.38797	16	7.08846	750	79.6943	6.80029
Pt9g002500.1	Pt9g002500.1	66.2623	17.19	1	3	3	12	1.00553	12	2.41571	0.962878	12	2.89052	1.0333	12	1.97435	1.02234	12	2.18488	0.996297	12	5.27286	1.00088	12	5.26341	128	14.1994	9.5542
PtUn009150.1	PtUn009150.1	66.2389	4.48	8	1	1	5	0.843872	5	8.18302	0.849263	5	4.9824	1.19626	5	9.68606	1.16734	5	3.68863	1.13958	5	2.76909	0.869452	5	9.96913	201	22.3797	8.96826
Pt2g025870.1	Pt2g025870.1	66.2298	13.99	2	7	7	14	1.0269	14	6.25553	1.02095	14	6.27517	0.979326	14	7.5214	1.0149	14	4.82321	0.931511	14	9.24168	1.02461	14	7.598	486	53.0718	5.37646
Pt5g011000.2	Pt5g011000.2	66.2183	11.37	4	5	6	15	0.935916	9	5.85112	0.927716	9	5.58299	1.07659	9	2.26492	1.07943	9	3.20946	1.07673	9	1.46782	0.95005	9	5.14251	519	57.4834	8.20654
Pt1g020930.1	Pt1g020930.1	66.1837	18.83	1	9	9	27	1.05071	27	6.80481	1.06545	27	4.25139	0.947672	27	7.15109	0.939648	27	6.7756	0.936637	27	7.79525	1.07397	27	7.0115	478	53.3306	6.04932
Pt3g023160.1	Pt3g023160.1	66.1567	10.43	2	3	4	8	1.00013	6	4.61094	0.987649	6	6.18065	1.01075	6	3.83369	1.03846	6	6.64184	0.959995	6	5.76173	0.990269	6	6.42336	393	44.6864	5.5542
Pt2g015490.3	Pt2g015490.3	66.0409	22.07	2	5	5	11	0.984639	11	5.11579	0.975878	11	1.08656	1.00979	11	4.88995	1.01945	11	4.84663	1.03709	11	8.39303	0.992059	11	8.16248	145	16.4372	5.14795
Pt4g011130.1	Pt4g011130.1	66.0375	7.33	4	3	3	8	1.00595	8	5.21805	1.02131	8	6.02561	0.986732	8	5.62769	1.01272	8	5.1452	0.975765	8	11.3664	1.02431	8	18.2252	423	48.0153	6.87354
Pt6g003910.1	Pt6g003910.1	66.0012	17.92	1	6	6	14	1.01118	14	6.59959	0.994807	14	10.1741	0.956378	14	11.3213	0.987755	14	3.80258	0.983775	14	9.40133	1.01124	14	7.48721	413	46.803	5.97314
Pt6g009200.1	Pt6g009200.1	65.98	8	1	4	8	22	0.978919	12	5.76234	1.02079	12	9.23005	0.976201	12	7.44438	0.974451	12	3.1924	1.01435	12	6.58527	1.0497	12	3.62284	912	100.089	8.06006
Pt9g000650.1	Pt9g000650.1	65.9727	16.51	1	2	2	7	0.996258	7	2.88115	1.01574	7	11.3476	1.00171	7	11.6627	1.01215	7	6.60846	0.961427	7	5.96736	1.01618	7	4.93275	109	12.3423	5.42725
PtUn024890.1	PtUn024890.1	65.8974	3.81	2	2	2	6	1.00773	6	6.78505	1.2476	6	14.6008	0.915335	6	20.1738	0.890014	6	14.1256	0.940895	6	10.4895	0.99518	6	10.5443	420	44.6022	8.70459
Pt6g006840.1	Pt6g006840.1	65.8871	6.23	2	2	3	16	0.919108	14	12.7765	0.919508	14	15.6801	1.08134	14	9.24175	1.07929	14	10.7542	1.06478	14	7.02961	0.942727	14	8.13656	353	39.2936	5.93506
Pt4g004350.2	Pt4g004350.2	65.8146	11.93	2	8	8	13	1.01429	13	7.30204	0.997825	13	6.05956	0.982152	13	11.2382	0.984583	13	10.2971	0.99966	13	4.75662	1.05256	13	12.9142	771	88.6918	5.47803
Pt1g003040.1	Pt1g003040.1	65.7885	7.78	1	2	2	2	0.909094	2	2.93261	0.870473	2	0.201393	1.12201	2	0.349154	1.09093	2	5.17341	1.18049	2	9.41839	0.852441	2	9.46006	257	27.3685	6.771
Pt3g012960.1	Pt3g012960.1	65.66	5.84	1	2	2	5	1.0842	5	8.42929	1.08523	5	9.66083	0.965875	5	6.87814	0.901117	5	10.1271	0.95422	5	3.11725	1.06177	5	7.54291	428	48.5343	8.71924
PtUn013900.2	PtUn013900.2	65.604	6.82	3	7	7	10	0.979267	10	9.82586	1.0165	10	12.312	0.977454	10	9.25867	0.929363	10	8.37638	1.0409	10	10.8318	0.983774	10	5.751	1159	127.65	7.12256
Pt3g011470.1	Pt3g011470.1	65.5846	6.14	1	3	3	7	0.922952	7	7.66521	0.913028	7	14.8979	1.07699	7	3.21976	1.09328	7	5.58715	1.07061	7	1.56773	0.907138	7	5.18849	440	48.4288	6.66846
Pt2g006130.1	Pt2g006130.1	65.5122	8.56	3	4	5	11	0.995438	9	2.36142	0.94478	9	2.08204	1.02656	9	3.12143	1.05641	9	4.32194	1.07818	9	3.3825	0.926731	9	8.41443	631	68.6324	6.22705
Pt5g008110.1	Pt5g008110.1	65.5085	11.36	1	6	6	14	1.01033	14	9.08988	0.988754	14	6.35545	0.985794	14	10.0985	0.990658	14	6.55846	0.989938	14	12.9579	1.00553	14	11.1829	484	53.0582	8.93896
Pt7g000180.2	Pt7g000180.2	65.4175	9.57	4	4	4	13	1.02212	13	6.90295	0.991399	13	10.4666	1.00119	13	7.40847	1.04207	13	7.4245	0.934153	13	8.00362	1.02502	13	4.80598	585	65.2466	5.5415
Pt4g021440.1	Pt4g021440.1	65.3765	5.88	1	2	2	7	1.01642	7	3.55143	0.994114	7	4.04698	1.02624	7	2.70668	1.02842	7	6.70218	1.02735	7	4.39189	0.944391	7	2.26801	323	36.0812	5.021
Pt8g008960.1	Pt8g008960.1	65.373	13.87	3	3	4	5	1.08486	3	3.6863	1.10645	3	5.32355	0.918113	3	14.6497	0.917955	3	8.74125	0.954424	3	9.93102	1.01994	3	16.602	375	42.9457	5.84619
Pt3g000450.1	Pt3g000450.1	65.3282	32.95	1	3	3	5	1.00487	5	0.681075	1.03038	5	3.07447	0.994787	5	4.96568	0.974999	5	6.89401	0.985835	5	1.34169	0.996871	5	8.02376	88	9.99016	9.29053
Pt2g024180.1	Pt2g024180.1	65.3272	3.42	1	1	1	3	0.922025	3	5.05465	0.889362	3	0.323391	1.12481	3	2.66758	1.11462	3	3.09155	1.07502	3	3.81382	0.909526	3	11.8412	322	35.998	5.30029
Pt3g024120.1	Pt3g024120.1	65.2079	12.88	2	2	2	2	0.993892	2	3.29922	1.01383	2	4.8546	1.01896	2	5.31287	1.02281	2	5.84262	0.974605	2	3.61212	0.990864	2	5.83471	163	18.4812	4.85596
Pt2g028240.2	Pt2g028240.2	65.19	11.06	2	2	2	6	1.01797	6	4.37683	1.02208	6	2.80182	0.975144	6	4.80547	0.986285	6	4.35091	0.938991	6	4.86709	1.04568	6	3.10673	226	23.8637	9.14404
Pt5g023310.1	Pt5g023310.1	65.1467	18.71	2	4	4	13	0.932568	13	3.08311	0.923273	13	3.74057	1.07616	13	6.24947	1.10006	13	4.30934	1.04529	13	4.60033	0.947672	13	8.00416	294	32.5301	8.20654
Pt3g021590.1	Pt3g021590.1	65.1181	7.41	1	4	4	14	0.968675	14	10.149	0.979069	14	9.37583	1.00226	14	8.81465	1.02753	14	6.69614	1.06373	14	18.7726	0.992991	14	19.0405	459	51.7259	5.69385
Pt3g017790.3	Pt3g017790.3	65.1167	10.32	3	2	2	13	1.00597	13	3.34298	0.983936	13	5.0605	0.99814	13	3.71322	0.996768	13	3.70009	0.988609	13	7.22172	1.01382	13	4.68111	155	16.8608	5.21143
Pt5g005890.1	Pt5g005890.1	65.0517	13.24	3	1	3	5	1.05391	1		1.05414	1		0.907783	1		0.954495	1		1.03589	1		0.995575	1		204	22.8424	5.71924
Pt7g018520.1	Pt7g018520.1	65.0326	8.24	1	2	2	2	1.00804	2	3.68073	1.09025	2	7.0225	0.955632	2	5.87405	0.97753	2	6.59617	0.936312	2	4.79908	1.03746	2	4.10644	376	40.4144	8.52881
Pt3g039350.1	Pt3g039350.1	64.93	10.9	1	2	2	9	1.03599	9	5.85476	1.08082	9	6.92055	0.937552	9	8.27146	0.926265	9	5.27406	0.876051	9	11.9714	1.07143	9	8.10985	156	17.7183	9.64209
Pt7g018410.3	Pt7g018410.3	64.93	3.57	4	2	2	4	1.09131	4	5.99361	1.04943	4	6.47894	0.900397	4	8.38068	0.936016	4	4.91938	0.958112	4	14.2168	1.05868	4	14.0527	504	56.0525	5.97314
Pt5g001150.1	Pt5g001150.1	64.85	9.28	2	4	4	12	1.02967	12	4.85559	1.01706	12	5.20986	0.971025	12	4.78919	0.964796	12	3.52925	0.92321	12	6.32676	1.05969	12	6.01362	388	42.0414	6.30322
Pt7g008790.1	Pt7g008790.1	64.7066	8.86	3	1	3	8	1.0105	5	12.2339	1.11544	5	10.8694	0.944747	5	10.5609	0.977388	5	14.4642	0.952511	5	6.07769	1.04597	5	9.26866	350	38.0065	6.48096
Pt2g005240.1	Pt2g005240.1	64.679	12.5	1	6	6	7	1.00704	7	2.9459	1.09298	7	4.05647	0.934626	7	8.56016	0.955232	7	4.02843	0.96052	7	2.22461	1.02007	7	5.06189	424	47.1927	8.104
PtUn027890.1	PtUn027890.1	64.6268	12.88	2	7	7	10	0.998647	10	4.93245	0.990853	10	9.0452	1.03686	10	8.27368	1.00692	10	6.81611	1.03986	10	3.90016	0.974983	10	5.05471	520	58.1966	7.95752
Pt3g027360.1	Pt3g027360.1	64.5567	1.89	1	1	1	6	1.05238	6	5.23533	1.07372	6	0.924409	0.947038	6	14.4802	0.926694	6	10.3363	0.910552	6	7.10905	1.08263	6	21.6726	477	50.662	7.38623
Pt3g016810.1	Pt3g016810.1	64.43	5.44	3	4	4	6	0.979592	6	14.8643	1.02363	6	11.5114	1.03536	6	9.0271	1.04738	6	10.5877	0.988907	6	6.65915	0.99004	6	4.19798	809	89.1162	6.1001
Pt3g027750.1	Pt3g027750.1	64.412	13.42	1	5	5	13	0.906593	13	8.41817	0.955275	13	9.94778	1.07315	13	7.37563	1.1015	13	8.39884	1.04921	13	6.33674	0.912145	13	16.989	477	52.1326	7.38623
Pt3g021130.1	Pt3g021130.1	64.4033	4.39	3	3	3	7	0.931139	7	8.89684	0.886532	7	3.691	1.15286	7	0.858831	1.10732	7	5.82006	1.14858	7	10.3809	0.855267	7	9.13509	615	69.1026	8.5874
Pt6g013930.1	Pt6g013930.1	64.33	1.98	1	1	2	3	0.914083	2	1.20276	0.999983	2	2.77233	1.04573	2	4.46411	1.00077	2	0.957526	1.09328	2	2.63584	0.962507	2	2.44791	1112	120.74	7.51807
Pt2g028900.2	Pt2g028900.2	64.3026	11.47	3	4	5	7	0.979211	6	2.7178	0.979093	6	11.6432	1.04022	6	4.81119	1.01643	6	4.97434	0.99359	6	3.97957	1.00127	6	6.59187	497	56.0749	6.49365
Pt4g009970.1	Pt4g009970.1	64.29	0.63	1	1	1	5	1.05671	5	12.5314	1.07807	5	8.72257	0.93248	5	15.3635	0.86923	5	8.67398	0.946213	5	10.1916	1.09083	5	7.27386	1438	158.697	6.53662
Pt7g012820.1	Pt7g012820.1	64.2466	3.76	3	3	4	8	0.966914	7	10.4853	0.998639	7	8.92688	1.04862	7	4.43507	0.97421	7	10.92	1.02882	7	4.80701	0.955078	7	6.12107	1329	145.781	5.66846
Pt4g022870.1	Pt4g022870.1	64.21	6.72	1	3	3	7	1.06199	7	4.1394	1.00272	7	1.65483	0.962415	7	3.99205	0.993122	7	7.10568	0.963263	7	2.90381	1.04614	7	2.59387	476	54.0854	5.8208
Pt4g010390.2	Pt4g010390.2	64.2068	8.21	3	4	4	7	1.07483	7	8.35255	1.00313	7	2.92164	1.01047	7	6.57557	0.944486	7	5.82002	0.956326	7	12.2257	1.02097	7	4.00178	463	51.337	5.30029
Pt8g008580.1	Pt8g008580.1	64.2	6.46	1	3	3	5	1.02893	4	3.70865	1.08212	4	6.06398	0.960467	4	7.2555	0.939143	4	6.30424	0.960467	4	12.7132	1.02742	4	8.40573	418	45.4829	7.57666
Pt8g008530.1	Pt8g008530.1	64.1395	29.41	1	2	2	3	0.970029	3	11.5212	0.995057	3	0.374466	1.00972	3	4.37881	1.01045	3	5.23767	1.04176	3	19.7089	0.91454	3	0.695477	102	10.3373	11.7222
PtUn023410.3	PtUn023410.3	64.0784	7.1	3	2	2	4	1.06002	4	6.4587	1.0173	4	4.5708	0.979026	4	8.85033	0.975226	4	0.62358	0.912648	4	1.94828	1.08343	4	4.77564	366	39.7415	4.65283
Pt7g013330.2	Pt7g013330.2	64.0682	11.9	2	7	7	8	1.03719	8	9.82239	0.990434	8	8.91785	0.980683	8	6.71674	1.00656	8	5.78278	0.96668	8	10.2153	1.03476	8	7.65776	504	55.9136	8.89502
Pt5g016220.1	Pt5g016220.1	64.0277	10.98	1	1	1	2	0.774592	2	5.19724	0.824342	2	0.134148	1.17533	2	0.876124	1.27559	2	5.64131	1.13941	2	0.136973	0.857495	2	2.08601	164	17.7273	7.38623
Pt5g002270.1	Pt5g002270.1	64.0018	29.41	2	2	5	23	1.03187	9	2.8503	0.972871	9	2.78199	0.983547	9	1.51855	0.963411	9	3.28749	0.969332	9	3.85837	1.0601	9	7.96681	136	15.3966	11.1509
Pt7g002450.1	Pt7g002450.1	63.9886	4.86	1	2	2	12	0.916535	12	6.20819	0.938177	12	8.77244	1.08299	12	7.96745	1.07153	12	6.23563	1.06204	12	3.92221	0.934294	12	10.0441	391	42.7288	5.93506
Pt4g016810.1	Pt4g016810.1	63.9177	2.87	1	2	2	4	1.03545	4	5.09871	1.00937	4	6.30537	0.953285	4	1.79199	0.966193	4	6.39744	0.980541	4	4.23615	1.02781	4	7.14449	836	91.8084	8.80713
Pt9g016970.1	Pt9g016970.1	63.69	2.45	1	2	2	2	1.03189	2	0.186934	1.0329	2	0.209701	0.95115	2	4.09989	0.96738	2	1.48872	0.97797	2	0.366742	1.04485	2	4.9077	857	92.7646	6.3667
Pt9g020850.1	Pt9g020850.1	63.64	9.54	1	2	2	2	1.08177	2	0.208387	0.997186	2	3.55215	0.87104	2	11.7723	1.03544	2	11.9312	0.809127	2	21.9042	1.18846	2	16.1422	325	36.0662	5.50342
Pt1g002880.2	Pt1g002880.2	63.6122	11.44	4	1	3	5	0.926969	2	2.52395	0.890629	2	0.47878	1.08153	2	1.30223	1.12397	2	2.87131	0.987082	2	1.04113	1.01898	2	3.30606	306	33.4662	5.63037
Pt3g030250.1	Pt3g030250.1	63.6032	10.39	1	5	5	12	0.994882	12	6.23379	0.987148	12	8.24216	0.9969	12	9.06109	1.03173	12	5.62007	0.986175	12	15.2295	0.973874	12	9.10397	414	42.7488	6.81494
Pt6g006940.3	Pt6g006940.3	63.5457	3.98	9	2	6	23	0.957917	4	5.33764	0.943734	4	7.407	1.05307	4	5.12553	1.04091	4	10.9352	1.02875	4	4.82788	0.96224	4	0.380332	1458	164.147	8.33838
Pt4g001690.1	Pt4g001690.1	63.51	9.09	1	1	1	3	0.925457	3	2.6419	0.905163	3	3.94414	1.10196	3	0.601083	1.10286	3	2.907	1.10374	3	7.27549	0.891048	3	4.03958	99	10.7015	4.84326
PtUn005770.2	PtUn005770.2	63.4776	9.71	11	2	3	10	1.06641	4	8.50228	1.10492	4	4.29928	0.972665	4	5.88293	0.921482	4	7.03267	0.920612	4	8.13294	1.03557	4	7.85244	340	38.1432	6.32861
Pt6g018170.2	Pt6g018170.2	63.46	26.36	1	1	3	7	1.12556	1		1.15258	1		0.835605	1		0.854987	1		0.779974	1		1.24088	1		110	12.3434	9.0415
PtUn026150.1	PtUn026150.1	63.46	26.36	1	1	3	7	0.996595	1		0.92076	1		1.02743	1		1.03353	1		1.06788	1		0.971764	1		110	12.3414	9.0415
Pt9g019800.1	Pt9g019800.1	63.4507	42.73	4	3	6	16	0.986543	9	6.59106	1.00283	9	1.51036	1.00338	9	3.39961	0.979268	9	3.42025	0.983481	9	14.0916	1.04151	9	6.17876	110	12.4242	11.4292
Pt2g024950.1	Pt2g024950.1	63.3785	11.64	2	2	2	3	0.953317	3	3.98377	0.891372	3	2.58608	1.20266	3	11.6778	0.993205	3	9.83339	0.94952	3	12.5755	0.982551	3	1.30765	275	31.0483	5.63037
Pt6g006390.2	Pt6g006390.2	63.3088	18.44	3	4	4	17	1.08269	17	8.75473	1.06013	17	6.09611	0.920611	17	10.8283	0.933347	17	10.7579	0.874116	17	16.5357	1.09021	17	14.327	141	15.9861	8.44092
Pt6g007370.8	Pt6g007370.8	63.3059	6.41	3	2	2	6	1.02037	6	13.0695	0.98988	6	1.89019	0.921521	6	10.5036	0.958623	6	8.6587	1.00662	6	12.0777	1.04455	6	9.29204	312	34.8432	4.88135
Pt6g008550.1	Pt6g008550.1	63.2791	8.5	1	1	1	5	1.07233	5	7.2692	1.08665	5	9.37195	0.918859	5	7.51484	0.957637	5	3.07282	1.04183	5	2.94072	1.02232	5	6.25362	153	16.5793	6.06201
Pt3g038230.1	Pt3g038230.1	63.2094	13.53	2	3	3	7	1.01708	7	4.79639	1.04754	7	4.11794	0.975044	7	1.7238	0.959522	7	3.60839	0.944632	7	7.13409	1.05421	7	1.67494	266	29.8342	5.23682
Pt1g005020.1	Pt1g005020.1	63.1475	12.9	1	1	1	5	0.868542	5	10.5435	0.842763	5	9.47835	1.21864	5	2.56143	1.15566	5	0.903804	1.03685	5	1.91511	0.923548	5	12.0242	124	12.9329	7.02002
Pt2g003630.1	Pt2g003630.1	63.0845	3.21	3	3	3	4	1.01376	4	5.41075	0.992004	4	3.7718	1.00081	4	7.05392	1.05747	4	5.86021	1.00463	4	5.57714	0.94969	4	3.93598	872	98.1106	5.77002
Pt2g021660.2	Pt2g021660.2	63.05	1.01	1	1	1	2	1.13674	2	16.3169	1.0951	2	14.4078	0.818637	2	26.9321	0.854349	2	25.1291	0.912997	2	18.7311	1.11691	2	20.1527	1385	154.94	6.81494
Pt6g015940.5	Pt6g015940.5	63.0463	25.49	9	5	5	28	1.02069	27	4.25578	1.02482	27	4.45987	0.997757	27	5.63613	1.02743	27	6.17541	0.958089	27	3.69323	1.02792	27	5.90067	204	23.0186	6.06201
Pt3g005760.1	Pt3g005760.1	63.02	8.15	1	2	2	5	0.944037	5	2.28356	1.04701	5	10.7013	0.981822	5	4.7877	1.01541	5	8.15401	1.10315	5	13.6061	0.940217	5	13.9757	184	19.9476	9.34912
Pt1g021780.1	Pt1g021780.1	62.9911	10.78	1	2	2	3	1.11852	3	8.8531	1.16104	3	15.7894	0.858622	3	20.2508	0.852498	3	14.0719	0.865384	3	1.35398	1.13563	3	0.709735	269	30.0685	6.23975
Pt9g001920.1	Pt9g001920.1	62.9165	6.8	1	2	2	3	1.07475	3	34.1884	0.986492	3	9.47276	0.918625	3	21.699	0.980937	3	24.4788	0.897725	3	48.8812	1.14617	3	12.8972	456	49.3633	4.99561
Pt1g002150.1	Pt1g002150.1	62.8929	0.94	1	2	2	5	0.958196	5	16.9515	0.974029	5	20.6774	0.857489	5	7.50846	0.908551	5	15.0558	1.22211	5	43.0669	0.96212	5	23.69	1918	208.662	5.33838
Pt6g012830.1	Pt6g012830.1	62.8867	6.54	1	2	2	5	1.07624	5	1.80288	1.03714	5	6.36657	0.924107	5	2.3509	0.952498	5	3.01502	0.94956	5	10.5077	1.10919	5	2.95406	321	35.7464	8.42627
PtUn015940.1	PtUn015940.1	62.886	8.48	2	7	7	14	1.01954	14	3.39164	1.01	14	4.84337	0.959906	14	4.50583	0.990036	14	3.76553	0.962081	14	4.35445	1.06544	14	7.35337	849	97.1829	5.74463
Pt5g014650.1	Pt5g014650.1	62.8755	4.15	1	3	3	7	1.03123	7	8.91608	1.05675	7	8.59517	0.949441	7	11.3116	0.965761	7	4.00445	1.0325	7	9.07676	0.975739	7	13.3153	650	71.9362	5.45264
Pt7g020350.1	Pt7g020350.1	62.7891	2.01	1	3	3	5	0.961702	5	5.15714	1.01346	5	3.57356	0.966339	5	3.42058	0.953121	5	10.2388	1.01451	5	10.6038	1.07496	5	7.10621	1192	133.041	6.11279
PtUn004070.1	PtUn004070.1	62.7891	25.78	1	3	3	4	0.984564	4	6.59335	1.00454	4	3.16215	1.01644	4	1.90091	0.987912	4	0.45171	1.03315	4	5.60977	0.981167	4	6.87516	128	15.1485	4.64014
Pt5g013740.1	Pt5g013740.1	62.6934	2.2	1	2	3	9	1.01658	7	3.03517	0.984364	7	1.5419	0.976884	7	3.14287	1.00931	7	3.11702	1.00208	7	9.20311	1.03641	7	3.87586	908	101.898	6.15088
Pt4g013040.4	Pt4g013040.4	62.6833	4.82	2	4	4	6	1.02566	6	8.69341	1.00343	6	5.46873	1.0306	6	10.5587	1.02259	6	6.33058	0.987708	6	6.56806	0.958396	6	9.21299	872	94.8689	6.56592
Pt4g007470.3	Pt4g007470.3	62.6378	15.41	1	3	3	3	0.98705	3	2.87446	1.07049	3	7.08404	0.966515	3	15.8203	0.888815	3	15.9241	0.850292	3	0.612438	1.19885	3	4.96019	266	29.0997	5.35107
Pt4g004850.1	Pt4g004850.1	62.5279	11.38	1	1	1	3	0.972433	3	7.66309	1.01447	3	4.20915	0.98421	3	8.74338	1.01326	3	7.92182	0.905904	3	16.5264	1.05183	3	5.04637	123	13.5896	6.11279
Pt6g005590.1	Pt6g005590.1	62.5225	7.48	1	4	4	15	0.893381	15	8.51067	0.959975	15	7.86851	1.07345	15	8.24683	1.04065	15	11.84	1.1519	15	6.57492	0.891655	15	9.40007	508	57.758	7.89893
Pt2g011190.2	Pt2g011190.2	62.5118	5.65	2	1	1	2	0.997581	2	3.92899	0.993731	2	4.34912	1.02541	2	0.937092	0.998961	2	1.93543	0.987193	2	0.337251	1.01282	2	0.196354	230	26.5721	5.38916
Pt1g014820.1	Pt1g014820.1	62.44	9.01	1	5	6	21	1.0029	20	5.33678	0.956096	20	4.36436	1.02099	20	3.82933	1.02881	20	4.62141	0.970353	20	6.62255	1.00794	20	4.24539	699	76.9942	9.26123
Pt3g018850.1	Pt3g018850.1	62.4284	2.87	1	1	1	2	1.03631	2	2.5682	1.01541	2	6.69857	0.901106	2	6.93281	0.979814	2	3.88708	1.00759	2	8.54617	1.05779	2	2.38554	348	38.9827	8.26514
Pt3g005660.1	Pt3g005660.1	62.4146	6.99	4	1	3	10	0.87722	2	0.889179	0.947218	2	4.16144	1.01313	2	7.861	1.06413	2	1.63945	1.18539	2	0.734382	0.927085	2	6.95907	386	42.9416	7.78174
Pt1g008470.1	Pt1g008470.1	62.4137	18.33	1	1	3	14	1.12744	2	1.63705	1.07575	2	4.55528	0.926797	2	1.47939	0.918349	2	11.0072	0.856102	2	0.385462	1.09479	2	6.54924	120	13.9147	10.1401
Pt3g007230.2	Pt3g007230.2	62.372	4.41	9	1	2	4																			431	48.9141	7.78174
Pt9g003680.1	Pt9g003680.1	62.276	6.83	4	3	3	6	1.01297	6	5.05956	1.01112	6	3.98432	0.967076	6	4.06353	1.0532	6	11.2016	0.945839	6	4.08513	0.995406	6	9.39516	630	68.3064	5.37646
Pt3g022610.1	Pt3g022610.1	62.2529	18.68	3	3	6	18	0.99191	6	3.56156	0.995595	6	6.35736	1.02443	6	5.17803	0.996423	6	5.66905	0.873201	6	9.79717	1.06766	6	6.05404	348	38.1917	6.99072
Pt5g005180.1	Pt5g005180.1	62.1127	6.88	1	2	2	2	0.958112	2	2.7317	0.932071	2	10.2681	1.06363	2	6.03319	1.034	2	7.37085	1.06921	2	1.54204	0.960163	2	0.943468	523	57.9418	4.99561
Pt6g015090.2	Pt6g015090.2	62.0733	10.96	1	4	4	10	0.979495	10	10.5188	0.954875	10	7.78505	1.02613	10	8.1394	1.04923	10	5.81414	1.08746	10	16.0647	0.949657	10	9.85314	456	51.7772	4.98291
Pt6g018120.1	Pt6g018120.1	61.9731	38.55	1	1	5	9	1.23828	2	6.23079	1.09769	2	12.9584	0.880497	2	19.0806	0.848363	2	10.5433	0.839438	2	12.8216	1.07067	2	11.5244	166	17.8226	8.95361
Pt5g003000.1	Pt5g003000.1	61.9717	5.74	2	4	4	12	0.992108	11	5.77965	1.01904	11	5.29588	1.00634	11	3.92684	1.00747	11	7.03911	0.981922	11	4.53866	1.01848	11	8.62311	714	81.1445	5.71924
Pt5g004320.1	Pt5g004320.1	61.9593	11.43	5	11	12	19	0.986324	18	10.0505	0.992304	18	9.82001	0.995895	18	7.26004	1.02653	18	7.91533	0.979549	18	11.3069	1.01205	18	5.55459	910	100.277	5.42725
Pt3g004530.1	Pt3g004530.1	61.94	6.78	2	3	3	9	1.05422	9	6.49729	1.04478	9	6.16877	0.913186	9	6.07029	0.927273	9	4.52546	0.962894	9	4.93067	1.07516	9	10.0877	339	38.0004	4.56396
Pt6g014480.1	Pt6g014480.1	61.8925	13.06	1	3	3	6	0.931484	6	4.04882	0.992332	6	3.94797	1.06483	6	5.10899	1.0838	6	5.07122	1.04445	6	5.89107	0.916332	6	9.96174	245	27.5418	4.67822
Pt3g037940.1	Pt3g037940.1	61.89	6.25	1	3	3	6	1.01949	6	6.88256	1.00842	6	2.508	1.0034	6	12.3501	1.00735	6	8.03575	1.05708	6	7.88414	0.930937	6	12.4785	464	51.5603	6.48096
Pt7g014000.1	Pt7g014000.1	61.85	8.19	3	2	4	15	1.02349	8	7.53164	0.96957	8	14.6859	0.989879	8	7.27477	1.00123	8	4.99159	1.00078	8	9.62517	1.01284	8	5.01964	354	40.8236	5.97314
Pt1g007710.1	Pt1g007710.1	61.84	3.2	1	3	3	9	1.12582	9	7.30647	1.10325	9	1.97347	0.881403	9	12.6343	0.936345	9	7.72891	0.868572	9	17.6031	1.09205	9	13.1239	782	87.2296	9.11475
Pt3g020750.1	Pt3g020750.1	61.8364	6.93	1	3	3	5	1.06557	5	2.77507	0.968878	5	4.83677	1.00213	5	7.8711	1.01454	5	5.33495	0.962704	5	5.3264	1.05775	5	5.8213	707	80.4709	5.88428
Pt2g028310.1	Pt2g028310.1	61.73	7.04	2	4	4	6	1.00879	6	3.40155	0.96604	6	6.6499	1.05039	6	1.80866	1.0127	6	2.92734	0.944052	6	1.62442	1.00909	6	7.88917	639	70.3703	5.12256
Pt5g021970.1	Pt5g021970.1	61.7019	6.67	1	2	4	9	1.25158	4	1.49364	1.24662	4	3.06364	0.680636	4	8.33687	0.722739	4	8.53116	0.74578	4	4.08198	1.2713	4	7.22857	450	49.9583	6.93213
PtUn017100.1	PtUn017100.1	61.6585	14.49	1	2	2	2	0.883502	2	5.90402	0.922155	2	0.175168	1.23029	2	10.1129	1.07218	2	0.985811	1.08661	2	2.39721	0.841022	2	11.5105	138	14.9673	6.91748
PtUn017240.1	PtUn017240.1	61.6233	2.29	1	2	2	4	0.968221	4	3.12349	0.993525	4	2.96552	1.02244	4	1.49091	0.979681	4	4.2455	1.03384	4	1.07768	0.973975	4	2.53574	742	85.4763	5.79541
PtUn033110.1	PtUn033110.1	61.5539	22.22	2	3	3	3	0.959271	3	3.87473	0.963877	3	3.55905	0.976	3	1.61013	1.04669	3	3.21329	1.10937	3	0.0945195	0.958735	3	0.494104	162	18.7165	5.26221
Pt2g016000.1	Pt2g016000.1	61.483	3.64	4	1	3	7	0.998782	1		0.978065	1		1.04568	1		0.980583	1		0.986921	1		1.02702	1		769	82.8383	8.48486
Pt5g009890.1	Pt5g009890.1	61.4655	9.68	1	3	5	12	0.783429	8	9.3999	0.80089	8	12.5566	1.24411	8	5.91267	1.22905	8	10.1078	1.24869	8	3.89483	0.756853	8	6.70799	527	58.5568	8.1626
Pt7g020610.2	Pt7g020610.2	61.4472	21.09	1	3	3	16	0.987722	16	5.41978	0.981507	16	7.10921	1.03761	16	6.4698	1.04494	16	4.81163	0.920461	16	16.3366	1.02232	16	7.2048	147	16.2669	6.29053
Pt7g006940.3	Pt7g006940.3	61.43	6.25	3	4	6	11	0.919474	8	7.39984	0.904329	8	2.86395	1.08198	8	6.58447	1.0602	8	6.96162	1.0604	8	7.08281	0.921837	8	2.94067	1136	124.86	7.07861
PtUn007860.1	PtUn007860.1	61.41	9.25	2	2	2	3	1.11134	3	7.29697	1.10303	3	17.2542	0.853399	3	5.15142	0.897048	3	19.1763	0.87918	3	3.37651	1.11629	3	2.9288	227	25.6081	10.3013
Pt4g013080.2	Pt4g013080.2	61.4081	10.75	1	3	3	9	0.972054	9	6.26825	0.940268	9	4.19542	1.05292	9	5.00836	1.04851	9	2.42235	1.01784	9	5.22237	0.957902	9	2.20613	279	31.3699	4.62744
Pt4g023050.2	Pt4g023050.2	61.17	7.81	2	8	9	15	1.0245	11	5.34703	0.998479	11	4.86142	0.992837	11	8.20328	1.00034	11	6.39178	0.976228	11	7.56106	1.0483	11	8.44643	947	110.465	5.78271
Pt7g020280.1	Pt7g020280.1	61.1676	14.23	1	2	2	5	0.971756	5	11.4744	0.965923	5	5.28943	1.00538	5	3.44708	0.966558	5	4.33857	1.00842	5	3.66649	1.05863	5	0.517481	246	26.4287	4.50049
Pt9g006140.1	Pt9g006140.1	61.1181	5.83	2	3	3	9	0.98763	9	4.51482	0.94141	9	4.52169	1.05866	9	2.13378	1.0531	9	3.82389	1.0076	9	2.79704	0.979995	9	1.58816	618	69.9019	5.33838
Pt5g019400.1	Pt5g019400.1	61.0758	6.81	1	3	3	12	1.04274	12	5.11241	1.0532	12	9.43875	0.95937	12	13.751	0.984487	12	7.33583	0.943692	12	10.6813	1.04332	12	8.1618	235	26.4136	6.37939
Pt1g012040.2	Pt1g012040.2	61.0466	13.73	2	2	2	12	1.13636	12	5.53743	1.09461	12	5.00581	0.836456	12	6.11091	0.889944	12	10.5576	0.879149	12	14.9979	1.12903	12	15.74	204	22.5304	7.38623
Pt5g005660.1	Pt5g005660.1	60.9349	7.37	1	1	1	9	1.03999	9	7.41013	0.956845	9	2.58502	0.98993	9	3.55668	0.993825	9	5.53467	0.965106	9	3.16186	1.01786	9	7.19415	95	10.3814	10.3452
Pt1g000660.1	Pt1g000660.1	60.93	2.74	2	4	4	6	0.938722	6	8.0717	0.995519	6	9.61795	1.02362	6	3.59928	0.984142	6	7.72506	1.05873	6	10.9915	0.955859	6	6.78963	1462	166.525	5.38916
Pt9g008540.1	Pt9g008540.1	60.9267	6.53	2	2	2	4	0.991479	4	5.02625	0.993357	4	2.74965	1.02897	4	4.59069	1.03584	4	4.42197	0.998344	4	5.08622	0.97841	4	1.57795	245	27.5269	8.98291
Pt2g018750.1	Pt2g018750.1	60.9067	17.54	1	3	3	11	0.992688	11	5.79009	0.990196	11	8.53246	1.01158	11	6.40489	1.00566	11	2.72065	0.985273	11	8.03208	0.999114	11	6.86777	211	22.0527	10.8286
Pt3g039600.1	Pt3g039600.1	60.8936	4.1	1	6	6	9	0.949909	9	4.90123	0.985431	9	4.29627	1.01285	9	3.73328	1.01136	9	6.31255	1.0575	9	8.45294	0.999083	9	8.35047	1779	198.65	5.5542
Pt5g000540.1	Pt5g000540.1	60.8	13.14	1	3	3	9	1.26409	9	8.58601	1.26477	9	2.56863	0.662084	9	20.0381	0.698787	9	14.1445	0.832543	9	19.0971	1.24639	9	14.5169	175	18.6968	9.0708
Pt3g039240.6	Pt3g039240.6	60.7833	3.56	6	2	2	3	1.03538	3	24.1163	1.05795	3	20.4566	0.920754	3	28.6723	0.984751	3	22.1208	0.975099	3	43.127	1.0317	3	43.3202	562	63.3996	8.17725
Pt7g007540.3	Pt7g007540.3	60.7773	11.69	5	1	5	10	0.682777	1		0.708992	1		1.3227	1		1.32253	1		1.34978	1		0.677203	1		248	28.3146	5.30029
Pt3g033410.1	Pt3g033410.1	60.698	15.85	1	1	1	2	0.941706	2	2.54824	0.988127	2	1.58806	1.05961	2	3.11489	1.06288	2	3.38621	1.09937	2	4.95364	0.871033	2	2.22379	82	9.36185	6.02393
Pt7g003450.2	Pt7g003450.2	60.6543	14.82	2	5	5	10	0.938084	10	11.4202	0.949422	10	13.6928	1.08568	10	8.06417	1.0985	10	9.83841	1.04673	10	6.4668	0.912265	10	6.74994	425	46.175	6.85889
Pt2g011120.1	Pt2g011120.1	60.63	1.87	2	1	1	8	1.00939	8	3.08879	1.02412	8	6.70111	0.995525	8	14.948	0.994738	8	7.92908	1.04208	8	4.24417	0.982168	8	5.41033	427	47.2704	5.2749
Pt3g012990.1	Pt3g012990.1	60.4487	2.18	1	3	3	5	0.954493	5	8.31629	0.998589	5	7.64336	1.01272	5	10.775	0.93706	5	10.8759	0.98624	5	23.705	0.96007	5	12.1647	1602	177.428	6.26514
Pt4g021860.2	Pt4g021860.2	60.4414	7.19	2	6	6	10	1.04569	10	7.67593	1.11057	10	20.0828	0.922984	10	15.0674	0.905314	10	12.9564	0.936863	10	16.2247	1.03292	10	15.3131	723	80.3961	6.15088
Pt1g005270.1	Pt1g005270.1	60.3575	9.26	1	5	5	13	1.02205	13	7.22754	0.979002	13	4.32843	0.995748	13	5.07545	0.979335	13	6.46963	0.973825	13	5.02363	1.03766	13	4.1083	497	55.3697	5.18604
Pt4g012170.1	Pt4g012170.1	60.3428	10.45	3	1	2	6	0.844472	1		0.827347	1		1.16564	1		1.19847	1		1.14052	1		0.865663	1		220	24.149	5.0083
Pt2g027560.1	Pt2g027560.1	60.3169	3.71	1	6	6	10	1.01353	10	6.81431	1.02558	10	6.65287	0.989603	10	5.38543	1.00909	10	3.241	0.963814	10	3.98615	1.01516	10	6.01335	1835	205.592	6.30322
Pt9g016530.1	Pt9g016530.1	60.1994	6.95	2	2	4	10	0.91051	6	4.23554	0.891927	6	8.3759	1.09147	6	3.84276	1.07149	6	4.16428	1.1349	6	7.63987	0.890844	6	8.58433	532	59.6929	9.70068
Pt3g009780.1	Pt3g009780.1	60.1835	29.14	1	5	5	12	1.10826	12	3.91085	1.08912	12	1.87468	0.870379	12	5.4599	0.903854	12	5.853	0.843145	12	4.52091	1.15072	12	5.86543	175	19.9655	10.2134
Pt9g006030.1	Pt9g006030.1	60.1678	7.91	1	2	2	5	1.05145	5	2.68552	0.984414	5	2.99181	0.970894	5	6.69125	0.958579	5	6.88541	0.914427	5	3.73285	1.13792	5	7.03991	215	24.5565	7.6499
Pt8g011360.8	Pt8g011360.8	59.9522	6.4	1	8	8	14	0.948885	14	8.09271	0.996918	14	5.59788	1.04042	14	8.45426	1.05385	14	6.85345	1.00306	14	9.31521	1.00949	14	10.6944	1390	151.715	7.2251
PtUn017450.1	PtUn017450.1	59.931	5.69	1	6	6	6	0.966564	6	6.09845	0.958988	6	4.18859	1.02389	6	4.17723	1.03225	6	8.88488	1.02765	6	7.34	0.949166	6	6.15456	1195	135.739	7.47412
Pt6g012240.1	Pt6g012240.1	59.9	4.23	2	4	4	7	0.940545	7	3.03244	0.949212	7	19.8687	1.02396	7	12.6116	1.07635	7	3.26718	1.09994	7	7.00142	0.916176	7	14.7694	828	89.68	8.104
Pt2g012850.1	Pt2g012850.1	59.8973	3.07	1	2	2	5	0.974011	5	2.98775	0.949312	5	4.85325	1.06189	5	1.85667	1.02348	5	4.408	1.05671	5	13.2254	0.939653	5	7.08708	489	54.293	6.75635
Pt5g002370.1	Pt5g002370.1	59.8781	11.03	1	8	8	15	1.02975	15	7.50719	1.01607	15	9.6742	0.993571	15	7.4339	0.957622	15	11.9626	0.959516	15	7.58167	1.03407	15	4.00299	798	89.4064	6.66846
Pt3g014690.1	Pt3g014690.1	59.8427	6.83	5	4	5	19	0.852648	18	8.24474	0.843373	18	8.32412	1.16586	18	6.94028	1.15475	18	6.7615	1.17159	18	7.17095	0.823587	18	8.15127	879	95.7288	5.42725
Pt4g009590.1	Pt4g009590.1	59.8	9	1	2	2	2	0.753356	2	6.9079	1.13764	2	26.1482	1.08078	2	6.09643	0.925399	2	21.8317	1.31119	2	11.2154	0.774206	2	4.56408	211	23.5997	5.63037
Pt7g020740.1	Pt7g020740.1	59.7847	13.72	1	5	5	13	0.952416	12	21.9008	1.00753	12	19.2235	1.03004	12	23.1525	1.02354	12	11.9102	1.03347	12	11.8054	0.970447	12	11.5727	430	47.679	8.1626
Pt5g002880.1	Pt5g002880.1	59.7762	7.67	1	3	3	9	1.0222	9	4.99107	0.989647	9	4.50812	1.0293	9	3.34839	1.01825	9	2.70046	0.958055	9	4.24521	0.977305	9	2.03497	378	41.51	8.06006
Pt2g022920.1	Pt2g022920.1	59.7686	8.12	1	4	4	6	1.0859	6	4.28056	1.07095	6	1.91291	0.936556	6	10.0632	0.963634	6	5.49457	0.919532	6	6.80639	1.04552	6	6.74832	579	62.8699	8.6167
Pt4g015610.2	Pt4g015610.2	59.7602	9.06	1	2	2	5	1.03692	5	1.69876	1.01127	5	4.136	1.00375	5	2.61361	1.00569	5	4.23331	0.957262	5	1.69921	1.00283	5	4.21449	276	30.2791	5.37646
Pt2g022690.1	Pt2g022690.1	59.7526	9.95	1	4	4	6	0.994788	6	10.2697	0.995504	6	9.1462	0.987686	6	6.31958	1.00141	6	2.31468	1.00219	6	2.687	1.00354	6	9.64949	402	45.1981	9.1001
Pt5g009910.6	Pt5g009910.6	59.67	8.28	8	1	4	9	1.00495	3	4.96939	1.01347	3	4.15644	1.01433	3	3.93803	0.974498	3	4.08604	0.986563	3	0.216416	0.997734	3	7.28915	338	38.2894	6.0874
Pt5g004130.1	Pt5g004130.1	59.5101	15.03	1	4	4	7	0.943725	7	3.97496	0.98043	7	5.49195	1.04476	7	6.52939	1.01591	7	6.13692	1.12885	7	10.7348	0.926976	7	13.6497	306	33.6524	5.70654
Pt5g008090.1	Pt5g008090.1	59.4643	2.29	1	1	1	2	0.939277	2	4.89969	1.00123	2	2.24445	0.997114	2	2.46647	1.00956	2	0.548248	1.07628	2	0.483417	0.988883	2	0.911025	828	90.656	7.81104
Pt7g014220.1	Pt7g014220.1	59.45	8.65	1	2	2	3	0.904775	3	2.51685	0.895712	3	0.638288	1.14733	3	0.118843	1.0791	3	3.83315	1.07178	3	0.0838393	0.901151	3	0.173415	266	29.9208	6.39209
Pt5g023390.1	Pt5g023390.1	59.4372	23.29	1	2	2	8	0.978183	8	3.86249	0.990114	8	3.68855	1.0109	8	7.25807	1.00224	8	6.81114	1.01488	8	3.67639	1.01359	8	6.66158	73	8.11413	10.8286
Pt4g013420.1	Pt4g013420.1	59.3667	15.64	1	8	8	11	0.966903	11	7.95089	1.00095	11	9.55441	1.05293	11	7.30879	1.05126	11	4.04428	0.987674	11	9.42919	0.998797	11	2.93413	518	58.4483	7.21045
Pt3g015140.1	Pt3g015140.1	59.34	5.03	2	1	3	6	1.20738	2	7.96808	1.21941	2	2.96915	0.754834	2	8.79439	0.774123	2	9.49687	0.869495	2	5.83289	1.14546	2	4.12637	517	59.244	8.104
Pt1g009470.1	Pt1g009470.1	59.2625	4.9	1	1	2	5	0.989184	3	6.89982	1.00732	3	0.237855	1.02349	3	9.25422	0.924799	3	19.6526	1.10056	3	2.77861	1.01967	3	13.8196	510	57.5066	6.87354
Pt6g009990.1	Pt6g009990.1	59.2414	1.51	1	3	3	5	0.907256	5	5.13693	1.0069	5	3.9652	0.961508	5	4.10411	1.05462	5	2.14053	1.05974	5	4.4012	0.928353	5	7.77601	1858	209.877	5.96045
Pt5g010940.1	Pt5g010940.1	59.1704	14.29	2	3	3	5	1.20056	5	5.02231	1.1322	5	6.13186	0.750066	5	8.69161	0.868035	5	13.2169	0.780257	5	3.79763	1.22895	5	9.7249	203	23.0271	7.40088
Pt6g002440.1	Pt6g002440.1	59.14	9.5	1	5	5	6	1.00095	6	5.54769	0.995703	6	3.5169	1.0115	6	2.40986	1.01664	6	3.19406	1.00345	6	5.58069	0.988608	6	5.30285	642	71.6962	5.85889
Pt3g040410.1	Pt3g040410.1	59.1125	1.88	1	1	1	3	1.03004	3	2.33959	1.05375	3	8.22064	0.977566	3	2.06734	0.971346	3	2.61892	0.981866	3	2.49057	0.983906	3	3.27156	743	74.0056	4.89404
Pt5g004840.1	Pt5g004840.1	59.07	5.92	1	1	1	1	0.980534	1		0.97284	1		1.0295	1		0.995467	1		1.00832	1		1.02932	1		304	33.7255	8.54346
Pt7g016000.2	Pt7g016000.2	59.06	8.23	4	4	4	5	1.10216	5	6.75902	1.08122	5	8.76916	0.867013	5	4.62063	0.9424	5	3.62359	0.975252	5	10.1986	1.04564	5	8.61235	498	55.11	6.80029
Pt1g006150.1	Pt1g006150.1	59.055	4.52	6	4	6	12	1.16253	6	3.89869	1.1419	6	7.44691	0.852314	6	14.3508	0.838389	6	7.22038	0.77447	6	7.90235	1.2078	6	8.56622	1196	133.359	10.7993
Pt9g002580.1	Pt9g002580.1	59.0012	24.4	2	4	4	15	1.06053	15	5.28779	1.00573	15	6.45349	0.977637	15	6.98193	0.984411	15	9.92871	0.959671	15	8.16037	1.02474	15	12.5532	168	19.0405	4.53857
Pt6g003520.1	Pt6g003520.1	58.9974	5.61	1	2	2	6	0.850859	6	21.1867	0.878396	6	18.1409	1.16215	6	14.5055	1.08641	6	19.6843	1.12907	6	30.0974	0.868386	6	40.9544	285	31.656	8.60205
Pt4g017610.1	Pt4g017610.1	58.98	10.68	1	2	2	9	1.01885	9	9.75601	1.03834	9	12.3595	1.00921	9	9.7672	0.965717	9	15.0895	0.973234	9	17.1806	1.01149	9	15.3794	206	22.8348	9.90576
Pt3g003500.2	Pt3g003500.2	58.9763	11.8	2	6	6	10	1.0007	10	5.94181	1.0352	10	9.1211	0.998404	10	7.74773	0.966457	10	8.14941	1.01237	10	3.78279	0.99241	10	5.48626	534	59.5277	6.91748
Pt6g018540.1	Pt6g018540.1	58.9761	4.62	3	3	3	5	0.925732	5	7.51045	0.96853	5	2.59453	1.06855	5	3.54964	1.11066	5	2.31431	1.11207	5	6.06992	0.899635	5	9.27832	693	75.9152	6.49365
PtUn008960.4	PtUn008960.4	58.9551	7.49	6	1	2	6	0.934467	2	7.1326	0.943368	2	4.86141	1.13221	2	8.77307	1.05288	2	6.53343	1.03746	2	0.714986	0.925387	2	5.22592	187	21.308	9.02686
Pt1g022760.1	Pt1g022760.1	58.9405	3.13	1	2	2	5	0.839955	5	1.85688	0.901557	5	1.37361	1.09581	5	7.14382	1.08013	5	4.51521	1.09566	5	19.0855	0.950329	5	27.0379	480	52.3611	7.38623
Pt5g006310.1	Pt5g006310.1	58.9178	8.65	3	4	4	6	0.731659	6	20.686	0.713088	6	28.8286	1.20563	6	14.5275	1.27017	6	14.2505	1.36284	6	17.0498	0.696519	6	32.0153	474	54.8216	5.50342
Pt9g019560.1	Pt9g019560.1	58.8902	4.79	3	2	2	2	0.966464	1		0.915715	1		1.08401	1		1.03365	1		1.03809	1		0.985817	1		313	34.6194	9.18799
Pt2g003500.1	Pt2g003500.1	58.8466	1.99	2	1	1	3	0.947269	3	4.8929	1.04886	3	0.358288	1.01942	3	15.7313	0.992596	3	2.39157	1.02904	3	3.52982	0.983542	3	16.719	403	46.3036	6.32861
Pt3g015110.2	Pt3g015110.2	58.79	8.8	3	3	4	8	0.958633	7	2.48117	0.95254	7	5.0293	1.06363	7	4.25222	1.08688	7	5.21489	1.04408	7	1.991	0.9309	7	7.0695	443	50.7759	9.08545
Pt2g009590.1	Pt2g009590.1	58.7883	10.1	1	5	5	11	0.898998	11	10.1138	0.905362	11	7.02034	1.09516	11	6.88173	1.07699	11	5.53368	1.11166	11	11.1986	0.924772	11	9.49787	386	43.6286	5.63037
Pt4g007540.1	Pt4g007540.1	58.7789	14.68	2	2	6	11	0.96058	3	10.2936	0.901556	3	1.66398	1.09106	3	5.66411	1.07117	3	7.5609	1.0304	3	7.9935	0.972459	3	10.6873	361	41.2396	6.55127
Pt5g001030.2	Pt5g001030.2	58.73	11.78	5	3	6	8	1.06833	5	5.56606	1.06573	5	6.12384	0.939104	5	14.8983	0.900967	5	6.53111	0.935105	5	7.26568	1.05322	5	0.939307	450	50.7809	6.48096
Pt8g003010.1	Pt8g003010.1	58.71	4.66	1	2	2	4	0.961239	4	1.36797	1.0016	4	5.38472	1.00742	4	3.17909	1.01095	4	2.6078	1.14132	4	4.90387	0.872833	4	8.31156	386	42.4358	7.72314
Pt3g011620.1	Pt3g011620.1	58.6425	10.24	1	2	3	11	1.00574	7	3.07155	0.988674	7	4.66507	1.04953	7	5.99364	1.08058	7	5.56311	0.950687	7	9.59129	0.964614	7	13.3838	381	42.1919	5.30029
PtUn000830.1	PtUn000830.1	58.6169	8.33	2	4	4	12	1.25062	12	5.84009	1.22478	12	4.80253	0.782116	12	11.1351	0.744234	12	10.4503	0.753153	12	10.1787	1.22998	12	7.27372	468	53.5042	6.52197
Pt2g002510.7	Pt2g002510.7	58.559	11.76	8	2	2	9	1.0916	9	8.29718	1.09952	9	7.99141	0.907213	9	8.17794	0.882506	9	5.39341	0.922027	9	18.3562	1.0835	9	9.79681	153	16.6571	4.81787
Pt7g005380.1	Pt7g005380.1	58.53	7.05	2	4	4	5	1.57136	5	28.9115	1.6687	5	15.5071	0.359428	5	238.053	0.381916	5	227.719	0.42598	5	184.135	1.50923	5	32.0702	567	65.1248	7.98682
Pt6g006220.1	Pt6g006220.1	58.4533	3.79	1	2	2	6	1.29919	6	11.9512	1.31067	6	10.0365	0.65801	6	21.4481	0.686857	6	19.1786	0.720532	6	11.0341	1.29534	6	8.39385	659	72.2896	7.79639
PtUn034180.1	PtUn034180.1	58.4323	5.17	3	5	5	9	1.02554	9	6.30201	1.00894	9	8.78787	0.973449	9	3.72309	0.995119	9	7.3011	1.01272	9	11.8928	0.972062	9	10.1587	1006	113.513	5.69385
Pt3g007660.1	Pt3g007660.1	58.4086	5.52	7	3	3	5	1.05551	5	8.51834	1.23467	5	4.31825	0.801895	5	11.8045	0.882971	5	9.10209	0.962524	5	10.0288	1.06874	5	7.32822	525	59.1209	8.71924
Pt6g003810.5	Pt6g003810.5	58.34	8.72	5	3	3	8	0.940168	8	7.39854	0.98965	8	7.54556	1.20744	8	22.6043	0.933583	8	6.01712	0.924751	8	12.6982	0.936312	8	7.5181	298	32.504	4.98291
Pt4g006080.1	Pt4g006080.1	58.2917	6.31	1	4	4	10	0.928162	10	5.88267	0.97218	10	11.3363	1.03755	10	4.52324	1.0601	10	4.14742	1.02498	10	7.4472	0.959519	10	8.25876	586	65.6653	7.86963
Pt9g017880.1	Pt9g017880.1	58.2129	7.38	1	2	2	2	1.09854	2	1.25213	1.03492	2	3.35805	0.946572	2	1.90517	0.932499	2	3.34732	0.971077	2	7.11975	1.01847	2	7.0972	488	53.8417	5.23682
Pt2g028010.5	Pt2g028010.5	58.21	1.38	3	1	1	1	0.90194	1		1.01331	1		0.932133	1		1.0419	1		1.14752	1		0.971056	1		726	82.769	6.53662
Pt7g016130.1	Pt7g016130.1	58.1906	5.48	3	2	2	5	0.974303	5	3.81927	0.966248	5	1.20354	1.01344	5	11.0329	1.06887	5	10.657	0.912317	5	10.4064	0.955681	5	14.5805	493	55.4445	9.86182
Pt5g015600.1	Pt5g015600.1	58.1691	11.58	1	2	3	4	1.12134	3	0.453425	1.13349	3	4.2119	0.876374	3	3.67402	0.858039	3	10.4168	0.854367	3	4.12688	1.11303	3	6.03853	285	30.2651	5.74463
Pt2g016070.1	Pt2g016070.1	58.1435	12.31	3	5	6	7	0.833126	6	6.73723	0.901527	6	8.08178	1.14176	6	11.0631	1.12192	6	7.52387	1.17687	6	7.12073	0.805312	6	3.90198	520	56.9942	7.47412
Pt8g000800.1	Pt8g000800.1	58.12	1.43	1	3	3	4	1.03697	4	10.1552	1.03893	4	5.02541	0.944135	4	7.11041	0.932512	4	4.70338	0.974404	4	6.45847	1.02951	4	4.81891	1607	179.403	6.20166
Pt1g002430.1	Pt1g002430.1	58.1	8.96	1	4	4	8	0.923657	8	6.46137	0.883892	8	2.57333	1.09466	8	6.36718	1.13798	8	4.90241	1.07873	8	7.73715	0.916209	8	7.38458	625	66.6184	6.97607
Pt3g011780.2	Pt3g011780.2	58.0436	4.67	2	4	4	9	1.09493	9	4.83945	1.08761	9	6.74612	0.885433	9	10.0693	0.909588	9	8.49309	0.936901	9	10.6158	1.11746	9	9.55763	728	79.6847	6.59521
Pt9g017780.1	Pt9g017780.1	58.0269	31.97	2	5	5	10	1.07774	10	11.5176	1.09945	10	10.835	0.939738	10	12.5067	0.950937	10	8.65546	0.917555	10	24.0385	1.01134	10	16.3881	122	13.6984	9.62744
Pt2g009100.1	Pt2g009100.1	58.0015	5.8	1	2	2	4	1.14094	4	0.452832	1.10267	4	4.54572	0.866389	4	3.44634	0.899292	4	2.56761	0.837474	4	3.89796	1.16048	4	0.521926	483	56.2031	5.98584
Pt9g018920.1	Pt9g018920.1	57.9776	7.84	1	3	3	9	1.11157	9	5.09184	1.05718	9	3.22712	0.915338	9	8.00722	0.908202	9	6.09528	0.871538	9	16.0967	1.1219	9	6.58397	255	28.6304	8.5874
Pt7g005100.1	Pt7g005100.1	57.9518	3.51	3	1	2	10	1.07326	8	6.59104	0.992031	8	7.82573	0.889238	8	10.3235	0.973692	8	22.4581	1.00546	8	9.56314	1.07201	8	16.247	513	58.3305	8.41162
Pt4g000750.3	Pt4g000750.3	57.8753	17.57	1	6	6	8	0.933077	8	5.47494	0.975952	8	3.01811	0.997904	8	5.80671	1.05146	8	4.36969	1.0992	8	7.74305	0.968441	8	11.3872	370	39.6654	6.07471
Pt3g018240.3	Pt3g018240.3	57.86	9.57	3	3	3	9	1.14628	9	12.9428	1.16857	9	15.0769	0.85331	9	16.9388	0.78709	9	14.357	0.847776	9	11.5037	1.17548	9	7.02204	324	35.4763	6.62451
Pt6g019810.2	Pt6g019810.2	57.8133	2.42	2	1	3	5	1.01384	1		0.936661	1		1.08695	1		0.912862	1		1.0461	1		1.01907	1		1073	120.114	5.90967
Pt4g017870.1	Pt4g017870.1	57.8078	4.61	3	4	4	9	1.01614	9	3.8657	1.02164	9	2.31036	0.991737	9	5.73954	0.942214	9	6.74961	0.986987	9	6.85015	1.06154	9	2.96634	1042	115.785	5.88428
Pt8g000250.1	Pt8g000250.1	57.6413	6.54	1	2	2	7	1.03351	7	17.5872	0.950587	7	10.1962	0.961675	7	17.7026	1.084	7	16.9754	1.08213	7	18.7171	0.934072	7	19.3447	367	41.1494	5.23682
PtUn005550.2	PtUn005550.2	57.6133	8.35	5	3	3	3	0.930986	3	6.19207	0.942869	3	0.981817	1.04773	3	1.90615	1.03045	3	0.826336	1.06906	3	6.99525	0.97873	3	2.14331	455	52.1761	5.09717
Pt2g026590.1	Pt2g026590.1	57.6063	1.55	1	1	1	3	0.878512	3	5.10261	0.931062	3	4.19633	1.06167	3	3.65126	1.10524	3	0.816855	1.15249	3	1.26957	0.918151	3	1.90609	579	64.4785	5.40186
Pt5g024120.3	Pt5g024120.3	57.5681	7.09	1	3	4	11	1.03392	8	2.62287	1.00956	8	3.50832	0.99068	8	5.71087	0.951159	8	8.77691	1.01208	8	6.01167	1.00251	8	3.12392	635	69.2908	8.36768
Pt1g023250.2	Pt1g023250.2	57.5657	4.55	1	5	5	17	0.941394	17	4.62497	0.949068	17	6.30578	1.00358	17	8.20385	1.02652	17	3.83503	1.03874	17	13.727	0.998562	17	7.78513	1098	123.535	4.94482
Pt4g007900.1	Pt4g007900.1	57.5539	3.99	1	10	11	17	1.03106	15	2.86713	1.03057	15	4.05908	0.970026	15	4.12369	1.01029	15	7.92457	0.953197	15	6.00489	1.05316	15	7.18193	3181	358.147	6.68311
Pt5g002980.1	Pt5g002980.1	57.538	6.99	1	4	4	5	0.936281	5	3.5586	0.983051	5	9.56833	1.04258	5	8.08276	1.04277	5	2.14305	1.01608	5	2.99458	0.964424	5	3.60797	687	74.7966	9.5542
Pt7g012880.1	Pt7g012880.1	57.5167	5.42	6	4	10	12	0.986328	5	7.71455	0.975746	5	3.20556	1.01225	5	2.83202	0.974521	5	3.79533	1.02967	5	12.977	0.980719	5	9.79441	1530	173.139	8.66064
Pt3g003750.2	Pt3g003750.2	57.4708	6.45	2	4	4	6	1.01158	6	3.05388	0.996631	6	3.34487	1.02939	6	7.93895	1.03912	6	3.45941	0.937473	6	4.63401	0.971768	6	5.23124	589	65.0809	5.61768
Pt2g029150.1	Pt2g029150.1	57.4682	16.92	1	2	2	2	0.956255	2	3.62528	0.93361	2	3.03066	1.09193	2	1.9411	1.03841	2	0.394516	1.03784	2	4.69122	0.965259	2	5.97173	130	14.6291	9.5249
Pt6g017590.1	Pt6g017590.1	57.45	4.47	1	2	2	3	1.15933	3	7.6632	1.15196	3	3.82013	0.862017	3	6.64481	0.878262	3	6.70403	0.88969	3	8.45021	1.10723	3	7.40623	492	55.3753	6.65381
Pt3g007600.1	Pt3g007600.1	57.4333	27.21	1	5	5	15	0.940596	15	5.21019	0.958064	15	4.40195	1.06494	15	3.39195	1.07544	15	4.9418	1.04522	15	7.01232	0.936486	15	9.19936	147	16.5344	4.95752
Pt7g017250.2	Pt7g017250.2	57.38	7.68	4	6	6	15	1.14288	15	5.05198	1.11086	15	6.51366	0.866028	15	6.35905	0.883049	15	8.11542	0.876104	15	13.532	1.11052	15	7.19672	560	62.4026	6.60986
Pt3g006910.3	Pt3g006910.3	57.2768	6.44	2	3	3	5	1.01396	5	0.702523	0.982642	5	2.50408	1.01482	5	1.37062	1.00137	5	1.59067	1.00135	5	3.03719	0.988703	5	5.8526	419	44.0523	6.78564
Pt3g005970.1	Pt3g005970.1	57.2484	7.84	2	1	6	14	1.1379	5	3.79598	1.10084	5	7.14813	0.881735	5	2.64757	0.891419	5	2.29714	0.832276	5	5.28772	1.12628	5	6.62841	689	78.5897	7.02002
Pt6g008940.1	Pt6g008940.1	57.2426	3.22	2	4	4	10	1.0853	10	5.45238	1.07358	10	3.99412	0.914138	10	5.74556	0.948496	10	10.1707	0.916541	10	3.73181	1.05897	10	11.4834	964	105.181	6.60986
Pt1g019100.1	Pt1g019100.1	57.227	20.11	3	7	7	14	0.98994	14	9.60036	0.996127	14	4.98001	1.03227	14	4.41274	1.00437	14	5.41686	1.00817	14	11.5943	1.02252	14	5.92073	368	40.363	8.22119
Pt3g026030.1	Pt3g026030.1	57.2258	14.07	1	4	4	6	0.991582	6	1.96511	0.978883	6	6.41957	1.00952	6	6.70668	1.0392	6	5.80802	0.998949	6	2.13728	0.97363	6	2.679	263	28.4554	5.56689
Pt4g000620.2	Pt4g000620.2	57.1994	11.38	3	4	4	12	1.023	12	10.2111	1.04969	12	10.9888	0.939827	12	8.1562	0.978124	12	12.2836	0.973765	12	13.7272	1.04295	12	11.5988	378	41.924	6.41748
Pt7g001450.1	Pt7g001450.1	57.1505	6.14	4	4	4	5	0.998164	5	9.00589	0.996048	5	6.02883	1.00222	5	4.30896	1.01995	5	3.29927	0.970305	5	7.31235	0.994993	5	6.60934	586	65.5229	5.98584
Pt5g012720.1	Pt5g012720.1	57.0751	4.05	1	4	4	8	0.983185	8	1.97735	0.968069	8	8.86104	1.03013	8	4.05881	1.03838	8	6.87216	0.992315	8	3.75751	0.979225	8	7.72924	1037	114.423	5.77002
Pt5g001210.2	Pt5g001210.2	57.0345	7.4	3	5	5	11	1.02763	11	5.0311	1.04767	11	9.22187	1.00013	11	3.36578	0.940429	11	14.0941	1.02329	11	6.9286	1.01482	11	8.83913	527	59.3946	5.61768
Pt4g005460.1	Pt4g005460.1	56.9687	2.66	1	2	2	4	1.31196	4	6.01334	1.33123	4	8.57846	0.696819	4	8.20343	0.721164	4	15.0054	0.742805	4	10.1694	1.19711	4	3.1771	563	61.3074	8.80713
Pt8g001390.1	Pt8g001390.1	56.9641	16.38	1	6	6	9	1	9	5.03793	1.00332	9	3.58617	0.996142	9	5.46912	1.01376	9	5.18435	1.00972	9	6.73837	1.03199	9	4.59999	409	45.1255	8.52881
Pt2g014920.3	Pt2g014920.3	56.9628	4.23	5	4	4	5	1.00755	5	10.7293	0.949756	5	9.36352	0.996233	5	7.23572	0.925947	5	13.4856	0.974015	5	22.8556	1.05056	5	13.9997	1111	123.81	6.94678
Pt2g020560.2	Pt2g020560.2	56.92	4.24	1	1	1	1	1.02089	1		0.997528	1		1.01268	1		1.00768	1		0.953357	1		1.02428	1		330	36.8524	8.88037
Pt2g026560.2	Pt2g026560.2	56.8641	9.9	2	4	4	12	1.01745	12	5.82993	0.958499	12	1.99921	1.02201	12	5.59166	1.03223	12	5.37393	1.01999	12	4.90858	0.999359	12	2.03796	515	57.8723	6.39209
Pt6g002670.1	Pt6g002670.1	56.75	0.45	1	1	1	1	0.921579	1		1.034	1		0.958745	1		0.87096	1		1.03252	1		1.18028	1		2224	249.452	6.37939
Pt7g013850.6	Pt7g013850.6	56.7445	9.23	2	4	4	8	1.03854	8	5.6247	1.01419	8	9.43464	0.957474	8	6.10106	0.996623	8	1.84514	0.950709	8	5.82302	1.05	8	10.0993	444	50.6588	9.24658
Pt7g000320.1	Pt7g000320.1	56.74	3.92	1	2	2	2	1.08784	2	16.6212	1.19775	2	16.1217	0.789732	2	21.041	0.82886	2	14.4148	0.908532	2	24.6261	1.13064	2	9.97304	586	65.9662	8.23584
Pt4g004230.1	Pt4g004230.1	56.74	2.32	1	2	2	4	1.01676	4	18.9377	1.19565	4	7.94698	0.859035	4	22.2178	0.88819	4	15.4995	1.03742	4	18.1432	1.0148	4	17.9163	862	97.1323	6.50732
Pt7g017670.1	Pt7g017670.1	56.7389	4.43	1	7	7	11	1.01136	11	7.9073	0.976903	11	9.81995	1.02794	11	6.26947	1.02921	11	9.26186	0.969119	11	10.7037	0.956744	11	12.8284	1625	176.535	8.104
Pt5g000940.1	Pt5g000940.1	56.7067	5.06	4	2	3	9	1.58112	7	7.52319	1.59445	7	9.68234	0.368924	7	27.8925	0.409001	7	35.7797	0.411814	7	43.8072	1.55341	7	9.17763	751	83.2801	6.37939
Pt5g007950.1	Pt5g007950.1	56.67	4.33	1	2	2	6	0.903408	6	5.95398	0.932583	6	2.62878	1.06415	6	1.21985	1.08268	6	3.54885	1.13533	6	10.7119	0.89362	6	10.967	508	56.379	8.03076
Pt3g028690.1	Pt3g028690.1	56.66	6.65	2	2	2	2	1.10587	2	2.85572	1.0472	2	5.60107	0.955839	2	3.77278	0.947988	2	4.46022	0.925456	2	6.47876	1.02094	2	9.16496	346	39.6378	9.26123
Pt5g023050.1	Pt5g023050.1	56.659	3.22	1	1	1	4	0.894829	4	13.3825	0.810215	4	4.6348	1.16928	4	2.85756	1.16223	4	5.90318	1.18078	4	19.0611	0.802454	4	12.5037	621	69.0316	9.0708
Pt1g001120.3	Pt1g001120.3	56.65	6.7	3	2	2	3	1.01486	3	3.97923	0.960528	3	2.41752	1.00151	3	1.71125	0.98787	3	1.58075	1.08288	3	1.89315	0.947237	3	0.274231	358	41.4486	7.10791
Pt4g011250.1	Pt4g011250.1	56.6333	29.78	4	5	7	10	1.17582	8	11.3517	1.19359	8	10.3248	0.773841	8	15.2833	0.838463	8	19.7462	0.835209	8	23.6877	1.16849	8	14.814	225	25.7629	6.12549
Pt6g011720.3	Pt6g011720.3	56.6235	16.67	2	3	3	6	1.04673	6	3.23741	1.07676	6	6.34073	0.91858	6	4.30734	0.93034	6	4.94204	0.985957	6	9.21239	1.02783	6	8.54376	168	19.4444	10.0522
Pt6g007440.1	Pt6g007440.1	56.52	12.16	1	4	4	11	1.0719	11	2.91126	1.05907	11	4.72007	0.896982	11	7.48586	0.950257	11	3.8089	0.965453	11	9.22579	1.04169	11	3.32384	296	33.5986	9.27588
Pt5g007970.1	Pt5g007970.1	56.5145	8.05	1	4	4	6	1.01378	6	2.44531	1.0169	6	6.46618	0.995343	6	1.47811	1.0073	6	5.77629	0.977409	6	3.55233	0.991449	6	8.95396	559	60.4423	8.5874
Pt7g004820.6	Pt7g004820.6	56.48	1.03	4	1	1	2	1.15885	2	2.56387	1.17831	2	2.26683	0.851417	2	5.90576	0.852658	2	1.05232	0.840999	2	7.64714	1.10729	2	4.10618	968	105.69	6.22705
Pt2g017710.1	Pt2g017710.1	56.459	5.6	1	5	6	10	1.03097	6	9.20948	1.03331	6	9.35133	0.99096	6	11.9165	0.965404	6	10.2742	0.992447	6	11.7881	1.02694	6	12.6978	983	109.249	6.46826
Pt8g003880.2	Pt8g003880.2	56.4307	10.14	1	2	3	7	1.08334	6	5.51772	1.01848	6	2.21337	0.957512	6	11.5464	0.921424	6	4.84346	0.925763	6	6.65673	1.08364	6	6.86132	276	30.7138	5.47803
Pt2g020600.2	Pt2g020600.2	56.3375	4.66	2	3	3	3	0.982951	3	1.74726	0.960888	3	0.154544	1.02726	3	0.335355	1.11435	3	0.0653884	0.9629	3	0.590741	0.980338	3	2.10911	858	94.8631	6.15088
PtUn016640.1	PtUn016640.1	56.2859	2.71	3	3	3	3	1.15876	2	6.50063	1.11849	2	2.12619	0.82174	2	8.24331	0.839535	2	3.96506	0.852007	2	8.80559	1.19096	2	5.76042	1255	137.345	8.51416
Pt2g027780.1	Pt2g027780.1	56.28	4.88	1	2	2	2	0.841699	2	1.94954	0.810749	2	1.14083	1.15048	2	5.41348	1.13374	2	11.4805	1.2549	2	11.9518	0.831586	2	13.4218	512	58.0054	8.33838
Pt2g024240.1	Pt2g024240.1	56.25	1.56	2	1	1	1	1	1		0.942582	1		1.02742	1		1.04883	1		1.07711	1		0.923679	1		1026	112.812	5.96045
Pt8g001940.1	Pt8g001940.1	56.2473	4.53	1	2	4	6	1.02704	2	6.04647	1.09379	2	5.04355	0.920744	2	2.42534	0.892088	2	16.8494	0.999327	2	3.94751	1.05813	2	3.50272	706	79.4322	8.14795
Pt9g002760.2	Pt9g002760.2	56.17	1.88	2	1	1	2	0.88632	2	4.65697	0.982584	2	6.91623	1.13139	2	3.27718	1.02095	2	5.15308	1.19174	2	0.225637	0.81184	2	3.52702	478	52.2157	5.05908
Pt7g008450.1	Pt7g008450.1	56.1548	3.47	9	3	6	10	1.11965	6	8.58652	1.06465	6	2.62373	0.979892	6	7.53188	0.881142	6	3.57995	0.870559	6	11.443	1.08756	6	8.90145	1411	159.612	8.96826
Pt1g002180.1	Pt1g002180.1	56.14	16.67	1	3	3	7	1.18711	7	5.63829	1.17242	7	13.0727	0.801091	7	13.2005	0.810602	7	9.5632	0.819677	7	6.57871	1.1846	7	6.82827	198	21.249	7.09326
Pt1g010350.1	Pt1g010350.1	56.1217	7.99	2	4	4	7	0.947414	7	21.9673	1.0324	7	5.27878	0.995999	7	12.7002	1.01309	7	23.8028	0.886154	7	29.3055	0.983316	7	29.6027	588	64.4292	8.49951
Pt5g017900.1	Pt5g017900.1	55.9094	8.7	2	1	1	8	1.01944	8	5.58637	1.06876	8	10.2004	0.976018	8	1.86366	0.95282	8	9.95924	0.970975	8	5.39784	1.0243	8	4.32542	115	12.5706	8.32373
Pt3g023660.1	Pt3g023660.1	55.8121	18.61	3	4	4	10	0.907028	10	8.57047	0.887353	10	4.48959	1.1031	10	3.01614	1.13185	10	6.91645	1.03565	10	6.46395	0.949432	10	7.11021	231	25.1144	8.70459
Pt9g006490.1	Pt9g006490.1	55.7615	4.79	1	1	1	2	1.09324	2	4.88626	0.983379	2	8.39542	0.950314	2	0.916485	0.965123	2	5.20505	0.982832	2	7.89415	1.02795	2	0.448543	188	20.5639	5.42725
Pt2g001950.1	Pt2g001950.1	55.73	1.83	1	1	1	4	0.97222	4	0.60245	1.00041	4	11.5115	1.02894	4	4.15387	1.02436	4	6.02988	1.01135	4	4.3059	0.980061	4	4.30128	437	50.4004	8.41162
Pt9g000700.1	Pt9g000700.1	55.7096	5.54	1	9	9	12	1.06865	12	15.5822	1.06639	12	17.1346	0.912527	12	13.2844	0.921194	12	13.6002	0.9128	12	23.0429	1.15338	12	14.5282	1786	201.446	6.41748
Pt1g018060.1	Pt1g018060.1	55.6735	4.08	2	3	3	5	0.94325	5	17.6458	0.932701	5	10.8941	1.082	5	2.1829	1.09664	5	3.87991	1.02721	5	28.0305	0.947128	5	24.6957	882	98.4025	6.75635
Pt2g018340.2	Pt2g018340.2	55.6489	1.66	4	1	1	4	1.08608	4	2.14881	1.04078	4	1.24496	0.940034	4	5.85993	0.974285	4	4.54819	0.902058	4	3.92583	1.06249	4	1.93353	604	67.8858	5.18604
Pt5g009840.1	Pt5g009840.1	55.56	4.97	1	1	1	2	0.804607	2	5.57528	0.81503	2	3.79314	1.18483	2	0.766843	1.15336	2	3.04466	1.32355	2	0.949789	0.756627	2	0.282689	322	34.1203	8.73389
Pt3g002860.1	Pt3g002860.1	55.4927	5.54	1	2	2	2	1.0712	2	13.8032	1.01727	2	12.085	0.98167	2	15.0683	0.942288	2	10.0516	0.964997	2	10.6649	1.01401	2	5.49378	325	35.4964	4.66553
Pt7g021180.1	Pt7g021180.1	55.4385	3.31	1	1	1	4	1.01259	4	1.81503	1.04076	4	4.23388	0.964172	4	9.03246	0.983094	4	4.52155	0.931442	4	1.98896	1.07193	4	4.01502	272	30.0528	8.77783
Pt8g005780.1	Pt8g005780.1	55.36	17.8	1	3	3	9	0.969064	9	3.12242	0.950042	9	2.18632	1.01794	9	1.70681	1.0228	9	4.59996	1.03968	9	6.82348	0.985913	9	9.31975	118	12.7686	9.61279
Pt3g010290.1	Pt3g010290.1	55.3453	7.57	2	1	6	10	0.955234	1		0.926109	1		0.983892	1		1.06981	1		1.1083	1		0.971959	1		700	79.7859	7.85498
Pt3g037200.1	Pt3g037200.1	55.1687	13.79	2	1	2	4	0.951802	1		0.967135	1		1.04703	1		1.01635	1		1.13662	1		0.899675	1		116	12.7591	8.26514
Pt6g001460.2	Pt6g001460.2	55.1154	9.22	2	2	2	3	1.02021	3	1.75247	0.965291	3	7.65364	0.991599	3	2.83612	1.00982	3	3.67202	1.07253	3	7.66167	0.931153	3	11.7868	217	24.0011	6.80029
Pt8g006180.1	Pt8g006180.1	55.08	2.85	1	2	2	5	1.05766	5	8.05624	1.04098	5	5.65183	0.952573	5	6.2454	0.976656	5	9.63304	0.942897	5	12.2964	1.06119	5	8.25025	492	55.8112	8.23584
Pt2g001100.1	Pt2g001100.1	55.08	1.74	1	1	1	1	0.840747	1		0.909375	1		1.17547	1		1.11459	1		1.18404	1		0.813495	1		574	64.6314	8.33838
Pt6g009010.1	Pt6g009010.1	54.9879	13.13	1	2	2	9	1.03774	9	4.65989	0.976881	9	1.64441	0.968679	9	3.5929	0.991691	9	3.01176	0.973664	9	4.24443	1.0442	9	2.74223	99	11.3641	10.7993
Pt3g006230.1	Pt3g006230.1	54.9667	1.36	1	1	1	5	1.25681	5	0.465561	1.18863	5	9.81276	0.800667	5	20.732	0.788402	5	17.1227	0.782826	5	13.4802	1.16588	5	11.9478	589	66.4672	5.10986
Pt6g000430.1	Pt6g000430.1	54.85	5.93	1	1	1	1	1.06177	1		1.12797	1		0.875568	1		0.953034	1		0.87332	1		1.10844	1		236	26.1328	9.26123
Pt3g030290.5	Pt3g030290.5	54.7753	2.03	2	2	2	6	0.927234	6	1.31372	0.948631	6	6.90698	1.04279	6	4.02224	1.05809	6	6.5955	1.06286	6	3.6662	0.950894	6	1.6287	640	72.9593	6.26514
Pt5g015520.3	Pt5g015520.3	54.7655	4.3	3	4	4	12	1.00177	12	10.5177	1.05352	12	10.7046	0.949478	12	12.1963	0.947978	12	11.0513	1.04017	12	18.5567	0.993909	12	13.6282	1047	111.843	6.771
Pt6g012700.1	Pt6g012700.1	54.7328	1.82	1	1	1	5	0.876129	5	3.58096	0.826038	5	2.08434	1.15211	5	1.49306	1.161	5	0.63127	1.11257	5	10.8256	0.898618	5	11.4397	606	65.2789	6.01123
Pt2g030050.1	Pt2g030050.1	54.7198	5.02	2	3	4	5	1.07185	4	5.94018	1.03695	4	8.32599	0.939426	4	5.22214	0.931149	4	9.44557	0.971783	4	6.81565	1.04454	4	7.28384	856	96.1484	6.37939
Pt5g012230.1	Pt5g012230.1	54.6809	1.33	1	1	1	3	0.969449	3	7.484	0.957856	3	9.7162	1.0429	3	2.86024	0.960077	3	4.22229	1.00565	3	5.34946	1.07525	3	2.05418	527	57.8817	7.66455
PtUn015890.6	PtUn015890.6	54.6334	12.76	4	2	2	4	1.00844	4	4.86363	1.00543	4	6.33163	1.0084	4	6.88871	1.00542	4	2.30146	1.00512	4	2.10233	1.00569	4	1.75891	196	21.7142	8.19189
Pt2g029860.1	Pt2g029860.1	54.6327	16.38	1	7	7	19	1.01945	19	4.15943	0.998725	19	4.57154	0.977158	19	5.90148	1.00116	19	5.46769	0.957254	19	6.78963	1.05663	19	9.0539	458	52.1281	8.00146
Pt5g012670.3	Pt5g012670.3	54.6311	10.3	2	2	2	4	0.996256	4	6.81468	1.00948	4	3.64874	0.965703	4	3.35544	1.01057	4	8.68985	0.980251	4	5.2948	1.0223	4	4.75175	301	32.8014	6.78564
Pt1g000020.1	Pt1g000020.1	54.5786	2.95	2	2	2	3	0.982148	3	2.12448	1.01805	3	1.18476	1.04066	3	4.38089	1.03049	3	12.4426	1.06561	3	4.41147	0.975115	3	14.4406	645	71.4356	5.73193
Pt2g013370.1	Pt2g013370.1	54.5778	18.78	2	5	5	11	0.828835	11	12.8302	0.818002	11	5.94033	1.18755	11	7.0866	1.19191	11	6.83497	1.1625	11	9.91569	0.827997	11	9.60217	245	27.3225	8.19189
Pt6g006110.1	Pt6g006110.1	54.5577	38.26	2	6	6	22	1.02833	22	4.70487	0.995198	22	6.71746	1.0025	22	8.82373	1.02121	22	5.99798	0.94853	22	8.28897	1.04184	22	8.28336	149	16.8369	4.27197
Pt9g007920.1	Pt9g007920.1	54.5553	10.7	1	4	4	13	1.06511	13	4.84578	1.02964	13	4.52585	0.954581	13	8.45342	0.948779	13	5.50663	0.966974	13	8.26393	1.06351	13	4.62965	383	43.597	6.96143
Pt6g011280.2	Pt6g011280.2	54.4747	5.7	1	3	3	5	0.97905	5	8.52573	0.926093	5	4.21177	0.989151	5	2.07567	1.00545	5	3.40586	1.13194	5	13.6753	0.929593	5	3.93871	632	69.3637	7.66455
Pt6g017990.1	Pt6g017990.1	54.4581	3.33	1	3	3	6	1.0282	6	5.52755	1.02407	6	4.94998	0.957335	6	6.22668	0.984679	6	7.52817	0.95609	6	11.5027	1.06889	6	5.95895	751	85.0578	8.49951
Pt2g021190.1	Pt2g021190.1	54.3807	9.57	1	1	1	4	1.00186	4	2.93092	0.975786	4	5.56028	1.02382	4	6.52418	0.993267	4	4.99459	1.02442	4	7.4826	0.96309	4	1.85502	209	22.4183	10.272
Pt5g006590.2	Pt5g006590.2	54.337	5.29	2	5	5	11	1.01641	11	7.55201	1.01377	11	5.07159	1.01186	11	5.07679	0.997207	11	6.93	0.94831	11	4.71092	1.03042	11	7.26159	870	97.9612	6.27783
Pt7g014910.2	Pt7g014910.2	54.33	2.69	2	4	4	8	1.01341	8	6.49572	0.970683	8	5.25872	1.02304	8	6.27603	1.0043	8	3.43983	0.983116	8	5.96795	0.996798	8	5.77761	1151	128.423	6.22705
Pt3g028180.2	Pt3g028180.2	54.2976	20	2	3	3	4	1.12655	4	7.40981	1.08316	4	7.30442	0.880343	4	9.60919	0.897576	4	9.62365	0.898944	4	9.0625	1.10707	4	5.77157	195	21.8754	9.46631
Pt9g020030.1	Pt9g020030.1	54.2911	5.18	1	3	3	12	0.882386	12	5.77732	0.906132	12	7.78646	1.08622	12	9.78518	1.09285	12	8.8147	1.10071	12	12.3854	0.893695	12	4.82708	598	63.6898	5.63037
Pt1g014640.1	Pt1g014640.1	54.2739	16.64	2	7	8	18	0.980201	17	5.02941	0.957997	17	5.13048	1.03034	17	5.05324	1.04485	17	3.01901	1.01513	17	9.70171	0.97619	17	4.78431	529	59.084	6.69775
PtUn004690.1	PtUn004690.1	54.2469	12.61	3	5	5	8	1.05162	8	8.36107	1.01383	8	8.26588	0.967728	8	17.8376	0.969474	8	4.99177	0.961356	8	15.1214	1.03509	8	11.9852	357	39.6673	5.69385
PtUn010020.1	PtUn010020.1	54.23	15.2	1	1	1	4	0.923564	4	4.00067	0.940071	4	5.84317	1.0938	4	1.68493	1.1047	4	3.67357	0.961128	4	3.20178	1.01398	4	7.57837	204	22.369	4.53857
Pt8g012280.1	Pt8g012280.1	54.13	5.31	1	2	2	2	1.05205	2	2.4708	1.01498	2	2.86212	0.966048	2	2.23165	0.987842	2	1.20793	0.966147	2	0.531319	1.02274	2	2.73299	433	47.9283	6.39209
Pt3g025930.1	Pt3g025930.1	54.12	18.75	1	3	3	6	0.822824	6	20.5075	0.831292	6	28.5379	1.19185	6	18.1428	1.14599	6	20.4676	1.22179	6	13.4937	0.817283	6	20.3071	160	18.2524	4.99561
Pt8g009340.1	Pt8g009340.1	53.9583	10.81	4	2	10	18	1.05003	4	0.953224	1.11361	4	12.3419	0.941947	4	6.25986	0.888853	4	6.78053	0.921945	4	3.43761	1.04355	4	7.64422	1064	116.822	5.26221
Pt5g024700.2	Pt5g024700.2	53.95	16.67	1	2	2	2	1.05894	2	7.37718	1.02254	2	10.5746	0.965196	2	10.6906	0.992271	2	15.3244	0.970218	2	15.6796	0.976254	2	20.6423	132	14.7077	10.9165
Pt7g017120.1	Pt7g017120.1	53.9232	4.08	1	1	1	6	1.08814	6	2.26323	1.08178	6	1.14232	0.90983	6	2.7406	0.900947	6	2.65554	0.925811	6	3.95303	1.08624	6	1.39599	245	26.3448	7.29834
Pt3g038690.1	Pt3g038690.1	53.9191	9.14	1	1	1	2	1.81299	2	14.1623	1.67041	2	14.331	0.370233	1		0.371929	1		0.399438	1		1.78888	2	15.8847	186	20.0384	6.29053
Pt4g000200.1	Pt4g000200.1	53.9127	23.22	1	4	4	6	1.05305	6	6.44493	1.04369	6	4.40157	0.933816	6	6.96475	0.913526	6	5.47249	0.949872	6	10.6167	1.09543	6	10.0948	211	24.02	6.87354
Pt2g012760.1	Pt2g012760.1	53.9033	9.84	1	1	4	10	0.969283	2	1.38718	0.961141	2	10.0946	1.02979	2	15.2243	1.09261	2	2.48999	1.01091	2	1.08867	0.95136	2	7.4586	315	35.6303	9.75928
Pt5g019300.1	Pt5g019300.1	53.87	9.85	1	1	1	2	0.902426	2	0.330902	0.932479	2	3.57559	1.0194	2	8.37431	1.0662	2	4.13586	1.17226	2	8.08512	0.921321	2	1.5556	132	15.0799	9.01221
Pt4g005110.1	Pt4g005110.1	53.77	3.44	1	3	3	3	1.12229	3	3.42107	1.09501	3	7.92898	0.888129	3	7.53505	0.884443	3	0.602332	0.89804	3	11.3351	1.07723	3	6.69329	873	97.1964	6.56592
Pt3g003660.1	Pt3g003660.1	53.75	2.82	2	2	2	2	1.0308	2	1.18595	0.959972	2	0.368521	0.999605	2	2.05324	1.0313	2	0.625693	0.994602	2	0.76003	0.99957	2	3.20974	710	78.6808	6.41748
Pt3g033160.2	Pt3g033160.2	53.6633	3.69	2	2	2	6	0.94106	6	6.44847	0.973034	6	8.14146	1.03078	6	2.28779	1.06091	6	2.24577	1.06183	6	3.83069	0.949794	6	4.96249	434	46.6684	9.23193
Pt9g005350.1	Pt9g005350.1	53.64	18.31	1	1	2	2	0.93202	1		0.816993	1		1.09459	1		1.18738	1		1.01075	1		0.993309	1		142	15.972	5.78271
Pt1g018220.1	Pt1g018220.1	53.6305	0.87	1	2	2	3	0.88712	3	3.49733	0.969322	3	3.2761	1.02121	3	0.00680438	0.951035	3	13.8165	0.98595	3	11.4918	1.0232	3	10.2457	1833	203.888	6.40479
Pt6g007740.1	Pt6g007740.1	53.59	6.76	2	2	2	4	1.07443	4	4.39221	1.0072	4	7.88784	1.0428	4	1.90065	0.958019	4	11.0042	0.955352	4	4.68668	0.989918	4	3.27764	296	33.9054	6.1001
Pt3g023030.1	Pt3g023030.1	53.5848	7.38	1	1	1	3	1.0029	3	4.42525	1.05057	3	0.718454	1.02731	3	0.457587	0.969709	3	1.32521	0.961683	3	1.73326	0.975368	3	3.14461	149	17.2025	6.37939
Pt2g023470.2	Pt2g023470.2	53.538	6.39	1	4	4	7	0.984197	7	12.7256	0.990281	7	9.63874	1.025	7	13.5661	0.993792	7	12.3383	1.0234	7	1.41021	0.980775	7	1.81847	830	91.462	4.55127
Pt2g024940.1	Pt2g024940.1	53.5	4.25	1	1	1	1	1.02576	1		1.13572	1		0.924667	1		0.875149	1		1.03171	1		1.00527	1		259	29.4673	8.42627
Pt6g005280.1	Pt6g005280.1	53.4737	2.64	1	1	1	5	1.20692	5	30.4878	1.22709	5	18.2967	0.723395	5	39.6355	0.80584	5	43.9688	0.78503	5	52.4764	1.2276	5	23.1364	455	50.4857	6.55127
Pt9g000310.9	Pt9g000310.9	53.4567	12.32	9	3	3	9	0.961666	9	7.44301	0.98349	9	5.31985	1.08885	9	9.12217	1.05074	9	5.45576	1.03703	9	6.69398	0.949893	9	4.04243	211	24.0142	5.84619
Pt2g007630.1	Pt2g007630.1	53.4361	2.56	1	2	2	4	1.03875	4	6.17487	1.00464	4	3.16178	0.967914	4	11.1807	0.982619	4	11.1673	0.998866	4	4.4921	1.01953	4	4.79001	741	82.7921	5.69385
Pt9g020210.2	Pt9g020210.2	53.37	10	3	1	1	1	1.04748	1		0.928078	1		1.02217	1		1.00495	1		0.911137	1		1.10276	1		150	17.0536	5.03369
Pt8g001290.1	Pt8g001290.1	53.3556	1.05	1	1	1	3	1.77744	3	4.14133	1.69407	3	3.63943	0.20412	3	14.7959	0.231928	3	26.1134	0.22124	3	45.1446	1.71363	3	0.88329	664	76.0107	8.74854
Pt3g026220.1	Pt3g026220.1	53.317	9.16	1	7	7	11	1.01462	11	4.08062	1.02437	11	4.29532	0.973694	11	3.37554	0.970524	11	12.0465	0.934676	11	9.88766	1.02557	11	9.05143	644	70.8386	9.36377
Pt2g023860.1	Pt2g023860.1	53.3112	6.76	3	2	4	13	0.941806	7	9.48059	0.974462	7	12.2847	0.998283	7	12.1203	0.981558	7	8.38277	1.07358	7	10.8217	0.961808	7	10.1288	547	61.3004	8.51416
Pt4g011280.1	Pt4g011280.1	53.2845	17.77	2	3	4	12	1.01411	7	1.88195	0.94968	7	5.02468	1.04261	7	2.88053	1.03939	7	2.35096	0.982457	7	2.12839	1.01272	7	3.34027	197	22.9571	8.07471
Pt4g002210.2	Pt4g002210.2	53.2433	18.94	1	3	3	7	0.989418	7	8.30455	0.974626	7	6.76826	1.04105	7	4.04561	1.0657	7	8.5555	0.997396	7	6.20808	0.905787	7	18.8747	132	14.9786	6.18896
Pt2g005300.1	Pt2g005300.1	53.1459	7.69	1	3	3	5	0.987836	5	2.2779	1.02651	5	9.36534	0.944447	5	11.6253	1.01146	5	1.95808	1.03547	5	4.10592	1.03298	5	5.88484	416	46.7494	5.19873
Pt2g022760.1	Pt2g022760.1	53.1414	3.2	2	1	1	2	1.01235	2	0.137074	0.981909	2	3.9131	0.976043	2	5.31406	1.01731	2	1.74054	0.975844	2	4.34812	1.0475	2	3.43852	406	44.9586	6.16357
Pt3g038620.1	Pt3g038620.1	53.1111	9.31	3	3	6	8	1.02123	5	11.4284	0.98021	5	3.13958	1.02697	5	7.55004	1.03697	5	3.62494	0.979724	5	5.0673	0.972888	5	8.60218	494	55.4906	5.96045
[truncated: 3,141 more rows]

## Sheet: Sheet2
Supplementary Table 2. Differentially expressed proteins in response to R. irregularis colonization in Poncirus trifoliata.
Accession	Description	Score	Biological Process	Cell Component	Molecular Function	KEGG Pathways	Coverage	# Proteins	# Unique Peptides	# Peptides	# PSMs	126/(126+127+128+129+130+131)	127/(126+127+128+129+130+131)	128/(126+127+128+129+130+131)	129/(126+127+128+129+130+131)	130/(126+127+128+129+130+131)	131/(126+127+128+129+130+131)	# AAs	MW [kDa]	calc. pI	Ratio( ZK_AM/ZK_NM )	Pvalie(ZK_AM/ZK_NM)
												ZK_AM_1	ZK_AM_2	ZK_AM_3	ZK_NM_1	ZK_NM_2	ZK_NM_3
PtUn031870.1	PtUn031870.1	94.1433	0	0	0	0	11.17	4	1	3	8	0.464615	0.435832	0.606852	1.55102	1.44859	1.66783	206	22.4967	9.43701	0.322939	0.0002168
Pt3g016860.1	Pt3g016860.1	20.03	GO:0006457,protein folding|GO:0009314,response to radiation|GO:0000302,response to reactive oxygen species|GO:0009416,response to light stimulus|GO:0042221,response to chemical|GO:0044267,cellular protein metabolic process|GO:0010035,response to inorganic substance|GO:0044260,cellular macromolecule metabolic process|GO:0009642,response to light intensity|GO:0071704,organic substance metabolic pro…	GO:0005737,cytoplasm|GO:0009536,plastid|GO:0043231,intracellular membrane-bounded organelle|GO:0044464,cell part|GO:0044444,cytoplasmic part|GO:0005623,cell|GO:0005622,intracellular|GO:0043229,intracellular organelle|GO:0044424,intracellular part|GO:0043227,membrane-bounded organelle|GO:0043226,organelle|GO:0009507,chloroplast|GO:0043232,intracellular non-membrane-bounded organelle|GO:0009532,pla…	GO:0005515,protein binding|GO:0043621,protein self-association|GO:0005488,binding	ath04141,Protein processing in endoplasmic reticulum	3.43	1	1	1	1	0.51945	0.526698	0.755407	1.55632	1.44711	1.29339	233	25.636	8.39697	0.419276	0.00156794
Pt9g001670.1	Pt9g001670.1	187.975	GO:0034504,protein localization to nucleus|GO:0051169,nuclear transport|GO:0008104,protein localization|GO:0009407,toxin catabolic process|GO:0051170,nuclear import|GO:0044248,cellular catabolic process|GO:0051641,cellular localization|GO:0044699,single-organism process|GO:0044712,single-organism catabolic process|GO:0044710,single-organism metabolic process|GO:0070727,cellular macromolecule loca…	GO:0031974,membrane-enclosed lumen|GO:0031975,envelope|GO:0043229,intracellular organelle|GO:0043228,non-membrane-bounded organelle|GO:0043227,membrane-bounded organelle|GO:0043226,organelle|GO:0030054,cell junction|GO:0005737,cytoplasm|GO:0031981,nuclear lumen|GO:0005730,nucleolus|GO:0005634,nucleus|GO:0005635,nuclear envelope|GO:0031967,organelle envelope|GO:0055044,symplast|GO:0012505,endomemb…	GO:0008565,protein transporter activity|GO:0022892,substrate-specific transporter activity|GO:0005215,transporter activity|GO:0005488,binding|GO:0005515,protein binding|GO:0042277,peptide binding|GO:0005048,signal sequence binding|GO:0008139,nuclear localization sequence binding|GO:0033218,amide binding|GO:0015197,peptide transporter activity|GO:0061608,nuclear import signal receptor activity|GO:…	0	13.53	6	1	7	22	0.620525	0.613879	0.646078	1.40788	1.38234	1.40507	532	58.6281	5.17334	0.448235	4.41836e-07
Pt4g010800.1	Pt4g010800.1	22.6	0	0	0	0	2.11	1	1	1	1	0.616131	0.634412	0.644548	1.39119	1.44758	1.34585	521	60.2826	8.67529	0.45287	1.52947e-05
Pt3g026670.1	Pt3g026670.1	29.99	0	0	0	0	2.94	1	1	1	3	0.624389	0.636719	0.643828	1.4205	1.38567	1.37544	477	53.2149	7.15186	0.45555	8.59706e-07
Pt3g035330.2	Pt3g035330.2	31.72	GO:0016311,dephosphorylation|GO:0006470,protein dephosphorylation|GO:0009719,response to endogenous stimulus|GO:0044267,cellular protein metabolic process|GO:0044260,cellular macromolecule metabolic process|GO:0050896,response to stimulus|GO:0071704,organic substance metabolic process|GO:0009987,cellular process|GO:0006464,cellular protein modification process|GO:0043412,macromolecule modificatio…	0	GO:0016787,hydrolase activity|GO:0016791,phosphatase activity|GO:0043169,cation binding|GO:0004722,protein serine/threonine phosphatase activity|GO:0004721,phosphoprotein phosphatase activity|GO:0043167,ion binding|GO:0042578,phosphoric ester hydrolase activity|GO:0003824,catalytic activity|GO:0016788,hydrolase activity, acting on ester bonds|GO:0046872,metal ion binding|GO:0005488,binding	0	5.24	1	1	1	1	0.62491	0.666106	0.638015	1.44759	1.36516	1.33799	401	44.4749	4.95752	0.464744	2.9905e-05
Pt2g024210.1	Pt2g024210.1	0	GO:0008152,metabolic process|GO:0044710,single-organism metabolic process|GO:0044699,single-organism process|GO:0055114,oxidation-reduction process	GO:0016021,integral component of membrane|GO:0016020,membrane|GO:0044464,cell part|GO:0005623,cell|GO:0071944,cell periphery|GO:0005886,plasma membrane|GO:0044425,membrane part|GO:0031224,intrinsic component of membrane	GO:0005488,binding|GO:0051540,metal cluster binding|GO:0051536,iron-sulfur cluster binding|GO:0003824,catalytic activity|GO:0016651,oxidoreductase activity, acting on NAD(P)H|GO:0005515,protein binding|GO:0003954,NADH dehydrogenase activity|GO:0016491,oxidoreductase activity	0	6.5	1	1	1	3	0.661675	0.645659	0.611214	1.3516	1.43772	1.33136	200	21.2856	9.96436	0.46559	3.35831e-05
Pt3g018520.1	Pt3g018520.1	82.5958	0	0	0	0	11.65	5	1	3	13	0.622666	0.648563	0.675547	1.34131	1.41533	1.36888	206	22.5639	9.81787	0.471887	1.04623e-05
Pt5g020970.1	Pt5g020970.1	34.0945	GO:0032502,developmental process|GO:0052695,cellular glucuronidation|GO:0052696,flavonoid glucuronidation|GO:0006950,response to stress|GO:0019752,carboxylic acid metabolic process|GO:0044723,single-organism carbohydrate metabolic process|GO:0044281,small molecule metabolic process|GO:0007275,multicellular organism development|GO:0044699,single-organism process|GO:1901576,organic substance biosyn…	GO:0043231,intracellular membrane-bounded organelle|GO:0044464,cell part|GO:0005623,cell|GO:0005622,intracellular|GO:0043229,intracellular organelle|GO:0044424,intracellular part|GO:0043227,membrane-bounded organelle|GO:0043226,organelle	GO:0016757,transferase activity, transferring glycosyl groups|GO:0003824,catalytic activity|GO:0035251,UDP-glucosyltransferase activity|GO:0046527,glucosyltransferase activity|GO:0080043,quercetin 3-O-glucosyltransferase activity|GO:0016740,transferase activity|GO:0080044,quercetin 7-O-glucosyltransferase activity|GO:0016758,transferase activity, transferring hexosyl groups|GO:0008194,UDP-glycosy…	0	1.93	2	1	2	4	0.684928	0.633436	0.688261	1.34725	1.38282	1.33372	777	86.8719	7.78174	0.493782	7.54388e-06
Pt3g018110.1	Pt3g018110.1	103.677	GO:0042221,response to chemical|GO:0010035,response to inorganic substance|GO:0009628,response to abiotic stimulus|GO:0009892,negative regulation of metabolic process|GO:0080090,regulation of primary metabolic process|GO:0019222,regulation of metabolic process|GO:0009314,response to radiation|GO:0031324,negative regulation of cellular metabolic process|GO:0031323,regulation of cellular metabolic …	GO:0005618,cell wall|GO:0044464,cell part|GO:0005623,cell|GO:0030312,external encapsulating structure|GO:0048046,apoplast|GO:0071944,cell periphery|GO:0005576,extracellular region	GO:0016787,hydrolase activity|GO:0004866,endopeptidase inhibitor activity|GO:0008233,peptidase activity|GO:0061135,endopeptidase regulator activity|GO:0061134,peptidase regulator activity|GO:0003824,catalytic activity|GO:0030414,peptidase inhibitor activity|GO:0004857,enzyme inhibitor activity|GO:0098772,molecular function regulator|GO:0030234,enzyme regulator activity	0	10.68	1	1	2	11	0.696061	0.663978	0.670218	1.2835	1.38953	1.36069	206	22.4319	9.5249	0.503321	3.57937e-05
Pt2g025240.1	Pt2g025240.1	373.519	0	0	0	0	28.13	7	6	8	26	0.668928	0.697111	0.646936	1.33798	1.3176	1.34076	359	40.4366	5.69385	0.503705	2.18237e-06
Pt7g003490.1	Pt7g003490.1	46.33	GO:0044238,primary metabolic process|GO:0005975,carbohydrate metabolic process|GO:0008152,metabolic process|GO:0071704,organic substance metabolic process	GO:0005737,cytoplasm|GO:0009536,plastid|GO:0043231,intracellular membrane-bounded organelle|GO:0044464,cell part|GO:0044444,cytoplasmic part|GO:0005623,cell|GO:0005622,intracellular|GO:0043229,intracellular organelle|GO:0044424,intracellular part|GO:0043227,membrane-bounded organelle|GO:0043226,organelle|GO:0009507,chloroplast	GO:0016787,hydrolase activity|GO:0030246,carbohydrate binding|GO:0016798,hydrolase activity, acting on glycosyl bonds|GO:0003824,catalytic activity|GO:0005488,binding|GO:0004553,hydrolase activity, hydrolyzing O-glycosyl compounds	0	8.68	1	1	2	2	0.684157	0.61799	0.754631	1.53474	1.48736	1.02278	219	25.1266	8.54346	0.508489	0.0169029
Pt4g002550.1	Pt4g002550.1	192.2	GO:0033036,macromolecule localization|GO:0006869,lipid transport|GO:0006810,transport|GO:0044765,single-organism transport|GO:1902578,single-organism localization|GO:0071702,organic substance transport|GO:0051234,establishment of localization|GO:0010876,lipid localization|GO:0051179,localization|GO:0044699,single-organism process	GO:0016020,membrane	GO:0008289,lipid binding|GO:0005488,binding	0	22.05	1	2	2	8	0.674073	0.664163	0.690351	1.30823	1.33852	1.34236	127	13.0276	9.12939	0.50853	1.00232e-06
Pt2g009740.1	Pt2g009740.1	74.949	GO:0010035,response to inorganic substance|GO:0015706,nitrate transport|GO:0071704,organic substance metabolic process|GO:0010393,galacturonan metabolic process|GO:0044036,cell wall macromolecule metabolic process|GO:0006820,anion transport|GO:0071705,nitrogen compound transport|GO:0045229,external encapsulating structure organization|GO:0034645,cellular macromolecule biosynthetic process|GO:0070…	0	GO:0050734,hydroxycinnamoyltransferase activity|GO:0003824,catalytic activity|GO:0016740,transferase activity|GO:0016746,transferase activity, transferring acyl groups|GO:0016747,transferase activity, transferring acyl groups other than amino-acyl groups	ath00073,Cutin, suberine and wax biosynthesis	7.88	1	6	6	13	0.670473	0.683654	0.726303	1.32446	1.34904	1.36422	888	99.8667	5.47803	0.515249	5.75096e-06
Pt7g007540.3	Pt7g007540.3	60.7773	GO:0006598,polyamine catabolic process|GO:0009893,positive regulation of metabolic process|GO:0019222,regulation of metabolic process|GO:0009891,positive regulation of biosynthetic process|GO:0042398,cellular modified amino acid biosynthetic process|GO:0009310,amine catabolic process|GO:0019752,carboxylic acid metabolic process|GO:0006595,polyamine metabolic process|GO:0044249,cellular biosynthet…	0	GO:0043169,cation binding|GO:0003824,catalytic activity|GO:0008757,S-adenosylmethionine-dependent methyltransferase activity|GO:0043167,ion binding|GO:0016741,transferase activity, transferring one-carbon groups|GO:0016740,transferase activity|GO:0008171,O-methyltransferase activity|GO:0005488,binding|GO:0042409,caffeoyl-CoA O-methyltransferase activity|GO:0008168,methyltransferase activity|GO:00…	ath00940,Phenylpropanoid biosynthesis|ath00941,Flavonoid biosynthesis|ath00360,Phenylalanine metabolism|ath00945,Stilbenoid, diarylheptanoid and gingerol biosynthesis|ath01110,Biosynthesis of secondary metabolites|ath01100,Metabolic pathways	11.69	5	1	5	10	0.677203	0.682777	0.708992	1.3227	1.32253	1.34978	248	28.3146	5.30029	0.517889	1.11611e-06
Pt8g002020.4	Pt8g002020.4	0	GO:0034440,lipid oxidation|GO:0008104,protein localization|GO:0044281,small molecule metabolic process|GO:0044282,small molecule catabolic process|GO:0044283,small molecule biosynthetic process|GO:1901362,organic cyclic compound biosynthetic process|GO:1901360,organic cyclic compound metabolic process|GO:0044712,single-organism catabolic process|GO:0044710,single-organism metabolic process|GO:004…	GO:0016020,membrane|GO:0000323,lytic vacuole|GO:0043229,intracellular organelle|GO:0043227,membrane-bounded organelle|GO:0043226,organelle|GO:0031224,intrinsic component of membrane|GO:0010008,endosome membrane|GO:0005737,cytoplasm|GO:0044446,intracellular organelle part|GO:0031090,organelle membrane|GO:0005773,vacuole|GO:0016021,integral component of membrane|GO:0005770,late endosome|GO:0005774,…	0	0	1.38	2	1	1	2	0.729837	0.690028	0.659658	1.35298	1.36569	1.27006	507	55.1031	7.84033	0.52135	6.16184e-05
Pt3g039950.1	Pt3g039950.1	24.03	GO:0009892,negative regulation of metabolic process|GO:0019222,regulation of metabolic process|GO:0010393,galacturonan metabolic process|GO:0045229,external encapsulating structure organization|GO:0042742,defense response to bacterium|GO:0050829,defense response to Gram-negative bacterium|GO:0050789,regulation of biological process|GO:0071840,cellular component organization or biogenesis|GO:19015…	GO:0005618,cell wall|GO:0016020,membrane|GO:0044464,cell part|GO:0005623,cell|GO:0030312,external encapsulating structure|GO:0071944,cell periphery|GO:0005576,extracellular region	GO:0016787,hydrolase activity|GO:0030234,enzyme regulator activity|GO:0052689,carboxylic ester hydrolase activity|GO:0016788,hydrolase activity, acting on ester bonds|GO:0003824,catalytic activity|GO:0030599,pectinesterase activity|GO:0045330,aspartyl esterase activity|GO:0004857,enzyme inhibitor activity|GO:0098772,molecular function regulator|GO:0046910,pectinesterase inhibitor activity	ath00500,Starch and sucrose metabolism|ath00040,Pentose and glucuronate interconversions|ath01100,Metabolic pathways	2.94	1	1	1	2	0.702463	0.648186	0.717481	1.30267	1.2612	1.36965	510	56.1084	8.76318	0.52577	8.1337e-05
Pt2g000620.1	Pt2g000620.1	160.453	0	0	0	0	17.83	3	4	7	30	0.656257	0.702144	0.736027	1.26865	1.27135	1.41278	359	40.7229	7.75244	0.529863	0.000304509
Pt1g017020.1	Pt1g017020.1	51.38	GO:0008104,protein localization|GO:0051234,establishment of localization|GO:0009893,positive regulation of metabolic process|GO:0019222,regulation of metabolic process|GO:0006810,transport|GO:0048583,regulation of response to stimulus|GO:0023052,signaling|GO:0007165,signal transduction|GO:0023051,regulation of signaling|GO:0035556,intracellular signal transduction|GO:0010646,regulation of cell co…	GO:0005737,cytoplasm|GO:0005829,cytosol|GO:0016020,membrane|GO:0044464,cell part|GO:0005623,cell|GO:0005622,intracellular|GO:0044444,cytoplasmic part|GO:0044424,intracellular part	GO:0098772,molecular function regulator|GO:0005085,guanyl-nucleotide exchange factor activity|GO:0005086,ARF guanyl-nucleotide exchange factor activity	ath04144,Endocytosis	1.62	1	1	1	2	0.598757	0.642068	0.741888	1.17957	1.16858	1.3863	678	75.5018	8.86572	0.530925	0.00210564
Pt4g017560.1	Pt4g017560.1	38.7568	GO:0080090,regulation of primary metabolic process|GO:0019222,regulation of metabolic process|GO:0009074,aromatic amino acid family catabolic process|GO:0044281,small molecule metabolic process|GO:0044282,small molecule catabolic process|GO:0044283,small molecule biosynthetic process|GO:0009698,phenylpropanoid metabolic process|GO:0009699,phenylpropanoid biosynthetic process|GO:1901360,organic cy…	GO:0005737,cytoplasm|GO:0005829,cytosol|GO:0044464,cell part|GO:0005623,cell|GO:0005622,intracellular|GO:0044444,cytoplasmic part|GO:0044424,intracellular part	GO:0016841,ammonia-lyase activity|GO:0016840,carbon-nitrogen lyase activity|GO:0016829,lyase activity|GO:0003824,catalytic activity|GO:0045548,phenylalanine ammonia-lyase activity|GO:0005488,binding|GO:0005515,protein binding	ath00940,Phenylpropanoid biosynthesis|ath01100,Metabolic pathways|ath00360,Phenylalanine metabolism|ath01110,Biosynthesis of secondary metabolites	6.31	2	1	2	14	0.668319	0.71246	0.714202	1.18082	1.24217	1.52274	206	23.2199	5.51611	0.53095	0.00438698
Pt2g026360.2	Pt2g026360.2	0	GO:0071482,cellular response to light stimulus|GO:0044237,cellular metabolic process|GO:0046173,polyol biosynthetic process|GO:0019751,polyol metabolic process|GO:0009416,response to light stimulus|GO:0044281,small molecule metabolic process|GO:0044283,small molecule biosynthetic process|GO:0006091,generation of precursor metabolites and energy|GO:0044699,single-organism process|GO:1901576,organi…	GO:0044464,cell part|GO:0098573,intrinsic component of mitochondrial membrane|GO:0031974,membrane-enclosed lumen|GO:0031975,envelope|GO:0005623,cell|GO:0031304,intrinsic component of mitochondrial inner membrane|GO:0043229,intracellular organelle|GO:0031300,intrinsic component of organelle membrane|GO:0043227,membrane-bounded organelle|GO:0043226,organelle|GO:0031224,intrinsic component of membra…	GO:0043168,anion binding|GO:0050662,coenzyme binding|GO:0050660,flavin adenine dinucleotide binding|GO:0003824,catalytic activity|GO:0008137,NADH dehydrogenase (ubiquinone) activity|GO:0043167,ion binding|GO:1901363,heterocyclic compound binding|GO:0036094,small molecule binding|GO:0000166,nucleotide binding|GO:0003959,NADPH dehydrogenase activity|GO:0016655,oxidoreductase activity, acting on NAD…	0	1.69	2	1	1	1	0.677283	0.56646	0.874134	1.51035	1.50628	0.967455	532	59.1394	8.36768	0.531585	0.0366695
Pt1g014260.1	Pt1g014260.1	72.6307	GO:0042221,response to chemical|GO:0009314,response to radiation|GO:0009409,response to cold|GO:0009416,response to light stimulus|GO:0009414,response to water deprivation|GO:0009415,response to water|GO:0009719,response to endogenous stimulus|GO:0010035,response to inorganic substance|GO:0009737,response to abscisic acid|GO:0043207,response to external biotic stimulus|GO:0033993,response to lipi…	GO:0005737,cytoplasm|GO:0005829,cytosol|GO:0044464,cell part|GO:0005623,cell|GO:0005622,intracellular|GO:0044444,cytoplasmic part|GO:0044424,intracellular part	0	0	11.26	1	1	1	6	0.697441	0.697193	0.734928	1.31671	1.33338	1.29771	151	16.5226	4.95752	0.539431	3.06921e-06
Pt7g002910.1	Pt7g002910.1	210.123	GO:0006810,transport|GO:0006812,cation transport|GO:0006811,ion transport|GO:0000041,transition metal ion transport|GO:0044765,single-organism transport|GO:0030001,metal ion transport|GO:0044699,single-organism process|GO:0008152,metabolic process|GO:0051234,establishment of localization|GO:0051179,localization|GO:1902578,single-organism localization	0	GO:0003824,catalytic activity|GO:0016740,transferase activity|GO:0016746,transferase activity, transferring acyl groups|GO:0016747,transferase activity, transferring acyl groups other than amino-acyl groups	0	8.89	2	1	4	9	0.579174	0.75906	0.788326	1.33993	1.2596	1.33752	450	51.0878	6.80029	0.540141	0.00102313
PtUn033890.1	PtUn033890.1	0	GO:0042221,response to chemical|GO:0071495,cellular response to endogenous stimulus|GO:0022607,cellular component assembly|GO:0008152,metabolic process|GO:0070271,protein complex biogenesis|GO:0043933,macromolecular complex subunit organization|GO:0023052,signaling|GO:0007165,signal transduction|GO:0070887,cellular response to chemical stimulus|GO:0034622,cellular macromolecular complex assembly|…	GO:0005737,cytoplasm|GO:0044464,cell part|GO:0005623,cell|GO:0005622,intracellular|GO:0044424,intracellular part	GO:1990534,thermospermine oxidase activity|GO:0016647,oxidoreductase activity, acting on the CH-NH group of donors, oxygen as acceptor|GO:0016645,oxidoreductase activity, acting on the CH-NH group of donors|GO:0003824,catalytic activity|GO:0016491,oxidoreductase activity	ath00410,beta-Alanine metabolism|ath00330,Arginine and proline metabolism	2.74	2	1	1	1	0.718178	0.732787	0.703527	1.39911	1.23127	1.28121	548	59.94	6.62451	0.550797	0.000315076
Pt1g009850.1	Pt1g009850.1	39.82	GO:0044710,single-organism metabolic process|GO:0044711,single-organism biosynthetic process|GO:0044550,secondary metabolite biosynthetic process|GO:0019748,secondary metabolic process|GO:0009058,biosynthetic process|GO:0055114,oxidation-reduction process|GO:0008152,metabolic process|GO:0044699,single-organism process	GO:0044425,membrane part|GO:0016021,integral component of membrane|GO:0016020,membrane|GO:0031224,intrinsic component of membrane	GO:0043169,cation binding|GO:0004497,monooxygenase activity|GO:0046914,transition metal ion binding|GO:0020037,heme binding|GO:0016709,oxidoreductase activity, acting on paired donors, with incorporation or reduction of molecular oxygen, NAD(P)H as one donor, and incorporation of one atom of oxygen|GO:0097159,organic cyclic compound binding|GO:0046906,tetrapyrrole binding|GO:0016705,oxidoreductas…	0	2.12	1	1	1	1	0.653927	0.725967	0.770431	1.22556	1.20024	1.46865	520	59.2881	8.36768	0.55215	0.00321446
Pt9g003190.1	Pt9g003190.1	36.4411	GO:0010035,response to inorganic substance|GO:0015706,nitrate transport|GO:0006865,amino acid transport|GO:0044248,cellular catabolic process|GO:0006820,anion transport|GO:0044699,single-organism process|GO:0044712,single-organism catabolic process|GO:0010583,response to cyclopentenone|GO:0044710,single-organism metabolic process|GO:0010167,response to nitrate|GO:0010033,response to organic subst…	GO:0043229,intracellular organelle|GO:0071944,cell periphery|GO:0043227,membrane-bounded organelle|GO:0043226,organelle|GO:0031224,intrinsic component of membrane|GO:0005737,cytoplasm|GO:0031984,organelle subcompartment|GO:0016021,integral component of membrane|GO:0016020,membrane|GO:0044431,Golgi apparatus part|GO:0005794,Golgi apparatus|GO:0012505,endomembrane system|GO:0005886,plasma membrane|…	GO:0005488,binding|GO:0051540,metal cluster binding|GO:0051536,iron-sulfur cluster binding|GO:0003824,catalytic activity|GO:0016651,oxidoreductase activity, acting on NAD(P)H|GO:0003954,NADH dehydrogenase activity|GO:0016491,oxidoreductase activity	0	1.87	1	1	1	3	0.680215	0.734152	0.749101	1.28748	1.23065	1.3725	374	40.4048	9.70068	0.556072	0.000238935
Pt7g011670.1	Pt7g011670.1	0	GO:0044238,primary metabolic process|GO:0019538,protein metabolic process|GO:0043170,macromolecule metabolic process|GO:0071704,organic substance metabolic process|GO:0008152,metabolic process|GO:0006508,proteolysis|GO:1901564,organonitrogen compound metabolic process|GO:0006807,nitrogen compound metabolic process	GO:0005576,extracellular region	GO:0004252,serine-type endopeptidase activity|GO:0004175,endopeptidase activity|GO:0017171,serine hydrolase activity|GO:0016787,hydrolase activity|GO:0003824,catalytic activity|GO:0070011,peptidase activity, acting on L-amino acid peptides|GO:0008233,peptidase activity|GO:0008236,serine-type peptidase activity	0	1.23	1	1	1	1	0.718692	0.617212	0.834335	1.34979	1.30587	1.24127	732	77.6265	8.86572	0.55691	0.00120537
Pt5g006310.1	Pt5g006310.1	58.9178	GO:0046246,terpene biosynthetic process|GO:0044249,cellular biosynthetic process|GO:0044699,single-organism process|GO:0042214,terpene metabolic process|GO:0044710,single-organism metabolic process|GO:0044711,single-organism biosynthetic process|GO:0043207,response to external biotic stimulus|GO:0071704,organic substance metabolic process|GO:0051707,response to other organism|GO:0006714,sesquiter…	GO:0005737,cytoplasm|GO:0044464,cell part|GO:0005623,cell|GO:0005622,intracellular|GO:0044424,intracellular part	GO:0043169,cation binding|GO:0000287,magnesium ion binding|GO:0016838,carbon-oxygen lyase activity, acting on phosphates|GO:0009975,cyclase activity|GO:0016835,carbon-oxygen lyase activity|GO:0080017,alpha-humulene synthase activity|GO:0080016,(-)-E-beta-caryophyllene synthase activity|GO:0010334,sesquiterpene synthase activity|GO:0043167,ion binding|GO:0016829,lyase activity|GO:0003824,catalytic…	ath01110,Biosynthesis of secondary metabolites|ath01100,Metabolic pathways|ath00909,Sesquiterpenoid and triterpenoid biosynthesis	8.65	3	4	4	6	0.696519	0.731659	0.713088	1.20563	1.27017	1.36284	474	54.8216	5.50342	0.557819	0.000267199
Pt7g008320.1	Pt7g008320.1	0	GO:0008152,metabolic process|GO:0044710,single-organism metabolic process|GO:0044699,single-organism process|GO:0055114,oxidation-reduction process	0	GO:0043169,cation binding|GO:0051213,dioxygenase activity|GO:0016706,oxidoreductase activity, acting on paired donors, with incorporation or reduction of molecular oxygen, 2-oxoglutarate as one donor, and incorporation of one atom each of oxygen into both donors|GO:0016705,oxidoreductase activity, acting on paired donors, with incorporation or reduction of molecular oxygen|GO:0043167,ion binding|…	0	5.71	1	2	2	2	0.722893	0.713701	0.735921	1.30189	1.26639	1.30202	315	35.836	5.69385	0.561331	1.93264e-06
Pt8g006630.12	Pt8g006630.12	289.581	GO:0071704,organic substance metabolic process|GO:0044238,primary metabolic process|GO:0044710,single-organism metabolic process|GO:0044711,single-organism biosynthetic process|GO:0006629,lipid metabolic process|GO:1901576,organic substance biosynthetic process|GO:0006721,terpenoid metabolic process|GO:0006720,isoprenoid metabolic process|GO:0009987,cellular process|GO:0009058,biosynthetic proces…	GO:0005737,cytoplasm|GO:0009536,plastid|GO:0043231,intracellular membrane-bounded organelle|GO:0044464,cell part|GO:0044444,cytoplasmic part|GO:0005623,cell|GO:0005622,intracellular|GO:0043229,intracellular organelle|GO:0044424,intracellular part|GO:0043227,membrane-bounded organelle|GO:0043226,organelle|GO:0009507,chloroplast	GO:0043169,cation binding|GO:0016838,carbon-oxygen lyase activity, acting on phosphates|GO:0016835,carbon-oxygen lyase activity|GO:0010333,terpene synthase activity|GO:0000287,magnesium ion binding|GO:0043167,ion binding|GO:0003824,catalytic activity|GO:0005488,binding|GO:0046872,metal ion binding|GO:0016829,lyase activity|GO:0102313,1,8-cineole synthase activity	ath01110,Biosynthesis of secondary metabolites|ath00902,Monoterpenoid biosynthesis|ath01100,Metabolic pathways	21.59	12	13	13	38	0.751639	0.723775	0.730242	1.32877	1.27563	1.26418	602	69.2927	6.01123	0.570147	1.37138e-05
Pt2g014640.1	Pt2g014640.1	219.644	GO:0022622,root system development|GO:0048589,developmental growth|GO:0048588,developmental cell growth|GO:0048468,cell development|GO:0048469,cell maturation|GO:0044281,small molecule metabolic process|GO:0044283,small molecule biosynthetic process|GO:1901362,organic cyclic compound biosynthetic process|GO:1901360,organic cyclic compound metabolic process|GO:0042445,hormone metabolic process|GO:…	GO:0046658,anchored component of plasma membrane|GO:0043229,intracellular organelle|GO:0071944,cell periphery|GO:0031226,intrinsic component of plasma membrane|GO:0043226,organelle|GO:0031224,intrinsic component of membrane|GO:0031225,anchored component of membrane|GO:0005737,cytoplasm|GO:0031090,organelle membrane|GO:0005773,vacuole|GO:0043227,membrane-bounded organelle|GO:0098805,whole membrane…	0	0	11.39	1	4	4	25	0.744399	0.742457	0.724705	1.30644	1.29051	1.25819	360	38.5139	6.22705	0.573666	3.83973e-06
Pt6g016410.1	Pt6g016410.1	24.25	GO:1901566,organonitrogen compound biosynthetic process|GO:0006598,polyamine catabolic process|GO:0009893,positive regulation of metabolic process|GO:0019222,regulation of metabolic process|GO:0009891,positive regulation of biosynthetic process|GO:0042398,cellular modified amino acid biosynthetic process|GO:0009310,amine catabolic process|GO:0006595,polyamine metabolic process|GO:0009813,flavonoi…	GO:0005737,cytoplasm|GO:0043231,intracellular membrane-bounded organelle|GO:0005634,nucleus|GO:0016020,membrane|GO:0044464,cell part|GO:0005623,cell|GO:0005622,intracellular|GO:0055044,symplast|GO:0043229,intracellular organelle|GO:0071944,cell periphery|GO:0030054,cell junction|GO:0005911,cell-cell junction|GO:0005886,plasma membrane|GO:0044424,intracellular part|GO:0043227,membrane-bounded orga…	GO:0030755,quercetin 3-O-methyltransferase activity|GO:0030744,luteolin O-methyltransferase activity|GO:0003824,catalytic activity|GO:0033799,myricetin 3'-O-methyltransferase activity|GO:0016741,transferase activity, transferring one-carbon groups|GO:0047763,caffeate O-methyltransferase activity|GO:0016740,transferase activity|GO:0008171,O-methyltransferase activity|GO:0005488,binding|GO:0005515,…	ath00940,Phenylpropanoid biosynthesis|ath01100,Metabolic pathways|ath01110,Biosynthesis of secondary metabolites	2.42	3	1	1	1	0.662441	0.759515	0.793189	1.18856	1.26125	1.38192	248	27.2302	5.98584	0.578107	0.00142485
Pt2g004050.1	Pt2g004050.1	0	GO:0052695,cellular glucuronidation|GO:0052696,flavonoid glucuronidation|GO:0006950,response to stress|GO:0019752,carboxylic acid metabolic process|GO:0044723,single-organism carbohydrate metabolic process|GO:0044281,small molecule metabolic process|GO:0044699,single-organism process|GO:1901576,organic substance biosynthetic process|GO:0044710,single-organism metabolic process|GO:0043207,response…	GO:0043231,intracellular membrane-bounded organelle|GO:0044464,cell part|GO:0005623,cell|GO:0005622,intracellular|GO:0043229,intracellular organelle|GO:0044424,intracellular part|GO:0043227,membrane-bounded organelle|GO:0043226,organelle	GO:0016757,transferase activity, transferring glycosyl groups|GO:0003824,catalytic activity|GO:0035251,UDP-glucosyltransferase activity|GO:0047893,flavonol 3-O-glucosyltransferase activity|GO:0046527,glucosyltransferase activity|GO:0080043,quercetin 3-O-glucosyltransferase activity|GO:0016740,transferase activity|GO:0080044,quercetin 7-O-glucosyltransferase activity|GO:0016758,transferase activit…	0	2.02	1	1	1	1	0.743991	0.760521	0.719269	1.32964	1.23574	1.27036	495	55.4569	6.97607	0.579753	5.65343e-05
Pt9g009120.1	Pt9g009120.1	38.15	0	0	GO:0043169,cation binding|GO:0043167,ion binding|GO:0005488,binding|GO:0046872,metal ion binding|GO:0005509,calcium ion binding	ath04626,Plant-pathogen interaction|ath04070,Phosphatidylinositol signaling system	7.83	1	1	1	1	0.797744	0.730011	0.720261	1.35032	1.31449	1.15523	230	27.2218	5.05908	0.58848	0.00126477
PtUn001360.1	PtUn001360.1	28.01	GO:0044249,cellular biosynthetic process|GO:0009250,glucan biosynthetic process|GO:0034645,cellular macromolecule biosynthetic process|GO:0006091,generation of precursor metabolites and energy|GO:0016051,carbohydrate biosynthetic process|GO:0044699,single-organism process|GO:1901576,organic substance biosynthetic process|GO:0044710,single-organism metabolic process|GO:0044711,single-organism bios…	GO:0005737,cytoplasm|GO:0009536,plastid|GO:0043231,intracellular membrane-bounded organelle|GO:0044464,cell part|GO:0044444,cytoplasmic part|GO:0005623,cell|GO:0005622,intracellular|GO:0043229,intracellular organelle|GO:0044424,intracellular part|GO:0043227,membrane-bounded organelle|GO:0043226,organelle|GO:0009507,chloroplast	GO:0035639,purine ribonucleoside triphosphate binding|GO:0005488,binding|GO:0043167,ion binding|GO:1901363,heterocyclic compound binding|GO:1901265,nucleoside phosphate binding|GO:0001882,nucleoside binding|GO:0043168,anion binding|GO:0000166,nucleotide binding|GO:0016740,transferase activity|GO:0001883,purine nucleoside binding|GO:0032549,ribonucleoside binding|GO:0017076,purine nucleotide bindi…	ath00500,Starch and sucrose metabolism|ath00520,Amino sugar and nucleotide sugar metabolism|ath01100,Metabolic pathways|ath01110,Biosynthesis of secondary metabolites	2.66	1	1	1	4	0.72396	0.754629	0.780249	1.28538	1.27069	1.26305	527	58.4218	8.1626	0.591455	7.70408e-06
Pt2g000570.3	Pt2g000570.3	260.973	GO:0009407,toxin catabolic process|GO:0000302,response to reactive oxygen species|GO:0044248,cellular catabolic process|GO:0044249,cellular biosynthetic process|GO:0014070,response to organic cyclic compound|GO:0008152,metabolic process|GO:0070887,cellular response to chemical stimulus|GO:0008219,cell death|GO:0009698,phenylpropanoid metabolic process|GO:0009699,phenylpropanoid biosynthetic proce…	0	GO:0043169,cation binding|GO:0051213,dioxygenase activity|GO:0016706,oxidoreductase activity, acting on paired donors, with incorporation or reduction of molecular oxygen, 2-oxoglutarate as one donor, and incorporation of one atom each of oxygen into both donors|GO:0016705,oxidoreductase activity, acting on paired donors, with incorporation or reduction of molecular oxygen|GO:0043167,ion binding|…	0	13.5	1	2	5	44	0.728483	0.762913	0.753711	1.28592	1.25849	1.24853	363	40.9269	6.80029	0.591916	4.48784e-06
Pt3g013310.1	Pt3g013310.1	137.78	GO:0042221,response to chemical|GO:0006950,response to stress|GO:0019752,carboxylic acid metabolic process|GO:0071229,cellular response to acid chemical|GO:0009694,jasmonic acid metabolic process|GO:0009695,jasmonic acid biosynthetic process|GO:0023052,signaling|GO:0007165,signal transduction|GO:0070887,cellular response to chemical stimulus|GO:0044283,small molecule biosynthetic process|GO:00723…	GO:0005737,cytoplasm|GO:0044464,cell part|GO:0005623,cell|GO:0005622,intracellular|GO:0044424,intracellular part	GO:0016782,transferase activity, transferring sulfur-containing groups|GO:0008146,sulfotransferase activity|GO:0080131,hydroxyjasmonate sulfotransferase activity|GO:0003824,catalytic activity|GO:0016740,transferase activity	0	18.81	1	6	6	23	0.757421	0.77251	0.722814	1.26725	1.27014	1.22392	335	38.3213	5.45264	0.598924	1.79417e-05
Pt2g002240.1	Pt2g002240.1	36.48	0	0	0	0	4.57	1	1	1	1	0.763901	0.7478	0.759477	1.31363	1.28297	1.19454	197	21.1527	8.51416	0.599075	0.000148287
Pt6g001880.1	Pt6g001880.1	76.8898	GO:0006650,glycerophospholipid metabolic process|GO:0044249,cellular biosynthetic process|GO:0044255,cellular lipid metabolic process|GO:0044699,single-organism process|GO:0045017,glycerolipid biosynthetic process|GO:0044710,single-organism metabolic process|GO:0044711,single-organism biosynthetic process|GO:0071704,organic substance metabolic process|GO:0006661,phosphatidylinositol biosynthetic …	GO:0005737,cytoplasm|GO:0043231,intracellular membrane-bounded organelle|GO:0005773,vacuole|GO:0044464,cell part|GO:0043229,intracellular organelle|GO:0005623,cell|GO:0005622,intracellular|GO:0044444,cytoplasmic part|GO:0044424,intracellular part|GO:0043227,membrane-bounded organelle|GO:0043226,organelle	GO:0043168,anion binding|GO:0050662,coenzyme binding|GO:0097367,carbohydrate derivative binding|GO:0097159,organic cyclic compound binding|GO:0000166,nucleotide binding|GO:0036094,small molecule binding|GO:0003824,catalytic activity|GO:0048037,cofactor binding|GO:0032553,ribonucleotide binding|GO:0010181,FMN binding|GO:0005488,binding|GO:0043167,ion binding|GO:1901363,heterocyclic compound bindin…	0	11.52	1	1	1	5	0.793444	0.78635	0.717472	1.30016	1.24765	1.24423	217	24.0863	6.27783	0.605812	7.94754e-05
Pt3g037050.1	Pt3g037050.1	47.74	GO:0015893,drug transport|GO:0006855,drug transmembrane transport|GO:0006810,transport|GO:0050896,response to stimulus|GO:0009987,cellular process|GO:0042493,response to drug|GO:0042908,xenobiotic transport|GO:0044765,single-organism transport|GO:0044763,single-organism cellular process|GO:0044699,single-organism process|GO:0008152,metabolic process|GO:0042221,response to chemical|GO:0051179,loca…	GO:0000325,plant-type vacuole|GO:0043229,intracellular organelle|GO:0043227,membrane-bounded organelle|GO:0043226,organelle|GO:0031224,intrinsic component of membrane|GO:0005737,cytoplasm|GO:0031090,organelle membrane|GO:0005773,vacuole|GO:0016021,integral component of membrane|GO:0016020,membrane|GO:0005774,vacuolar membrane|GO:0044437,vacuolar part|GO:0005794,Golgi apparatus|GO:0098588,bounding…	GO:0035639,purine ribonucleoside triphosphate binding|GO:0005488,binding|GO:0016887,ATPase activity|GO:0000166,nucleotide binding|GO:1901363,heterocyclic compound binding|GO:0001883,purine nucleoside binding|GO:0001882,nucleoside binding|GO:0043168,anion binding|GO:0042626,ATPase activity, coupled to transmembrane movement of substances|GO:0016820,hydrolase activity, acting on acid anhydrides, ca…	0	1.52	1	2	2	2	0.736009	0.765258	0.779482	1.21585	1.24066	1.29335	1510	168.92	7.57666	0.608222	4.8148e-05
[truncated: 325 more rows]

## Sheet: Sheet3
Supplementary Table 3. List of DEPs which successfully correlated to the DEGs of transcriptome in response to R. irregularis colonization in Poncirus trifoliata.
Name	RNA.FC	RNA.pvalue	Protein.FC	Protein.pvalue	RNA	Protein	KO
Pt5g009680.1	7.35671	3.25771e-22	3.56779	1.09936e-06	Up	Up	K09874
Pt9g018680.1	15.4601	7.62436e-60	3.01553	9.15532e-07	Up	Up	K08176
Pt8g001290.1	1.83214	0.00118124	2.97979	5.64138e-07	Up	Up	K11584
Pt2g025350.1	-1.73301	0.0404034	2.87077	0.000173526	Down	Up	K15283
[truncated: 190 more rows]

## Sheet: Sheet4
Supplementary Table 4. GO analysis of 194 key DEPs.
[truncated: 795 more rows]

[truncated: 4 more sheets: Sheet5, Sheet6, Sheet7, Sheet8]
